# Supplementary material for: Helicobacter pylori shows tropism to gastric differentiated pit cells dependent on urea chemotaxis
Source: Nat Commun. 2022 Oct 5;13:5878. doi: 10.1038/s41467-022-33165-4 (PMC9535007; doi:10.1038/s41467-022-33165-4)
Supplement: Supplementary file 2 — Supplementary Dataset 1 [file 41467_2022_33165_MOESM2_ESM.xlsx]

## Sheet: Ex vivo gastric units
List of gene markers characteristic of each cluster in the ex vivo gastric units
ScRNA-seq data was analyzed by Seurat. A list of gene markers for each cluster in the sample is provided here. Marker genes were selected as cluster-specific marker genes based on their fold-change, adjusted p-value and restricted expression in the cluster (high expression within the cluster-pct.1, and low expression in the rest of the clusters-pct.2).
Gene name	p_val	avg_logFC	pct.1	pct.2	p_val_adj	Name of the cluster
PGA4	4.91776e-119	1.97024	1	0.653	7.16764e-115	Neck/Chief cells
PGA5	1.19978e-115	1.79388	0.985	0.446	1.74868e-111	Neck/Chief cells
PGC	3.70112e-106	1.32851	1	0.994	5.39439e-102	Neck/Chief cells		p_value:	p_val (unadjusted)
PGA3	3.44824e-102	1.3032	0.991	0.672	5.0258e-98	Neck/Chief cells		avg_logFC:	log fold-chage of the average expression between the two groups. Positive values indicate that the feature is more highly expressed in the first group
LIPF	3.57657e-100	1.48349	1	1	5.21285e-96	Neck/Chief cells		pct.1:	The percentage of cells where the transcript is detected in the selected cluster (Name of cluster column)
MUC6	5.78284e-93	1.55105	0.975	0.633	8.42848e-89	Neck/Chief cells		pct.2:	The percentage of cells where the transcript is detected in the rest of the clusters (without counting with the selected cluster in pct.1)
NR4A2	4.30329e-76	1.15695	0.843	0.251	6.27204e-72	Neck/Chief cells		p_val_adj:	Adjusted p-value, based on bonferroni correction using all features in the dataset.
REG1A	1.88501e-63	1.19982	0.741	0.209	2.7474e-59	Neck/Chief cells
NUPR1	6.36737e-61	0.929542	0.623	0.122	9.28045e-57	Neck/Chief cells
LINC00675	3.407e-56	0.888066	0.951	0.589	4.96571e-52	Neck/Chief cells
TOB1	5.90482e-54	0.756901	0.926	0.537	8.60627e-50	Neck/Chief cells
RGMB	1.98963e-52	0.778664	0.707	0.199	2.89989e-48	Neck/Chief cells
DUSP1	2.55093e-50	0.871877	0.951	0.648	3.71798e-46	Neck/Chief cells
VIM	3.17428e-47	0.625983	0.401	0.042	4.62651e-43	Neck/Chief cells
NR4A1	5.09141e-47	0.781511	0.864	0.415	7.42073e-43	Neck/Chief cells
ID4	9.08107e-47	0.918895	0.636	0.195	1.32357e-42	Neck/Chief cells
C16orf89	8.67297e-44	0.707597	0.685	0.221	1.26409e-39	Neck/Chief cells
ZNF331	1.28907e-43	0.880089	0.41	0.057	1.87882e-39	Neck/Chief cells
CHAC1	2.65583e-42	1.03009	0.565	0.163	3.87087e-38	Neck/Chief cells
IRS2	1.06068e-39	0.662034	0.528	0.128	1.54594e-35	Neck/Chief cells
GPT2	1.73639e-39	0.613165	0.429	0.076	2.53079e-35	Neck/Chief cells
CD24	1.66737e-37	0.495951	0.981	0.858	2.43019e-33	Neck/Chief cells
PTP4A1	2.93733e-36	0.695285	0.858	0.506	4.28116e-32	Neck/Chief cells
SPDEF	6.17297e-36	0.550516	0.472	0.109	8.9971e-32	Neck/Chief cells
FUT9	1.52882e-35	0.578599	0.562	0.166	2.22825e-31	Neck/Chief cells
GADD45B	9.3304e-35	0.980011	0.503	0.148	1.35991e-30	Neck/Chief cells
PDK4	7.9463e-34	0.814901	0.79	0.437	1.15817e-29	Neck/Chief cells
PDIA2	1.06751e-31	0.467907	0.392	0.079	1.5559e-27	Neck/Chief cells
CST3	1.46206e-30	0.319668	1	0.974	2.13095e-26	Neck/Chief cells
CDKN1C	6.74676e-30	0.648538	0.417	0.1	9.83341e-26	Neck/Chief cells
C2CD4B	7.50392e-30	0.514145	0.688	0.282	1.0937e-25	Neck/Chief cells
GPRC5C	1.52772e-29	0.564726	0.824	0.466	2.22666e-25	Neck/Chief cells
KCNE2	2.04447e-29	0.58423	0.812	0.428	2.97982e-25	Neck/Chief cells
MPC2	7.74449e-29	0.551907	0.88	0.564	1.12876e-24	Neck/Chief cells
PIGR	9.37754e-29	0.564117	0.972	0.715	1.36678e-24	Neck/Chief cells
FMOD	2.29422e-28	0.469785	0.667	0.266	3.34382e-24	Neck/Chief cells
TMED6	3.59512e-28	0.428979	0.355	0.072	5.23988e-24	Neck/Chief cells
LTF	3.99576e-28	0.546785	0.287	0.044	5.82381e-24	Neck/Chief cells
LINC00261	4.90477e-27	0.530663	0.556	0.205	7.1487e-23	Neck/Chief cells
SELM	8.94579e-27	0.409748	0.284	0.044	1.30385e-22	Neck/Chief cells
SLC7A5	9.27468e-27	0.419165	0.272	0.04	1.35178e-22	Neck/Chief cells
GSTM3	1.29908e-26	0.523224	0.645	0.281	1.89341e-22	Neck/Chief cells
TSC22D3	1.51001e-26	0.626217	0.577	0.232	2.20084e-22	Neck/Chief cells
EGR1	2.06022e-26	0.625298	0.694	0.337	3.00278e-22	Neck/Chief cells
AZGP1	1.54537e-25	0.442905	0.735	0.403	2.25238e-21	Neck/Chief cells
CLU	1.55328e-25	0.462424	0.926	0.656	2.2639e-21	Neck/Chief cells
AQP5	1.67077e-25	0.496349	0.312	0.063	2.43515e-21	Neck/Chief cells
THSD4	3.40142e-25	0.46745	0.312	0.064	4.95756e-21	Neck/Chief cells
ANXA5	5.65166e-25	0.483711	0.654	0.299	8.23729e-21	Neck/Chief cells
SEC62	1.72773e-24	0.426221	0.923	0.646	2.51816e-20	Neck/Chief cells
CIRBP	2.61104e-24	0.462101	0.864	0.585	3.80559e-20	Neck/Chief cells
SLC1A5	1.77241e-23	0.427163	0.309	0.069	2.58329e-19	Neck/Chief cells
CREB3L4	1.91534e-23	0.435843	0.392	0.113	2.7916e-19	Neck/Chief cells
PTPRZ1	2.16995e-23	0.335125	0.343	0.08	3.16271e-19	Neck/Chief cells
VEGFA	2.92713e-23	0.518606	0.704	0.338	4.26629e-19	Neck/Chief cells
HERPUD1	4.36818e-23	0.483313	0.818	0.537	6.36662e-19	Neck/Chief cells
RHOB	1.13125e-22	0.490815	0.728	0.388	1.6488e-18	Neck/Chief cells
IER2	2.10074e-22	0.621128	0.802	0.504	3.06183e-18	Neck/Chief cells
ADA	3.84607e-22	0.363348	0.281	0.057	5.60564e-18	Neck/Chief cells
HMOX2	7.27938e-22	0.479388	0.571	0.259	1.06097e-17	Neck/Chief cells
MAFF	2.18394e-21	0.436463	0.386	0.119	3.18309e-17	Neck/Chief cells
SLC12A2	2.51832e-21	0.388418	0.895	0.585	3.67046e-17	Neck/Chief cells
FOSB	3.96664e-21	0.48591	0.432	0.156	5.78138e-17	Neck/Chief cells
INSIG2	5.90404e-21	0.370237	0.312	0.079	8.60514e-17	Neck/Chief cells
IFRD1	8.20052e-21	0.403035	0.364	0.109	1.19523e-16	Neck/Chief cells
XBP1	3.63648e-20	0.468725	0.765	0.473	5.30016e-16	Neck/Chief cells
NUCB2	5.18496e-20	0.399207	0.404	0.139	7.55708e-16	Neck/Chief cells
RAMP1	5.58159e-20	0.390501	0.451	0.163	8.13516e-16	Neck/Chief cells
MYLIP	9.09322e-20	0.41557	0.327	0.093	1.32534e-15	Neck/Chief cells
CCKBR	1.06473e-19	0.358855	0.444	0.159	1.55185e-15	Neck/Chief cells
FAM3C	2.13627e-19	0.39789	0.522	0.222	3.11362e-15	Neck/Chief cells
NTN4	2.40877e-19	0.312805	0.352	0.105	3.51079e-15	Neck/Chief cells
DDX5	3.38555e-19	0.405974	0.762	0.437	4.93444e-15	Neck/Chief cells
CEBPD	4.47184e-19	0.487116	0.66	0.354	6.5177e-15	Neck/Chief cells
CEBPB	4.62731e-19	0.437411	0.475	0.192	6.74431e-15	Neck/Chief cells
CDC42EP1	5.68764e-19	0.412436	0.793	0.473	8.28973e-15	Neck/Chief cells
BTG2	6.63605e-19	0.469673	0.775	0.473	9.67205e-15	Neck/Chief cells
NR2F2	8.24137e-19	0.381578	0.809	0.476	1.20118e-14	Neck/Chief cells
EPHB3	1.46529e-18	0.366986	0.435	0.162	2.13565e-14	Neck/Chief cells
ACSL3	9.17022e-18	0.381885	0.543	0.254	1.33656e-13	Neck/Chief cells
EIF1	4.51563e-17	0.284494	0.985	0.895	6.58153e-13	Neck/Chief cells
LINC00982	5.8011e-17	0.337818	0.293	0.086	8.4551e-13	Neck/Chief cells
MALAT1	1.3123e-16	0.292553	1	0.999	1.91268e-12	Neck/Chief cells
FN3K	2.40483e-16	0.356344	0.346	0.12	3.50505e-12	Neck/Chief cells
C1GALT1	2.46218e-16	0.340799	0.361	0.132	3.58863e-12	Neck/Chief cells
NFIB	3.73155e-16	0.349892	0.565	0.275	5.43873e-12	Neck/Chief cells
ECI2	5.25348e-16	0.317194	0.37	0.135	7.65695e-12	Neck/Chief cells
SPCS2	1.00108e-15	0.347462	0.769	0.458	1.45908e-11	Neck/Chief cells
SYNJ2BP	5.26349e-15	0.338817	0.395	0.16	7.67154e-11	Neck/Chief cells
SEC11C	6.52905e-15	0.294366	0.494	0.226	9.51609e-11	Neck/Chief cells
BIRC3	7.64835e-15	0.460717	0.494	0.236	1.11475e-10	Neck/Chief cells
PRDX4	9.37818e-15	0.365003	0.608	0.33	1.36687e-10	Neck/Chief cells
FNDC3B	1.25063e-14	0.267044	0.327	0.113	1.8228e-10	Neck/Chief cells
PIK3C2G	1.34626e-14	0.43035	0.481	0.234	1.96218e-10	Neck/Chief cells
H3F3B	2.537e-14	0.361251	0.978	0.862	3.69768e-10	Neck/Chief cells
GPR160	4.22167e-14	0.273911	0.488	0.221	6.15308e-10	Neck/Chief cells
ATP6V1G1	4.68134e-14	0.31137	0.864	0.632	6.82306e-10	Neck/Chief cells
ARL4A	4.93931e-14	0.332386	0.284	0.097	7.19904e-10	Neck/Chief cells
ATF4	5.74788e-14	0.280031	0.599	0.311	8.37754e-10	Neck/Chief cells
PCDH9	5.99374e-14	0.26128	0.256	0.076	8.73587e-10	Neck/Chief cells
MYDGF	7.79798e-14	0.325226	0.602	0.338	1.13656e-09	Neck/Chief cells
CCPG1	1.04779e-13	0.301123	0.33	0.128	1.52715e-09	Neck/Chief cells
SLC3A2	2.01302e-13	0.322228	0.395	0.17	2.93397e-09	Neck/Chief cells
GDF15	2.5772e-13	0.392548	0.275	0.092	3.75627e-09	Neck/Chief cells
FKBP11	2.60456e-13	0.331516	0.312	0.119	3.79615e-09	Neck/Chief cells
XYLT2	3.17452e-13	0.277637	0.435	0.193	4.62686e-09	Neck/Chief cells
JADE1	3.18377e-13	0.276781	0.383	0.16	4.64034e-09	Neck/Chief cells
ARHGAP18	3.78733e-13	0.311814	0.423	0.191	5.52004e-09	Neck/Chief cells
DCXR	7.32119e-13	0.352457	0.645	0.388	1.06706e-08	Neck/Chief cells
TARS	1.10891e-12	0.250226	0.284	0.1	1.61624e-08	Neck/Chief cells
KCNQ1OT1	1.23974e-12	0.390223	0.352	0.152	1.80692e-08	Neck/Chief cells
HSP90B1	1.35551e-12	0.300431	0.802	0.544	1.97565e-08	Neck/Chief cells
MTHFD2	1.67388e-12	0.285644	0.29	0.109	2.43968e-08	Neck/Chief cells
EIF4EBP1	2.44486e-12	0.275197	0.438	0.208	3.56339e-08	Neck/Chief cells
SLC25A36	2.59176e-12	0.272017	0.414	0.191	3.77749e-08	Neck/Chief cells
CYBRD1	3.65302e-12	0.275009	0.284	0.106	5.32428e-08	Neck/Chief cells
GLRX	5.2881e-12	0.268137	0.265	0.096	7.70741e-08	Neck/Chief cells
TMEM97	6.11298e-12	0.272056	0.537	0.281	8.90967e-08	Neck/Chief cells
MRPL32	1.41354e-11	0.321303	0.426	0.216	2.06024e-07	Neck/Chief cells
SGK1	1.66143e-11	0.282861	0.392	0.179	2.42153e-07	Neck/Chief cells
SELK	4.08585e-11	0.302771	0.639	0.385	5.95512e-07	Neck/Chief cells
SORBS2	4.89675e-11	0.272232	0.333	0.14	7.13701e-07	Neck/Chief cells
FOS	6.39758e-11	0.311496	0.941	0.818	9.32448e-07	Neck/Chief cells
TMED2	6.64539e-11	0.303398	0.722	0.496	9.68565e-07	Neck/Chief cells
DDOST	7.33033e-11	0.25754	0.497	0.256	1.0684e-06	Neck/Chief cells
PER1	1.18416e-10	0.25869	0.333	0.146	1.72592e-06	Neck/Chief cells
ATF3	1.5385e-10	0.362635	0.46	0.244	2.24236e-06	Neck/Chief cells
SSR2	1.85325e-10	0.278161	0.738	0.48	2.70111e-06	Neck/Chief cells
ARHGAP24	1.98349e-10	0.275669	0.346	0.159	2.89094e-06	Neck/Chief cells
AREG	2.72361e-10	0.336823	0.253	0.099	3.96966e-06	Neck/Chief cells
PVRL2	2.79465e-10	0.251304	0.429	0.216	4.0732e-06	Neck/Chief cells
MPZL1	7.30859e-10	0.253319	0.287	0.122	1.06523e-05	Neck/Chief cells
PDIA3	1.35538e-09	0.26547	0.812	0.6	1.97547e-05	Neck/Chief cells
NPC2	8.07447e-09	0.269531	0.799	0.6	0.000117685	Neck/Chief cells
JUN	2.15662e-07	0.302186	0.843	0.693	0.00314327	Neck/Chief cells
RPS29	9.75116e-52	0.501318	0.996	0.988	1.42123e-47	Pit cell progenitors
TFF2	2.29284e-50	0.758054	0.996	0.85	3.34181e-46	Pit cell progenitors
RPL36	6.14679e-44	0.424126	1	0.989	8.95895e-40	Pit cell progenitors
CA2	1.17534e-43	0.675945	0.973	0.756	1.71306e-39	Pit cell progenitors
S100P	3.01323e-43	0.549101	0.989	0.568	4.39178e-39	Pit cell progenitors
MUC5AC	3.82034e-43	0.613874	0.966	0.581	5.56815e-39	Pit cell progenitors
S100A6	1.87883e-42	0.567311	0.996	0.895	2.73839e-38	Pit cell progenitors
RPL28	2.92194e-42	0.533836	0.981	0.926	4.25873e-38	Pit cell progenitors
RPL27A	3.08714e-40	0.40744	0.996	0.984	4.49951e-36	Pit cell progenitors
RPLP2	3.47901e-39	0.39499	0.996	0.986	5.07065e-35	Pit cell progenitors
SPINK1	3.61345e-37	0.787152	0.927	0.637	5.2666e-33	Pit cell progenitors
RPL39	8.86633e-36	0.354889	0.996	0.995	1.29227e-31	Pit cell progenitors
RPS12	1.25629e-35	0.404238	1	0.971	1.83105e-31	Pit cell progenitors
RPS28	2.23381e-35	0.354176	1	0.988	3.25578e-31	Pit cell progenitors
CYSTM1	5.93729e-35	0.366014	1	0.992	8.6536e-31	Pit cell progenitors
FABP5	7.96793e-35	0.728122	0.797	0.409	1.16133e-30	Pit cell progenitors
RPS24	5.4689e-34	0.388253	1	0.975	7.97092e-30	Pit cell progenitors
TMSB4X	2.60838e-33	0.352675	1	0.997	3.80171e-29	Pit cell progenitors
MSMB	1.2002e-32	0.679726	0.877	0.501	1.7493e-28	Pit cell progenitors
TSPAN8	1.64507e-32	0.537007	0.973	0.866	2.39769e-28	Pit cell progenitors
CRIP1	1.04712e-31	0.718894	0.582	0.2	1.52617e-27	Pit cell progenitors
RPS15A	6.25964e-31	0.377014	0.996	0.966	9.12343e-27	Pit cell progenitors
C19orf33	3.76812e-30	0.541293	0.943	0.796	5.49203e-26	Pit cell progenitors
LYZ	1.49101e-29	0.586411	0.981	0.837	2.17314e-25	Pit cell progenitors
RPS27	8.30183e-29	0.29785	0.996	0.992	1.20999e-24	Pit cell progenitors
ADH1C	7.03821e-28	0.593366	0.931	0.8	1.02582e-23	Pit cell progenitors
RPS23	2.44349e-26	0.324427	0.992	0.971	3.56138e-22	Pit cell progenitors
RPS14	3.27178e-26	0.279112	1	0.997	4.76862e-22	Pit cell progenitors
RPL13A	1.14762e-25	0.285364	1	0.993	1.67266e-21	Pit cell progenitors
RPS8	4.03269e-25	0.324019	0.996	0.967	5.87765e-21	Pit cell progenitors
AKR1B10	3.72632e-24	0.535652	0.659	0.301	5.43111e-20	Pit cell progenitors
PPDPF	6.12384e-24	0.385623	0.977	0.942	8.9255e-20	Pit cell progenitors
RPL18A	1.16305e-23	0.315243	1	0.984	1.69515e-19	Pit cell progenitors
ADIRF	2.05246e-23	0.532058	0.874	0.668	2.99146e-19	Pit cell progenitors
RPL26	4.14721e-23	0.317431	1	0.978	6.04456e-19	Pit cell progenitors
RPS11	4.61301e-23	0.363214	0.973	0.926	6.72346e-19	Pit cell progenitors
TMSB10	7.09377e-23	0.33882	1	0.976	1.03392e-18	Pit cell progenitors
RPS13	1.07899e-22	0.301262	1	0.97	1.57264e-18	Pit cell progenitors
ANXA10	1.33007e-22	0.487611	0.908	0.75	1.93858e-18	Pit cell progenitors
RPL12	3.66943e-22	0.298942	1	0.988	5.3482e-18	Pit cell progenitors
RPL37	5.08905e-22	0.342831	0.989	0.951	7.4173e-18	Pit cell progenitors
KRT8	1.34874e-21	0.402293	0.893	0.711	1.96578e-17	Pit cell progenitors
RPL29	1.76433e-21	0.335325	0.989	0.955	2.57151e-17	Pit cell progenitors
GSTP1	2.26887e-21	0.384324	0.962	0.866	3.30688e-17	Pit cell progenitors
PLAC8	2.35133e-21	0.555256	0.64	0.309	3.42707e-17	Pit cell progenitors
PLA2G10	4.55396e-21	0.467868	0.414	0.137	6.6374e-17	Pit cell progenitors
RPS6	6.77089e-21	0.294313	0.996	0.986	9.86858e-17	Pit cell progenitors
RPL30	1.0108e-20	0.307242	0.985	0.945	1.47323e-16	Pit cell progenitors
RPL38	1.07121e-20	0.367773	0.977	0.922	1.56129e-16	Pit cell progenitors
TPT1	1.3237e-20	0.263158	1	0.988	1.92929e-16	Pit cell progenitors
RPL35	1.70894e-20	0.287285	0.992	0.975	2.49078e-16	Pit cell progenitors
RPS3	1.90713e-20	0.2539	1	0.986	2.77965e-16	Pit cell progenitors
RPL23A	2.52786e-20	0.296806	0.996	0.976	3.68436e-16	Pit cell progenitors
NQO1	3.11986e-20	0.489387	0.847	0.62	4.54719e-16	Pit cell progenitors
SERF2	4.25555e-20	0.287023	0.996	0.983	6.20246e-16	Pit cell progenitors
RPL32	4.85476e-20	0.284418	1	0.974	7.07581e-16	Pit cell progenitors
RPL7A	4.95778e-20	0.332643	0.958	0.921	7.22596e-16	Pit cell progenitors
MT1G	1.15511e-19	0.571881	0.843	0.654	1.68358e-15	Pit cell progenitors
PFN1	1.7156e-19	0.370879	0.927	0.855	2.50049e-15	Pit cell progenitors
PRDX1	2.23988e-19	0.524659	0.789	0.536	3.26462e-15	Pit cell progenitors
RPL36A	2.81162e-19	0.309076	0.973	0.954	4.09793e-15	Pit cell progenitors
RPL31	9.23919e-19	0.271361	1	0.988	1.34661e-14	Pit cell progenitors
RPS2	1.62686e-18	0.301895	0.989	0.98	2.37115e-14	Pit cell progenitors
RPL8	1.86536e-18	0.270359	0.985	0.974	2.71876e-14	Pit cell progenitors
RPL27	3.11328e-18	0.354413	0.969	0.92	4.5376e-14	Pit cell progenitors
RPS16	3.23809e-18	0.328609	0.95	0.904	4.71952e-14	Pit cell progenitors
ALDH3A1	4.76469e-18	0.546065	0.613	0.344	6.94454e-14	Pit cell progenitors
RPS3A	4.93902e-18	0.259239	0.989	0.984	7.19862e-14	Pit cell progenitors
COX6C	1.62703e-17	0.365401	0.939	0.807	2.37139e-13	Pit cell progenitors
ACTB	2.38002e-17	0.305518	0.992	0.953	3.46888e-13	Pit cell progenitors
RP11-800A18.4	3.20871e-17	0.487872	0.303	0.091	4.6767e-13	Pit cell progenitors
RPS10	3.3364e-17	0.305151	0.973	0.929	4.8628e-13	Pit cell progenitors
RPS21	4.01765e-17	0.321419	0.981	0.94	5.85572e-13	Pit cell progenitors
CFL1	4.30965e-17	0.333744	0.916	0.779	6.28131e-13	Pit cell progenitors
ATP5I	4.63241e-17	0.351976	0.946	0.853	6.75174e-13	Pit cell progenitors
TSPO	6.97021e-17	0.381258	0.9	0.832	1.01591e-12	Pit cell progenitors
RPL22	6.98267e-17	0.342788	0.943	0.898	1.01772e-12	Pit cell progenitors
MT1E	7.63482e-17	0.526839	0.847	0.678	1.11278e-12	Pit cell progenitors
CBR1	9.84544e-17	0.506574	0.598	0.325	1.43497e-12	Pit cell progenitors
KRT19	1.18757e-16	0.342272	0.828	0.568	1.73089e-12	Pit cell progenitors
HPGD	1.60059e-16	0.512227	0.67	0.406	2.33287e-12	Pit cell progenitors
GPX2	8.65872e-16	0.463248	0.513	0.235	1.26201e-11	Pit cell progenitors
RPS25	8.90319e-16	0.264393	0.985	0.967	1.29764e-11	Pit cell progenitors
ALDH1A1	1.98268e-15	0.317741	0.77	0.555	2.88975e-11	Pit cell progenitors
AKR7A3	2.10798e-15	0.474572	0.655	0.436	3.07237e-11	Pit cell progenitors
MGST3	2.61421e-15	0.519157	0.747	0.576	3.81021e-11	Pit cell progenitors
RPL9	2.75198e-15	0.251151	0.989	0.979	4.01101e-11	Pit cell progenitors
TXN	1.40417e-14	0.336488	0.927	0.849	2.04658e-10	Pit cell progenitors
FXYD3	2.22125e-14	0.290887	0.946	0.907	3.23747e-10	Pit cell progenitors
NDUFA4	2.96161e-14	0.298071	0.943	0.836	4.31654e-10	Pit cell progenitors
ATP5E	5.80137e-14	0.311069	0.912	0.863	8.4555e-10	Pit cell progenitors
ZFP36L2	1.115e-13	0.520078	0.682	0.495	1.62511e-09	Pit cell progenitors
COX7C	1.25625e-13	0.266912	0.939	0.891	1.83099e-09	Pit cell progenitors
UQCR11	1.76931e-13	0.298535	0.931	0.819	2.57877e-09	Pit cell progenitors
DBI	1.9699e-13	0.389036	0.785	0.578	2.87112e-09	Pit cell progenitors
PPIA	3.08794e-13	0.355385	0.877	0.749	4.50067e-09	Pit cell progenitors
PDE4C	3.16847e-13	0.322684	0.456	0.208	4.61804e-09	Pit cell progenitors
TRNP1	5.85127e-13	0.335016	0.322	0.121	8.52823e-09	Pit cell progenitors
CLIC1	6.858e-13	0.378553	0.808	0.677	9.99553e-09	Pit cell progenitors
UQCRH	6.99528e-13	0.35218	0.812	0.698	1.01956e-08	Pit cell progenitors
STARD10	1.167e-12	0.402018	0.785	0.633	1.7009e-08	Pit cell progenitors
UBA52	1.38982e-12	0.309546	0.931	0.895	2.02566e-08	Pit cell progenitors
ORM2	1.41418e-12	0.402021	0.375	0.175	2.06116e-08	Pit cell progenitors
IER3	1.72649e-12	0.44534	0.736	0.572	2.51636e-08	Pit cell progenitors
S100A11	5.75823e-12	0.31074	0.874	0.761	8.39261e-08	Pit cell progenitors
RP11-1143G9.4	1.02e-11	0.550345	0.674	0.47	1.48665e-07	Pit cell progenitors
LGALS3	1.44044e-11	0.349659	0.801	0.669	2.09944e-07	Pit cell progenitors
COX7B	1.52608e-11	0.314771	0.77	0.595	2.22425e-07	Pit cell progenitors
ACTG1	1.52945e-11	0.252914	0.989	0.942	2.22918e-07	Pit cell progenitors
SOSTDC1	2.39707e-11	0.375864	0.368	0.166	3.49372e-07	Pit cell progenitors
IFI27	2.45603e-11	0.372954	0.536	0.305	3.57967e-07	Pit cell progenitors
SMIM22	4.56229e-11	0.292152	0.935	0.829	6.64954e-07	Pit cell progenitors
HLA-A	5.64903e-11	0.314053	0.874	0.766	8.23346e-07	Pit cell progenitors
RPSA	5.88769e-11	0.288821	0.904	0.865	8.58131e-07	Pit cell progenitors
CHCHD10	5.94268e-11	0.392091	0.556	0.347	8.66146e-07	Pit cell progenitors
UQCRB	6.60545e-11	0.28074	0.923	0.873	9.62745e-07	Pit cell progenitors
S100A14	8.48857e-11	0.420057	0.513	0.31	1.23721e-06	Pit cell progenitors
H3F3A	1.84051e-10	0.278966	0.923	0.858	2.68254e-06	Pit cell progenitors
RPL17	1.97533e-10	0.261316	0.897	0.82	2.87904e-06	Pit cell progenitors
MUC1	2.06344e-10	0.266115	0.966	0.898	3.00747e-06	Pit cell progenitors
ATP5O	2.57553e-10	0.307113	0.889	0.807	3.75384e-06	Pit cell progenitors
C14orf2	4.06513e-10	0.327484	0.824	0.753	5.92493e-06	Pit cell progenitors
UQCR10	5.07889e-10	0.284202	0.851	0.752	7.40248e-06	Pit cell progenitors
SULT1C2	5.49067e-10	0.367837	0.349	0.163	8.00265e-06	Pit cell progenitors
PABPC1	9.02518e-10	0.255253	0.92	0.874	1.31542e-05	Pit cell progenitors
CMBL	1.33612e-09	0.32779	0.364	0.18	1.9474e-05	Pit cell progenitors
SNRPD2	1.47213e-09	0.270007	0.793	0.666	2.14563e-05	Pit cell progenitors
CTSE	1.5236e-09	0.271863	0.931	0.842	2.22065e-05	Pit cell progenitors
NDUFA1	1.68224e-09	0.267811	0.874	0.796	2.45187e-05	Pit cell progenitors
REP15	1.76709e-09	0.331532	0.295	0.129	2.57553e-05	Pit cell progenitors
GAPDH	1.87521e-09	0.298449	0.877	0.799	2.73312e-05	Pit cell progenitors
TCEB2	3.98551e-09	0.255969	0.916	0.799	5.80888e-05	Pit cell progenitors
B3GNT7	4.428e-09	0.314609	0.264	0.113	6.45381e-05	Pit cell progenitors
CYB5A	5.03812e-09	0.296664	0.835	0.723	7.34306e-05	Pit cell progenitors
COTL1	6.60206e-09	0.358777	0.548	0.371	9.62251e-05	Pit cell progenitors
AKR1C3	8.04494e-09	0.278377	0.64	0.435	0.000117255	Pit cell progenitors
ATP5G2	9.38754e-09	0.253301	0.874	0.829	0.000136823	Pit cell progenitors
LGALS4	1.34599e-08	0.341522	0.444	0.265	0.000196178	Pit cell progenitors
TAGLN2	1.40791e-08	0.287032	0.797	0.631	0.000205203	Pit cell progenitors
LGALS9	1.46073e-08	0.406401	0.322	0.167	0.000212901	Pit cell progenitors
MT1X	1.47222e-08	0.442599	0.64	0.452	0.000214576	Pit cell progenitors
ALDOA	1.58755e-08	0.313484	0.728	0.598	0.000231386	Pit cell progenitors
BLVRB	2.32896e-08	0.277745	0.682	0.498	0.000339447	Pit cell progenitors
RARRES3	2.54889e-08	0.352903	0.272	0.13	0.0003715	Pit cell progenitors
CYBA	2.98317e-08	0.325889	0.602	0.417	0.000434796	Pit cell progenitors
DHRS7	3.23921e-08	0.326729	0.513	0.344	0.000472116	Pit cell progenitors
ATP5G1	3.57645e-08	0.318907	0.636	0.489	0.000521268	Pit cell progenitors
TSPAN1	4.23828e-08	0.334339	0.567	0.398	0.000617729	Pit cell progenitors
AAMDC	5.88705e-08	0.403652	0.563	0.417	0.000858038	Pit cell progenitors
OST4	6.0895e-08	0.253093	0.858	0.815	0.000887545	Pit cell progenitors
PLP2	8.07896e-08	0.301387	0.402	0.229	0.00117751	Pit cell progenitors
LSM7	1.14555e-07	0.293568	0.625	0.463	0.00166963	Pit cell progenitors
CTSS	1.35337e-07	0.330361	0.54	0.382	0.00197253	Pit cell progenitors
ZFAS1	2.44637e-07	0.309614	0.582	0.435	0.00356558	Pit cell progenitors
TAX1BP3	2.88642e-07	0.298913	0.421	0.264	0.00420696	Pit cell progenitors
AHNAK	4.59777e-07	0.309805	0.502	0.33	0.00670125	Pit cell progenitors
MYL12A	5.17738e-07	0.26411	0.751	0.637	0.00754604	Pit cell progenitors
CAPG	5.84897e-07	0.284117	0.441	0.28	0.00852488	Pit cell progenitors
CDC42EP5	8.48129e-07	0.326941	0.276	0.146	0.0123615	Pit cell progenitors
NDUFB3	1.32708e-06	0.316792	0.544	0.417	0.0193422	Pit cell progenitors
COA4	1.33148e-06	0.280281	0.364	0.218	0.0194063	Pit cell progenitors
GCNT1	1.35483e-06	0.332306	0.444	0.296	0.0197467	Pit cell progenitors
TIMM13	1.37753e-06	0.32012	0.598	0.463	0.0200776	Pit cell progenitors
GPX1	1.58029e-06	0.316417	0.536	0.399	0.0230328	Pit cell progenitors
CSTB	1.60822e-06	0.27658	0.674	0.541	0.0234399	Pit cell progenitors
ATP5J2	1.82419e-06	0.287787	0.762	0.675	0.0265876	Pit cell progenitors
PDCD4	2.23195e-06	0.352397	0.464	0.335	0.0325306	Pit cell progenitors
KLF2	2.36387e-06	0.278751	0.31	0.17	0.0344534	Pit cell progenitors
FKBP1A	2.37728e-06	0.283889	0.571	0.447	0.0346488	Pit cell progenitors
EFHD2	3.46971e-06	0.316266	0.425	0.28	0.0505711	Pit cell progenitors
CAMK2D	3.80388e-06	0.269296	0.364	0.219	0.0554416	Pit cell progenitors
KLF4	4.35449e-06	0.273792	0.375	0.231	0.0634667	Pit cell progenitors
C12orf75	7.49478e-06	0.254401	0.567	0.424	0.109236	Pit cell progenitors
GALNT7	8.08772e-06	0.302417	0.479	0.336	0.117879	Pit cell progenitors
SOX21	8.82033e-06	0.273836	0.421	0.276	0.128556	Pit cell progenitors
TMEM246	1.06964e-05	0.297778	0.276	0.158	0.155899	Pit cell progenitors
LMO4	1.18569e-05	0.301954	0.674	0.561	0.172815	Pit cell progenitors
PYCARD	1.47897e-05	0.261485	0.272	0.155	0.21556	Pit cell progenitors
SUCLG2	1.57679e-05	0.263437	0.51	0.369	0.229817	Pit cell progenitors
RAB27B	1.59267e-05	0.31398	0.337	0.218	0.232131	Pit cell progenitors
MPC1	3.84128e-05	0.254968	0.261	0.15	0.559867	Pit cell progenitors
SPG21	3.91691e-05	0.287818	0.333	0.216	0.57089	Pit cell progenitors
PSMB8	4.06714e-05	0.25792	0.341	0.225	0.592785	Pit cell progenitors
MT2A	4.29527e-05	0.310878	0.605	0.482	0.626035	Pit cell progenitors
GMDS	4.66512e-05	0.270857	0.467	0.352	0.679941	Pit cell progenitors
NCL	5.20952e-05	0.281451	0.517	0.402	0.759287	Pit cell progenitors
VASP	6.4881e-05	0.287619	0.284	0.175	0.945641	Pit cell progenitors
MRPL54	0.000108953	0.280808	0.441	0.321	1	Pit cell progenitors
HIGD2A	0.000117338	0.281811	0.54	0.449	1	Pit cell progenitors
LAD1	0.000137088	0.267457	0.295	0.188	1	Pit cell progenitors
SLC39A11	0.000142452	0.3046	0.257	0.16	1	Pit cell progenitors
EDEM3	0.00017238	0.253202	0.375	0.26	1	Pit cell progenitors
ARPC2	0.000218025	0.250654	0.648	0.574	1	Pit cell progenitors
ETNK1	0.000221423	0.263944	0.425	0.31	1	Pit cell progenitors
PDCD6IP	0.000243227	0.265926	0.31	0.209	1	Pit cell progenitors
SERPINB1	0.000253758	0.261613	0.548	0.47	1	Pit cell progenitors
TCEA3	0.000254088	0.313819	0.418	0.307	1	Pit cell progenitors
SLC44A1	0.000366806	0.268114	0.383	0.279	1	Pit cell progenitors
QSOX1	0.000384469	0.258107	0.46	0.364	1	Pit cell progenitors
CISD3	0.000413674	0.253163	0.46	0.376	1	Pit cell progenitors
IMPA2	0.000489813	0.263601	0.349	0.247	1	Pit cell progenitors
BAD	0.00148605	0.251746	0.433	0.34	1	Pit cell progenitors
VPS35	0.00374879	0.251484	0.406	0.326	1	Pit cell progenitors
CAPS	0.00377936	0.260804	0.299	0.222	1	Pit cell progenitors
RPL34	1.20992e-21	0.291709	0.996	0.996	1.76346e-17	Neck/Chief cell progenitor
MT-ND3	9.39621e-16	0.284868	1	1	1.3695e-11	Neck/Chief cell progenitor
RPS17	1.35639e-14	0.28759	0.988	0.941	1.97693e-10	Neck/Chief cell progenitor
RPS7	3.72844e-14	0.321503	0.967	0.921	5.4342e-10	Neck/Chief cell progenitor
RPL23	5.2139e-14	0.370816	0.909	0.895	7.59925e-10	Neck/Chief cell progenitor
RPL31	5.78985e-14	0.255544	0.996	0.99	8.43871e-10	Neck/Chief cell progenitor
RPL37A	1.13938e-13	0.260935	0.992	0.958	1.66064e-09	Neck/Chief cell progenitor
RPS20	7.75754e-12	0.304713	0.971	0.935	1.13066e-07	Neck/Chief cell progenitor
RPL5	1.19173e-11	0.273881	0.929	0.909	1.73694e-07	Neck/Chief cell progenitor
MT-ND2	2.83832e-11	0.266888	1	0.996	4.13685e-07	Neck/Chief cell progenitor
GOLM1	1.52484e-09	0.441831	0.68	0.602	2.22245e-05	Neck/Chief cell progenitor
MT-ND4L	1.7365e-08	0.279374	0.954	0.959	0.000253094	Neck/Chief cell progenitor
CD24	1.20577e-06	0.267152	0.925	0.889	0.0175741	Neck/Chief cell progenitor
FMOD	5.74589e-06	0.431755	0.473	0.369	0.0837464	Neck/Chief cell progenitor
SNHG8	1.45192e-05	0.27041	0.768	0.777	0.211617	Neck/Chief cell progenitor
FOS	2.22031e-05	0.279558	0.867	0.854	0.323611	Neck/Chief cell progenitor
SLC12A2	0.000153266	0.370883	0.689	0.681	1	Neck/Chief cell progenitor
CLU	0.00040378	0.29523	0.734	0.744	1	Neck/Chief cell progenitor
TOB1	0.000735499	0.297703	0.705	0.647	1	Neck/Chief cell progenitor
C2CD4B	0.00120952	0.477172	0.448	0.399	1	Neck/Chief cell progenitor
LYZ	0.00142878	0.302086	0.871	0.875	1	Neck/Chief cell progenitor
SOX9	0.00510084	0.362031	0.432	0.394	1	Neck/Chief cell progenitor
APP	0.00573438	0.256616	0.498	0.453	1	Neck/Chief cell progenitor
NR2F2	0.00791068	0.276296	0.564	0.586	1	Neck/Chief cell progenitor
ZFP36L1	0.008056	0.340335	0.469	0.464	1	Neck/Chief cell progenitor
GKN2	1.45453e-72	3.04784	0.979	0.266	2.11998e-68	Pit cells
NKX6-2	9.18286e-56	1.14092	0.453	0.029	1.3384e-51	Pit cells
GSN	2.94245e-54	1.52414	0.895	0.254	4.28863e-50	Pit cells
TFF1	3.21648e-53	2.36205	1	0.784	4.68803e-49	Pit cells
MUC5AC	2.03297e-49	1.7383	1	0.646	2.96306e-45	Pit cells
S100P	1.37919e-48	1.5972	1	0.642	2.01017e-44	Pit cells
S100A6	3.01726e-44	1.24972	1	0.913	4.39766e-40	Pit cells
KLF2	5.34341e-44	1.28163	0.716	0.153	7.78803e-40	Pit cells
TFF2	8.99118e-44	1.62318	1	0.876	1.31046e-39	Pit cells
GKN1	2.69957e-43	4.37384	0.916	0.444	3.93462e-39	Pit cells
KRT19	1.47943e-40	1.43864	0.968	0.6	2.15627e-36	Pit cells
FCGBP	2.19282e-39	1.30867	0.674	0.146	3.19603e-35	Pit cells
GPX2	2.94551e-38	1.27817	0.8	0.256	4.29308e-34	Pit cells
PHGR1	1.39371e-37	1.65003	0.432	0.053	2.03133e-33	Pit cells
C15orf48	1.53575e-37	1.23778	0.579	0.109	2.23836e-33	Pit cells
PSCA	6.30549e-37	0.973256	0.989	0.867	9.19026e-33	Pit cells
DPCR1	8.03563e-37	1.21591	0.989	0.65	1.17119e-32	Pit cells
REP15	1.14809e-36	1.10114	0.611	0.126	1.67334e-32	Pit cells
PDE4C	2.67679e-34	1.2749	0.737	0.223	3.90142e-30	Pit cells
CA2	8.54479e-34	1.1186	0.979	0.794	1.2454e-29	Pit cells
IFI27	3.03913e-33	1.44805	0.821	0.317	4.42953e-29	Pit cells
LGALS9C	5.29678e-32	0.804702	0.295	0.024	7.72005e-28	Pit cells
AKR1B10	6.07704e-32	1.30269	0.821	0.348	8.85729e-28	Pit cells
TAGLN2	1.61708e-31	0.997721	0.937	0.646	2.35689e-27	Pit cells
KRT8	3.11575e-31	1.06844	0.937	0.739	4.54121e-27	Pit cells
PSAPL1	1.51329e-30	0.881304	0.284	0.024	2.20562e-26	Pit cells
SPINK1	5.5073e-30	1.16317	0.979	0.684	8.02688e-26	Pit cells
DEFB1	6.88832e-29	1.256	0.453	0.083	1.00397e-24	Pit cells
SOSTDC1	2.75847e-27	1.03042	0.611	0.177	4.02047e-23	Pit cells
MT1G	2.22415e-26	1.20337	0.968	0.675	3.2417e-22	Pit cells
MSMB	4.45639e-26	0.970722	0.937	0.562	6.49519e-22	Pit cells
BASP1	5.38964e-26	0.663625	0.274	0.027	7.8554e-22	Pit cells
AKR1C1	4.80003e-25	0.991166	0.484	0.113	6.99604e-21	Pit cells
AKR1C3	8.69641e-25	0.958886	0.811	0.454	1.2675e-20	Pit cells
SDCBP2	1.75119e-24	0.791537	0.421	0.08	2.55236e-20	Pit cells
IL1R2	3.69096e-24	0.834962	0.379	0.066	5.37958e-20	Pit cells
NQO1	6.10377e-24	0.894055	0.926	0.653	8.89625e-20	Pit cells
MUC1	7.6009e-24	0.753354	0.989	0.907	1.10783e-19	Pit cells
SYTL2	1.78584e-23	0.90443	0.505	0.127	2.60286e-19	Pit cells
HPGD	2.45274e-23	1.03273	0.821	0.438	3.57487e-19	Pit cells
PLAC8	4.5925e-23	1.01056	0.768	0.355	6.69357e-19	Pit cells
CAPN8	6.18133e-23	1.10088	0.558	0.176	9.00929e-19	Pit cells
SCGB2A1	6.68001e-21	0.79914	0.295	0.044	9.73611e-17	Pit cells
GALNT6	1.21613e-20	0.916636	0.579	0.201	1.77251e-16	Pit cells
MT1X	1.90101e-20	1.19676	0.811	0.468	2.77072e-16	Pit cells
CLTB	4.83274e-20	0.911978	0.705	0.328	7.04372e-16	Pit cells
PLA2G10	7.14859e-20	0.948267	0.537	0.174	1.04191e-15	Pit cells
SULT1C2	1.683e-19	0.961731	0.537	0.177	2.45297e-15	Pit cells
ABCC5	4.87705e-19	0.703369	0.274	0.043	7.1083e-15	Pit cells
SMIM22	1.12504e-18	0.672813	0.926	0.849	1.63975e-14	Pit cells
CYP3A5	1.72959e-18	0.718444	0.411	0.104	2.52088e-14	Pit cells
TRNP1	1.82696e-18	0.961623	0.463	0.142	2.66279e-14	Pit cells
LINC01133	2.35797e-18	0.782143	0.579	0.198	3.43674e-14	Pit cells
CBR1	4.27495e-18	0.960727	0.684	0.365	6.23073e-14	Pit cells
CFL1	7.56465e-18	0.676498	0.937	0.802	1.10255e-13	Pit cells
AHNAK	9.98268e-18	0.782598	0.716	0.339	1.45498e-13	Pit cells
PAQR8	1.28326e-17	0.708287	0.347	0.078	1.87035e-13	Pit cells
CSTA	1.37842e-17	0.682586	0.316	0.063	2.00905e-13	Pit cells
ARL14	1.45428e-17	0.83263	0.389	0.102	2.11962e-13	Pit cells
MT1E	2.15952e-17	0.856743	0.905	0.702	3.1475e-13	Pit cells
LGALS4	2.33288e-17	0.83903	0.632	0.278	3.40017e-13	Pit cells
MT1H	2.80512e-17	0.987964	0.368	0.09	4.08846e-13	Pit cells
AGR3	5.84316e-17	0.774508	0.463	0.138	8.51641e-13	Pit cells
SPTSSB	2.03437e-16	0.730459	0.432	0.123	2.9651e-12	Pit cells
FAM177B	2.17708e-16	0.62454	0.389	0.1	3.1731e-12	Pit cells
ACTB	3.06655e-16	0.497164	1	0.959	4.4695e-12	Pit cells
ANXA10	3.79892e-16	0.589917	0.937	0.776	5.53692e-12	Pit cells
S100A11	5.51012e-16	0.683186	0.905	0.778	8.031e-12	Pit cells
NEAT1	5.55012e-16	1.11755	0.853	0.738	8.08931e-12	Pit cells
TESC	6.66811e-16	0.786495	0.695	0.371	9.71877e-12	Pit cells
CAPG	2.24047e-15	0.737069	0.621	0.29	3.26549e-11	Pit cells
CCND1	2.66533e-15	0.895868	0.579	0.251	3.88472e-11	Pit cells
SERF2	1.73071e-14	0.400981	0.989	0.986	2.52251e-10	Pit cells
AMN	2.98343e-14	0.712759	0.411	0.134	4.34834e-10	Pit cells
EFHD2	3.06747e-14	0.685771	0.611	0.287	4.47084e-10	Pit cells
MAPK3	6.48242e-14	0.694287	0.421	0.14	9.44813e-10	Pit cells
NDUFA1	6.87865e-14	0.538543	0.937	0.804	1.00256e-09	Pit cells
PKIB	7.79897e-14	0.649657	0.326	0.085	1.1367e-09	Pit cells
MGST3	9.98264e-14	0.651464	0.832	0.598	1.45497e-09	Pit cells
ANO1	1.04643e-13	0.570814	0.253	0.052	1.52518e-09	Pit cells
MT2A	1.32421e-13	1.0967	0.758	0.489	1.93003e-09	Pit cells
SLC16A1	2.35404e-13	0.562027	0.347	0.097	3.43102e-09	Pit cells
CYP2S1	2.58905e-13	0.715019	0.389	0.123	3.77354e-09	Pit cells
BCAS1	2.87545e-13	0.772193	0.632	0.329	4.19097e-09	Pit cells
CAPN9	2.9227e-13	0.605597	0.379	0.118	4.25983e-09	Pit cells
MYL6	6.53108e-13	0.524687	0.968	0.933	9.51905e-09	Pit cells
SDC1	6.93915e-13	0.694043	0.516	0.215	1.01138e-08	Pit cells
S100A14	9.08161e-13	0.686611	0.632	0.334	1.32364e-08	Pit cells
CLDN18	1.25369e-12	0.444866	0.968	0.902	1.82725e-08	Pit cells
SULT1B1	2.45681e-12	0.660242	0.295	0.079	3.5808e-08	Pit cells
LYPD6B	5.67257e-12	0.713273	0.463	0.193	8.26777e-08	Pit cells
TSPAN1	7.60349e-12	0.679099	0.684	0.416	1.10821e-07	Pit cells
TXN	8.75543e-12	0.505909	0.916	0.864	1.2761e-07	Pit cells
PRDX1	9.5943e-12	0.599614	0.8	0.58	1.39837e-07	Pit cells
PFN1	1.06948e-11	0.465005	0.937	0.867	1.55876e-07	Pit cells
SH3BGRL3	1.08434e-11	0.56749	0.779	0.492	1.58042e-07	Pit cells
CTSE	1.16507e-11	0.471228	0.947	0.857	1.69809e-07	Pit cells
SLC22A18	1.53797e-11	0.556739	0.263	0.067	2.24159e-07	Pit cells
RP11-528G1.2	1.85563e-11	0.681677	0.316	0.092	2.70458e-07	Pit cells
LGALS9	1.88716e-11	0.65054	0.453	0.181	2.75054e-07	Pit cells
AADAC	2.14804e-11	0.613991	0.358	0.118	3.13077e-07	Pit cells
NBL1	2.18698e-11	0.487105	0.274	0.071	3.18752e-07	Pit cells
AKR7A3	2.23837e-11	0.718448	0.684	0.472	3.26242e-07	Pit cells
RETSAT	5.38742e-11	0.534021	0.389	0.14	7.85217e-07	Pit cells
RAP2B	1.02851e-10	0.573475	0.284	0.082	1.49905e-06	Pit cells
ACTN4	1.06324e-10	0.639801	0.632	0.345	1.54967e-06	Pit cells
GSTP1	1.35671e-10	0.521175	0.916	0.888	1.97741e-06	Pit cells
TST	1.40722e-10	0.584033	0.474	0.213	2.05103e-06	Pit cells
TMEM54	1.76213e-10	0.699551	0.484	0.229	2.5683e-06	Pit cells
OSBPL7	2.15641e-10	0.531242	0.253	0.067	3.14297e-06	Pit cells
SLC9A1	2.33133e-10	0.536675	0.368	0.135	3.39791e-06	Pit cells
ATP5I	2.48594e-10	0.428697	0.968	0.867	3.62325e-06	Pit cells
AAMDC	2.50295e-10	0.600272	0.695	0.429	3.64804e-06	Pit cells
PLXNB2	2.51997e-10	0.623016	0.6	0.338	3.67285e-06	Pit cells
B4GALNT3	2.6058e-10	0.558783	0.337	0.117	3.79795e-06	Pit cells
ITGB4	2.93909e-10	0.61427	0.337	0.117	4.28372e-06	Pit cells
INF2	3.33049e-10	0.644371	0.379	0.149	4.85419e-06	Pit cells
SPATS2L	3.59953e-10	0.567027	0.4	0.156	5.24631e-06	Pit cells
FXYD3	3.70295e-10	0.480306	0.916	0.917	5.39705e-06	Pit cells
MT1M	5.56133e-10	0.717484	0.368	0.14	8.10564e-06	Pit cells
CALM2	7.73461e-10	0.539058	0.874	0.683	1.12732e-05	Pit cells
SFN	9.29524e-10	0.516839	0.337	0.115	1.35478e-05	Pit cells
LDLR	1.52211e-09	0.502996	0.305	0.1	2.21847e-05	Pit cells
CSTB	1.55292e-09	0.630098	0.737	0.559	2.26338e-05	Pit cells
VMP1	1.65394e-09	0.619817	0.653	0.429	2.41062e-05	Pit cells
ABLIM1	1.93383e-09	0.585724	0.516	0.261	2.81856e-05	Pit cells
IFI27L2	3.2246e-09	0.495896	0.263	0.079	4.69986e-05	Pit cells
BLVRB	3.25665e-09	0.663418	0.705	0.529	4.74656e-05	Pit cells
BLOC1S1	3.79707e-09	0.481392	0.737	0.533	5.53424e-05	Pit cells
RAB27A	3.81298e-09	0.595796	0.495	0.244	5.55742e-05	Pit cells
RNASE1	4.3273e-09	0.371024	1	0.946	6.30704e-05	Pit cells
B3GNT7	4.58664e-09	0.531578	0.347	0.132	6.68503e-05	Pit cells
VSIG1	4.65929e-09	0.572262	0.737	0.51	6.79091e-05	Pit cells
DYNLL1	5.10772e-09	0.623074	0.821	0.706	7.4445e-05	Pit cells
HLA-A	5.5573e-09	0.446622	0.884	0.784	8.09977e-05	Pit cells
TMSB4X	6.41054e-09	0.323259	1	0.998	9.34336e-05	Pit cells
ASAP2	6.94831e-09	0.438977	0.284	0.093	0.000101272	Pit cells
NDUFB7	7.65339e-09	0.503625	0.758	0.611	0.000111548	Pit cells
ALDH3A1	8.09979e-09	0.666501	0.621	0.392	0.000118054	Pit cells
FABP5	9.01694e-09	0.618597	0.737	0.484	0.000131422	Pit cells
VSIG2	1.31619e-08	0.475462	0.916	0.857	0.000191834	Pit cells
CYSTM1	1.49402e-08	0.337415	0.989	0.995	0.000217753	Pit cells
CMBL	1.56688e-08	0.580753	0.432	0.206	0.000228373	Pit cells
TMSB10	3.06276e-08	0.319212	0.968	0.984	0.000446397	Pit cells
KLF4	3.62169e-08	0.594521	0.474	0.247	0.000527862	Pit cells
ATP5E	7.88353e-08	0.466872	0.916	0.872	0.00114902	Pit cells
MTRNR2L8	7.90703e-08	0.435405	0.958	0.974	0.00115245	Pit cells
COX6C	8.32255e-08	0.404547	0.874	0.837	0.00121301	Pit cells
RHOA	9.62999e-08	0.5139	0.674	0.471	0.00140357	Pit cells
ABCC3	1.11051e-07	0.51073	0.453	0.233	0.00161857	Pit cells
MTRNR2L12	1.38298e-07	0.380089	0.905	0.849	0.00201569	Pit cells
CRIP1	1.59128e-07	0.456473	0.537	0.273	0.00231929	Pit cells
COX7B	1.73895e-07	0.456515	0.758	0.628	0.00253451	Pit cells
COX5B	1.90023e-07	0.402702	0.842	0.836	0.00276959	Pit cells
FAM101A	2.67463e-07	0.577249	0.442	0.245	0.00389828	Pit cells
LPCAT4	2.77606e-07	0.414982	0.326	0.132	0.00404611	Pit cells
CHCHD10	3.29255e-07	0.45763	0.6	0.38	0.0047989	Pit cells
PPDPF	3.91706e-07	0.312737	0.968	0.949	0.00570911	Pit cells
GALE	5.0923e-07	0.475226	0.505	0.314	0.00742203	Pit cells
STK24	5.71528e-07	0.489592	0.284	0.115	0.00833002	Pit cells
ATOX1	5.75758e-07	0.45595	0.558	0.334	0.00839167	Pit cells
DBI	5.84745e-07	0.537563	0.779	0.616	0.00852266	Pit cells
CTNND1	6.16853e-07	0.567409	0.474	0.271	0.00899064	Pit cells
SLC7A8	6.65693e-07	0.572481	0.368	0.177	0.00970248	Pit cells
PPIF	6.72741e-07	0.503147	0.337	0.15	0.0098052	Pit cells
NT5C	8.47016e-07	0.519897	0.4	0.204	0.0123453	Pit cells
JAG1	1.35116e-06	0.412196	0.295	0.123	0.0196931	Pit cells
ALDH2	1.50994e-06	0.425157	0.695	0.496	0.0220074	Pit cells
RAB27B	1.583e-06	0.460721	0.432	0.23	0.0230722	Pit cells
CIB1	2.02315e-06	0.470086	0.579	0.399	0.0294874	Pit cells
PCSK7	2.26951e-06	0.559627	0.337	0.165	0.0330781	Pit cells
ETNK1	2.2738e-06	0.508773	0.505	0.323	0.0331406	Pit cells
WDR1	2.76032e-06	0.467797	0.316	0.145	0.0402316	Pit cells
MVP	2.88387e-06	0.596164	0.453	0.275	0.0420324	Pit cells
COX6B1	3.23131e-06	0.335227	0.884	0.81	0.0470964	Pit cells
POLD4	3.4767e-06	0.481166	0.305	0.136	0.0506729	Pit cells
PKP3	3.72751e-06	0.483224	0.284	0.124	0.0543285	Pit cells
ACTG1	5.95515e-06	0.266754	0.968	0.953	0.0867963	Pit cells
CTNNA1	6.18993e-06	0.496194	0.474	0.292	0.0902182	Pit cells
SH3BGRL2	6.39397e-06	0.448103	0.495	0.302	0.0931921	Pit cells
MLPH	6.83607e-06	0.520781	0.579	0.401	0.0996357	Pit cells
ANXA11	6.84135e-06	0.484153	0.547	0.36	0.0997127	Pit cells
EZR	7.38186e-06	0.491247	0.579	0.379	0.107591	Pit cells
SLPI	8.40036e-06	0.585384	0.411	0.229	0.122435	Pit cells
FUT2	9.33657e-06	0.420782	0.411	0.227	0.13608	Pit cells
NET1	1.00114e-05	0.563652	0.368	0.201	0.145917	Pit cells
KRT18	1.12078e-05	0.303722	0.842	0.761	0.163353	Pit cells
LFNG	1.73116e-05	0.341186	0.263	0.112	0.252317	Pit cells
AES	1.83712e-05	0.44839	0.505	0.341	0.26776	Pit cells
SMIM14	1.8503e-05	0.401034	0.558	0.378	0.269681	Pit cells
LGMN	2.02686e-05	0.48975	0.505	0.33	0.295414	Pit cells
ISG20	2.09765e-05	0.474993	0.411	0.237	0.305732	Pit cells
NFE2L2	2.21908e-05	0.451639	0.6	0.428	0.323431	Pit cells
HSPG2	2.2425e-05	0.358679	0.284	0.129	0.326844	Pit cells
CD2AP	2.36611e-05	0.320647	0.316	0.152	0.344861	Pit cells
CLIC1	2.44475e-05	0.361427	0.821	0.699	0.356323	Pit cells
UQCR10	2.81738e-05	0.320296	0.884	0.766	0.410634	Pit cells
VAMP8	2.87398e-05	0.429998	0.716	0.601	0.418883	Pit cells
MT-CO1	3.06437e-05	0.297904	1	1	0.446631	Pit cells
HACD3	3.44036e-05	0.472139	0.4	0.233	0.501433	Pit cells
PRDX5	3.48404e-05	0.271992	0.905	0.813	0.507798	Pit cells
PLP2	3.55322e-05	0.509521	0.421	0.258	0.517882	Pit cells
TPM4	3.80363e-05	0.456061	0.411	0.248	0.55438	Pit cells
RAB11FIP1	4.78644e-05	0.444815	0.358	0.189	0.697623	Pit cells
SOX21	5.51699e-05	0.480859	0.463	0.298	0.804101	Pit cells
PET100	5.91783e-05	0.32552	0.811	0.695	0.862524	Pit cells
LGALS3	6.12254e-05	0.408335	0.726	0.7	0.89236	Pit cells
ST14	6.1462e-05	0.289777	0.305	0.148	0.895809	Pit cells
TSPAN3	6.29164e-05	0.46623	0.484	0.325	0.917007	Pit cells
PRKCD	6.35146e-05	0.295691	0.263	0.121	0.925725	Pit cells
BOLA2B	7.19708e-05	0.40487	0.263	0.124	1	Pit cells
TPM3	7.72968e-05	0.526654	0.474	0.327	1	Pit cells
TSPO	7.88015e-05	0.298177	0.874	0.847	1	Pit cells
HN1	8.46399e-05	0.479828	0.411	0.248	1	Pit cells
LIMA1	9.20952e-05	0.453212	0.526	0.357	1	Pit cells
TNFRSF21	9.36794e-05	0.484916	0.263	0.131	1	Pit cells
RP11-800A18.4	0.000101665	0.397983	0.274	0.132	1	Pit cells
EDEM3	0.000107344	0.395031	0.432	0.275	1	Pit cells
TMEM63B	0.000120037	0.326066	0.274	0.131	1	Pit cells
SLC44A1	0.000121405	0.391069	0.442	0.291	1	Pit cells
DSP	0.000129458	0.381065	0.421	0.269	1	Pit cells
DYNLRB1	0.000131496	0.379394	0.484	0.332	1	Pit cells
CAST	0.000134637	0.47023	0.379	0.23	1	Pit cells
YWHAZ	0.000144854	0.467382	0.611	0.493	1	Pit cells
LIPH	0.000151412	0.563357	0.389	0.241	1	Pit cells
RAC1	0.000158485	0.33449	0.758	0.644	1	Pit cells
YWHAH	0.000170681	0.332946	0.495	0.346	1	Pit cells
ABHD2	0.000215165	0.368058	0.463	0.3	1	Pit cells
PGRMC2	0.000216088	0.428513	0.474	0.314	1	Pit cells
DHCR24	0.000220469	0.417589	0.389	0.234	1	Pit cells
PDLIM5	0.00024733	0.495683	0.263	0.141	1	Pit cells
COX7A2	0.000247532	0.336781	0.853	0.822	1	Pit cells
ARGLU1	0.00025583	0.49857	0.505	0.369	1	Pit cells
C19orf33	0.000262397	0.287747	0.874	0.83	1	Pit cells
MYL12A	0.00026432	0.367083	0.737	0.659	1	Pit cells
LAMTOR4	0.000308523	0.348683	0.737	0.642	1	Pit cells
CTSD	0.000310943	0.41254	0.653	0.561	1	Pit cells
SELENBP1	0.000311785	0.349513	0.589	0.448	1	Pit cells
MPST	0.000321707	0.416008	0.526	0.396	1	Pit cells
VILL	0.000326465	0.423659	0.263	0.138	1	Pit cells
PFKL	0.000337378	0.394353	0.358	0.223	1	Pit cells
SMIM24	0.000363351	0.28265	0.789	0.737	1	Pit cells
NAPRT	0.00036617	0.384357	0.389	0.233	1	Pit cells
RAB5B	0.000379214	0.356238	0.284	0.152	1	Pit cells
UBALD2	0.000381845	0.328887	0.263	0.134	1	Pit cells
MPRIP	0.000394497	0.410283	0.263	0.137	1	Pit cells
KCNK1	0.000479463	0.334864	0.347	0.207	1	Pit cells
UBL5	0.000480733	0.381641	0.8	0.689	1	Pit cells
NDUFB8	0.000482987	0.300494	0.611	0.497	1	Pit cells
EFNB2	0.000489894	0.318076	0.263	0.136	1	Pit cells
PPP1CA	0.000491141	0.331771	0.568	0.426	1	Pit cells
COX6A1	0.000526639	0.307234	0.768	0.736	1	Pit cells
S100A16	0.000535463	0.391426	0.432	0.3	1	Pit cells
ATP5D	0.000615207	0.314253	0.737	0.674	1	Pit cells
HLA-E	0.000638419	0.408923	0.495	0.358	1	Pit cells
LMO7	0.000642765	0.440664	0.263	0.147	1	Pit cells
BCAR1	0.000645984	0.426625	0.253	0.136	1	Pit cells
AKAP1	0.000666284	0.503821	0.316	0.196	1	Pit cells
IER3	0.000749886	0.283504	0.768	0.598	1	Pit cells
LAMB3	0.000764542	0.400877	0.305	0.182	1	Pit cells
COX17	0.000764868	0.408025	0.6	0.501	1	Pit cells
HSPA1B	0.000770689	0.317859	0.379	0.237	1	Pit cells
SEC61G	0.000812674	0.261309	0.832	0.743	1	Pit cells
ARPC1A	0.000888051	0.412713	0.432	0.302	1	Pit cells
WBP5	0.000913973	0.426471	0.484	0.38	1	Pit cells
MYL12B	0.000914208	0.261477	0.842	0.779	1	Pit cells
ALDOA	0.000937728	0.344714	0.674	0.627	1	Pit cells
COX8A	0.000941958	0.286221	0.747	0.68	1	Pit cells
TCEB2	0.000965258	0.288593	0.811	0.831	1	Pit cells
SLC39A11	0.000970919	0.313003	0.305	0.173	1	Pit cells
DAZAP2	0.00104447	0.397935	0.526	0.407	1	Pit cells
SVIP	0.00107364	0.3679	0.505	0.373	1	Pit cells
UQCR11	0.00112128	0.267781	0.863	0.846	1	Pit cells
ID3	0.00121329	0.313096	0.379	0.243	1	Pit cells
ZBTB7A	0.00124216	0.403095	0.284	0.168	1	Pit cells
MALAT1	0.00125167	0.744684	1	0.999	1	Pit cells
TAX1BP3	0.00126298	0.491843	0.411	0.293	1	Pit cells
CCDC25	0.00132523	0.31888	0.295	0.168	1	Pit cells
YWHAB	0.00149035	0.429682	0.505	0.438	1	Pit cells
FAM3B	0.00160873	0.333717	0.537	0.4	1	Pit cells
SCAND1	0.00167574	0.442365	0.463	0.374	1	Pit cells
ID1	0.00192741	0.454849	0.4	0.29	1	Pit cells
TPM1	0.00196045	0.423257	0.484	0.399	1	Pit cells
ATP5G3	0.00207425	0.26297	0.684	0.589	1	Pit cells
ALDH3A2	0.00212885	0.300832	0.284	0.164	1	Pit cells
ATP5EP2	0.00216932	0.319119	0.474	0.342	1	Pit cells
JUP	0.00222715	0.35064	0.305	0.189	1	Pit cells
MYH9	0.00223281	0.329971	0.305	0.183	1	Pit cells
RASSF6	0.00236589	0.319026	0.305	0.184	1	Pit cells
GMDS	0.00243001	0.335594	0.505	0.369	1	Pit cells
SUN1	0.00249911	0.263906	0.253	0.141	1	Pit cells
FAR1	0.00261904	0.331619	0.421	0.294	1	Pit cells
DHRS7	0.00271413	0.357453	0.505	0.375	1	Pit cells
TES	0.00273329	0.330565	0.274	0.166	1	Pit cells
CASZ1	0.00277812	0.28717	0.263	0.152	1	Pit cells
ASH1L	0.00305433	0.289743	0.337	0.209	1	Pit cells
OAT	0.00312975	0.310956	0.316	0.202	1	Pit cells
LMNA	0.00315263	0.325254	0.474	0.364	1	Pit cells
MAL2	0.00317349	0.35621	0.484	0.364	1	Pit cells
KRAS	0.00317786	0.301663	0.253	0.149	1	Pit cells
PSMB10	0.00326763	0.389686	0.284	0.181	1	Pit cells
HIGD2A	0.00345257	0.264278	0.558	0.464	1	Pit cells
MAOA	0.00361089	0.393664	0.305	0.203	1	Pit cells
LINC01420	0.00377583	0.376984	0.337	0.228	1	Pit cells
GALNT7	0.00404807	0.356066	0.463	0.364	1	Pit cells
PTPRF	0.00408447	0.291537	0.484	0.355	1	Pit cells
CMTM6	0.00410984	0.370793	0.379	0.27	1	Pit cells
QSOX1	0.00411933	0.370172	0.463	0.381	1	Pit cells
TRIOBP	0.00418341	0.392718	0.274	0.169	1	Pit cells
ACOX1	0.00445367	0.351952	0.305	0.196	1	Pit cells
SBDS	0.00467064	0.350518	0.4	0.293	1	Pit cells
HEBP2	0.00471232	0.337101	0.4	0.287	1	Pit cells
CISD3	0.00540303	0.353368	0.484	0.388	1	Pit cells
PRR13	0.00543081	0.329789	0.642	0.569	1	Pit cells
PPP4C	0.00570973	0.316599	0.463	0.348	1	Pit cells
PDCD6IP	0.00601146	0.306847	0.337	0.224	1	Pit cells
STXBP2	0.00609971	0.315849	0.305	0.203	1	Pit cells
ETFB	0.00617052	0.304092	0.6	0.526	1	Pit cells
SRSF2	0.00652281	0.253231	0.379	0.266	1	Pit cells
SLC44A2	0.00687471	0.27842	0.411	0.291	1	Pit cells
IQGAP1	0.00764332	0.416836	0.263	0.176	1	Pit cells
SPINT1	0.00783694	0.26982	0.337	0.229	1	Pit cells
AURKAIP1	0.00824774	0.268728	0.547	0.463	1	Pit cells
AK2	0.00828559	0.287152	0.389	0.293	1	Pit cells
NCOR1	0.00839764	0.282991	0.421	0.326	1	Pit cells
CALM3	0.00850869	0.262962	0.421	0.311	1	Pit cells
GATA6-AS1	0.00890988	0.303465	0.347	0.244	1	Pit cells
MINOS1	0.00942189	0.266231	0.621	0.546	1	Pit cells
KIAA0101	2.15885e-65	1.06937	0.525	0.029	3.14652e-61	Proliferating cells & early progenitors
TOP2A	3.56006e-64	1.16863	0.375	0.007	5.18878e-60	Proliferating cells & early progenitors
MKI67	4.31533e-63	0.915637	0.35	0.005	6.2896e-59	Proliferating cells & early progenitors
NUSAP1	2.82543e-61	0.944323	0.35	0.006	4.11806e-57	Proliferating cells & early progenitors
TPX2	1.89865e-59	0.776432	0.312	0.003	2.76728e-55	Proliferating cells & early progenitors
BIRC5	1.83345e-57	0.871162	0.312	0.004	2.67226e-53	Proliferating cells & early progenitors
AURKB	8.80797e-57	0.597204	0.262	0	1.28376e-52	Proliferating cells & early progenitors
PTTG1	6.78999e-56	1.43935	0.388	0.015	9.89641e-52	Proliferating cells & early progenitors
LMNB1	4.7298e-53	0.661298	0.362	0.013	6.89369e-49	Proliferating cells & early progenitors
ASF1B	5.66598e-52	0.546544	0.288	0.004	8.25817e-48	Proliferating cells & early progenitors
CENPW	6.54872e-47	0.832153	0.388	0.022	9.54476e-43	Proliferating cells & early progenitors
TYMS	1.22009e-46	0.50987	0.262	0.004	1.77828e-42	Proliferating cells & early progenitors
CDKN3	3.87331e-46	0.703389	0.288	0.007	5.64535e-42	Proliferating cells & early progenitors
TUBA1B	2.23011e-45	1.70353	0.962	0.406	3.25038e-41	Proliferating cells & early progenitors
CENPF	2.28756e-45	0.862068	0.275	0.006	3.33412e-41	Proliferating cells & early progenitors
TK1	3.3953e-45	0.616312	0.325	0.013	4.94865e-41	Proliferating cells & early progenitors
RAD51AP1	4.48283e-45	0.472805	0.275	0.006	6.53373e-41	Proliferating cells & early progenitors
UBE2C	7.28738e-44	1.46168	0.325	0.015	1.06214e-39	Proliferating cells & early progenitors
HMGB2	2.13259e-40	1.72982	0.688	0.142	3.10825e-36	Proliferating cells & early progenitors
STMN1	2.1857e-39	1.54563	0.762	0.176	3.18566e-35	Proliferating cells & early progenitors
ZWINT	8.96662e-39	0.743112	0.338	0.021	1.30689e-34	Proliferating cells & early progenitors
NMU	8.5857e-35	0.998547	0.288	0.016	1.25137e-30	Proliferating cells & early progenitors
PCNA	3.24371e-28	0.988628	0.538	0.113	4.72771e-24	Proliferating cells & early progenitors
TUBB	9.16732e-28	1.26786	0.825	0.381	1.33614e-23	Proliferating cells & early progenitors
PTMA	1.20409e-27	0.741832	1	0.981	1.75496e-23	Proliferating cells & early progenitors
H2AFZ	1.79852e-27	1.39144	0.912	0.548	2.62135e-23	Proliferating cells & early progenitors
UBE2T	1.98635e-27	0.574196	0.3	0.028	2.89511e-23	Proliferating cells & early progenitors
HN1	2.07739e-24	0.985136	0.7	0.226	3.0278e-20	Proliferating cells & early progenitors
SKA2	2.16642e-24	0.688282	0.4	0.065	3.15755e-20	Proliferating cells & early progenitors
HMGB1	1.28393e-23	0.882999	0.975	0.778	1.87134e-19	Proliferating cells & early progenitors
PFN1	7.17581e-23	0.773762	0.988	0.864	1.04587e-18	Proliferating cells & early progenitors
HELLS	3.86923e-22	0.665615	0.325	0.046	5.63941e-18	Proliferating cells & early progenitors
SFN	2.79696e-21	0.784932	0.475	0.107	4.07657e-17	Proliferating cells & early progenitors
TMEM106C	3.88937e-21	0.590916	0.438	0.087	5.66876e-17	Proliferating cells & early progenitors
HMGN2	2.6107e-20	1.17999	0.862	0.515	3.80509e-16	Proliferating cells & early progenitors
RPA3	4.62325e-20	0.81341	0.65	0.218	6.73839e-16	Proliferating cells & early progenitors
CALM2	6.13422e-20	0.868593	0.95	0.679	8.94063e-16	Proliferating cells & early progenitors
CKS2	1.77763e-19	1.09075	0.488	0.128	2.5909e-15	Proliferating cells & early progenitors
H2AFX	1.22116e-18	0.497523	0.275	0.038	1.77984e-14	Proliferating cells & early progenitors
RRM1	1.18309e-17	0.60458	0.35	0.067	1.72435e-13	Proliferating cells & early progenitors
CRIP1	1.2625e-17	0.715649	0.712	0.262	1.84009e-13	Proliferating cells & early progenitors
DNMT1	2.09391e-17	0.492036	0.288	0.046	3.05188e-13	Proliferating cells & early progenitors
FABP5	2.68189e-17	0.828591	0.862	0.478	3.90885e-13	Proliferating cells & early progenitors
HSP90AA1	4.61533e-17	0.720598	0.912	0.589	6.72685e-13	Proliferating cells & early progenitors
MIS18A	9.24216e-17	0.414394	0.288	0.047	1.34704e-12	Proliferating cells & early progenitors
SMC4	1.21695e-16	0.598066	0.425	0.104	1.7737e-12	Proliferating cells & early progenitors
ANO1	1.45661e-16	0.423454	0.3	0.051	2.12301e-12	Proliferating cells & early progenitors
SNRPG	2.38153e-16	0.720435	0.875	0.54	3.47108e-12	Proliferating cells & early progenitors
WHSC1	2.60362e-16	0.377437	0.262	0.039	3.79478e-12	Proliferating cells & early progenitors
DTYMK	2.79835e-16	0.630426	0.362	0.081	4.0786e-12	Proliferating cells & early progenitors
ATP2A3	3.68101e-16	0.552624	0.325	0.062	5.36507e-12	Proliferating cells & early progenitors
HNRNPAB	3.89615e-16	0.684151	0.688	0.266	5.67864e-12	Proliferating cells & early progenitors
STRA13	4.60565e-16	0.753419	0.712	0.306	6.71273e-12	Proliferating cells & early progenitors
GAPDH	6.78038e-16	0.571893	0.95	0.808	9.8824e-12	Proliferating cells & early progenitors
GPX2	9.52205e-16	0.560147	0.725	0.271	1.38784e-11	Proliferating cells & early progenitors
ACTB	1.03179e-15	0.549699	1	0.96	1.50383e-11	Proliferating cells & early progenitors
KRT8	1.75461e-15	0.674962	0.988	0.738	2.55735e-11	Proliferating cells & early progenitors
HMGB3	1.76835e-15	0.526782	0.35	0.076	2.57737e-11	Proliferating cells & early progenitors
TMSB10	2.20334e-15	0.490148	1	0.981	3.21137e-11	Proliferating cells & early progenitors
RAN	2.39969e-15	0.751366	0.812	0.455	3.49756e-11	Proliferating cells & early progenitors
PPIA	2.8197e-15	0.546313	0.988	0.764	4.10971e-11	Proliferating cells & early progenitors
MCM7	3.28468e-15	0.537111	0.362	0.083	4.78743e-11	Proliferating cells & early progenitors
PAFAH1B3	5.05713e-15	0.600297	0.438	0.122	7.37077e-11	Proliferating cells & early progenitors
UNG	5.53645e-15	0.539224	0.275	0.05	8.06937e-11	Proliferating cells & early progenitors
TUBA1C	9.47524e-15	0.874608	0.575	0.213	1.38102e-10	Proliferating cells & early progenitors
DEK	1.10865e-14	0.702783	0.675	0.282	1.61586e-10	Proliferating cells & early progenitors
TFF2	1.42906e-14	0.816903	1	0.878	2.08286e-10	Proliferating cells & early progenitors
CKS1B	2.04118e-14	0.621454	0.538	0.188	2.97501e-10	Proliferating cells & early progenitors
UCP2	1.38169e-13	0.353746	0.362	0.085	2.01381e-09	Proliferating cells & early progenitors
ARL6IP1	1.5555e-13	1.24256	0.688	0.337	2.26713e-09	Proliferating cells & early progenitors
TUBB4B	1.69851e-13	0.963874	0.625	0.289	2.47558e-09	Proliferating cells & early progenitors
RANBP1	2.11998e-13	0.603375	0.712	0.316	3.08988e-09	Proliferating cells & early progenitors
AKR1B10	2.3147e-13	0.694831	0.75	0.362	3.37368e-09	Proliferating cells & early progenitors
CKLF	8.79059e-13	0.51255	0.362	0.098	1.28123e-08	Proliferating cells & early progenitors
TAGLN2	1.62949e-12	0.537286	0.925	0.652	2.37498e-08	Proliferating cells & early progenitors
MZT2B	1.8718e-12	0.591117	0.875	0.524	2.72815e-08	Proliferating cells & early progenitors
SNRNP25	2.15849e-12	0.420494	0.375	0.102	3.14599e-08	Proliferating cells & early progenitors
TFF1	2.18083e-12	0.812388	0.938	0.793	3.17855e-08	Proliferating cells & early progenitors
INSIG1	3.1338e-12	0.380995	0.262	0.053	4.56752e-08	Proliferating cells & early progenitors
MDK	3.68802e-12	0.651202	0.5	0.18	5.37528e-08	Proliferating cells & early progenitors
SNRPD1	3.72199e-12	0.596228	0.725	0.391	5.4248e-08	Proliferating cells & early progenitors
KRT19	3.81587e-12	0.636919	0.862	0.615	5.56163e-08	Proliferating cells & early progenitors
HP1BP3	4.73391e-12	0.576098	0.575	0.23	6.89967e-08	Proliferating cells & early progenitors
COX7B	6.14775e-12	0.520598	0.912	0.617	8.96034e-08	Proliferating cells & early progenitors
GKN2	7.67578e-12	0.278823	0.662	0.305	1.11875e-07	Proliferating cells & early progenitors
PDE4C	1.08543e-11	0.528243	0.612	0.242	1.58201e-07	Proliferating cells & early progenitors
MCM3	1.14031e-11	0.425091	0.312	0.08	1.662e-07	Proliferating cells & early progenitors
CFL1	1.50826e-11	0.540469	0.95	0.803	2.19829e-07	Proliferating cells & early progenitors
TXN	3.05455e-11	0.507143	0.962	0.861	4.452e-07	Proliferating cells & early progenitors
ANKRD36C	3.44707e-11	0.354529	0.3	0.073	5.02411e-07	Proliferating cells & early progenitors
MUC5AC	4.74916e-11	0.625517	0.888	0.661	6.9219e-07	Proliferating cells & early progenitors
ENO1	5.08677e-11	0.555318	0.7	0.335	7.41397e-07	Proliferating cells & early progenitors
LINC01133	5.20854e-11	0.6464	0.512	0.21	7.59145e-07	Proliferating cells & early progenitors
SPTSSB	8.12775e-11	0.395431	0.412	0.13	1.18462e-06	Proliferating cells & early progenitors
ACTG1	9.70792e-11	0.402021	0.988	0.951	1.41493e-06	Proliferating cells & early progenitors
H2AFV	1.25702e-10	0.688632	0.575	0.286	1.8321e-06	Proliferating cells & early progenitors
NUCKS1	1.57071e-10	0.637345	0.8	0.49	2.2893e-06	Proliferating cells & early progenitors
S100P	1.72483e-10	0.549852	0.9	0.656	2.51394e-06	Proliferating cells & early progenitors
AP2S1	1.80509e-10	0.543993	0.638	0.305	2.63092e-06	Proliferating cells & early progenitors
SPINK1	2.02719e-10	0.579801	0.962	0.69	2.95463e-06	Proliferating cells & early progenitors
DBI	2.24783e-10	0.519926	0.85	0.613	3.27621e-06	Proliferating cells & early progenitors
BUB3	2.98114e-10	0.514307	0.362	0.116	4.34502e-06	Proliferating cells & early progenitors
SVIP	4.11823e-10	0.578005	0.7	0.359	6.00232e-06	Proliferating cells & early progenitors
MIF	4.58215e-10	0.518588	0.888	0.635	6.67848e-06	Proliferating cells & early progenitors
RP1-122P22.4	4.97226e-10	0.336223	0.288	0.073	7.24706e-06	Proliferating cells & early progenitors
RBM17	6.79754e-10	0.350043	0.438	0.154	9.90741e-06	Proliferating cells & early progenitors
HNRNPA3	7.38152e-10	0.529833	0.762	0.502	1.07586e-05	Proliferating cells & early progenitors
SNRPF	8.1498e-10	0.477014	0.75	0.408	1.18783e-05	Proliferating cells & early progenitors
PLP2	1.11535e-09	0.525369	0.562	0.248	1.62562e-05	Proliferating cells & early progenitors
EIF5A	1.49714e-09	0.551366	0.638	0.305	2.18208e-05	Proliferating cells & early progenitors
SLC9A1	1.63712e-09	0.414962	0.4	0.136	2.3861e-05	Proliferating cells & early progenitors
TMPO	1.71924e-09	0.542994	0.462	0.191	2.50579e-05	Proliferating cells & early progenitors
SULT1C2	1.80021e-09	0.46121	0.488	0.187	2.6238e-05	Proliferating cells & early progenitors
GLRX5	1.80084e-09	0.442182	0.35	0.117	2.62472e-05	Proliferating cells & early progenitors
CYP2C18	1.91287e-09	0.382022	0.288	0.077	2.78801e-05	Proliferating cells & early progenitors
UQCC2	2.05902e-09	0.449747	0.65	0.311	3.00102e-05	Proliferating cells & early progenitors
CALM3	2.39627e-09	0.561905	0.6	0.297	3.49256e-05	Proliferating cells & early progenitors
CTSC	3.87305e-09	0.417178	0.325	0.101	5.64498e-05	Proliferating cells & early progenitors
LSM4	4.4813e-09	0.512644	0.612	0.318	6.5315e-05	Proliferating cells & early progenitors
WDR34	5.06268e-09	0.392348	0.35	0.116	7.37885e-05	Proliferating cells & early progenitors
MGST3	5.06876e-09	0.467581	0.862	0.599	7.38772e-05	Proliferating cells & early progenitors
SNRPB	5.19761e-09	0.463001	0.662	0.323	7.57551e-05	Proliferating cells & early progenitors
LMNA	6.40876e-09	0.465321	0.662	0.349	9.34076e-05	Proliferating cells & early progenitors
DYNLL2	7.82652e-09	0.295807	0.338	0.106	0.000114072	Proliferating cells & early progenitors
HMGN1	8.5576e-09	0.512049	0.762	0.506	0.000124727	Proliferating cells & early progenitors
HNRNPD	9.379e-09	0.509575	0.688	0.354	0.000136699	Proliferating cells & early progenitors
RUVBL2	9.67865e-09	0.329924	0.312	0.096	0.000141066	Proliferating cells & early progenitors
H2AFY	1.19016e-08	0.475672	0.575	0.288	0.000173466	Proliferating cells & early progenitors
PSME2	1.33082e-08	0.405735	0.675	0.354	0.000193968	Proliferating cells & early progenitors
CTNNAL1	1.40515e-08	0.346221	0.262	0.073	0.0002048	Proliferating cells & early progenitors
MANF	1.49372e-08	0.409068	0.65	0.322	0.000217709	Proliferating cells & early progenitors
UQCRQ	1.49874e-08	0.438299	0.962	0.848	0.000218442	Proliferating cells & early progenitors
NDUFA2	1.54356e-08	0.483935	0.788	0.51	0.000224974	Proliferating cells & early progenitors
PTGES3	1.55519e-08	0.404694	0.675	0.354	0.000226669	Proliferating cells & early progenitors
MINOS1	1.59697e-08	0.470487	0.8	0.532	0.000232758	Proliferating cells & early progenitors
S100A6	1.86932e-08	0.373703	0.988	0.915	0.000272453	Proliferating cells & early progenitors
MRPL17	1.88441e-08	0.406493	0.338	0.118	0.000274653	Proliferating cells & early progenitors
SFPQ	1.92437e-08	0.415608	0.6	0.293	0.000280477	Proliferating cells & early progenitors
FAM177B	2.23281e-08	0.331026	0.338	0.109	0.000325433	Proliferating cells & early progenitors
TPM3	2.24853e-08	0.41674	0.638	0.315	0.000327724	Proliferating cells & early progenitors
HNRNPA2B1	2.29838e-08	0.511122	0.862	0.631	0.000334988	Proliferating cells & early progenitors
COX7A2	2.67178e-08	0.350028	0.938	0.815	0.000389411	Proliferating cells & early progenitors
PA2G4	2.80846e-08	0.495278	0.575	0.291	0.000409334	Proliferating cells & early progenitors
FDPS	3.37484e-08	0.535774	0.5	0.231	0.000491884	Proliferating cells & early progenitors
C15orf48	3.45456e-08	0.474708	0.375	0.134	0.000503502	Proliferating cells & early progenitors
SRSF2	3.88309e-08	0.521586	0.525	0.256	0.000565961	Proliferating cells & early progenitors
KRT18	3.98944e-08	0.522061	0.95	0.753	0.000581461	Proliferating cells & early progenitors
LGALS9	4.23405e-08	0.303312	0.462	0.185	0.000617113	Proliferating cells & early progenitors
SPATS2L	4.29241e-08	0.354835	0.412	0.159	0.000625619	Proliferating cells & early progenitors
HACD3	4.36605e-08	0.380552	0.512	0.226	0.000636352	Proliferating cells & early progenitors
SMIM22	4.75151e-08	0.332504	0.962	0.847	0.000692533	Proliferating cells & early progenitors
AGR3	4.85512e-08	0.40031	0.388	0.15	0.000707633	Proliferating cells & early progenitors
RPL39L	4.94342e-08	0.30145	0.262	0.076	0.000720504	Proliferating cells & early progenitors
NASP	4.99956e-08	0.561667	0.35	0.133	0.000728686	Proliferating cells & early progenitors
ATP5G1	5.33015e-08	0.401471	0.788	0.504	0.000776869	Proliferating cells & early progenitors
SIVA1	5.57538e-08	0.431879	0.638	0.34	0.000812612	Proliferating cells & early progenitors
AADAC	6.06388e-08	0.335439	0.35	0.122	0.00088381	Proliferating cells & early progenitors
ITGB3BP	7.39396e-08	0.345249	0.288	0.092	0.00107767	Proliferating cells & early progenitors
FCGBP	7.51471e-08	0.46946	0.425	0.175	0.00109527	Proliferating cells & early progenitors
COX8A	8.159e-08	0.458432	0.888	0.669	0.00118917	Proliferating cells & early progenitors
HINT1	8.35788e-08	0.444143	0.862	0.707	0.00121816	Proliferating cells & early progenitors
PSMB2	9.01743e-08	0.386427	0.538	0.262	0.00131429	Proliferating cells & early progenitors
GSN	9.14072e-08	0.411698	0.588	0.29	0.00133226	Proliferating cells & early progenitors
C9orf142	9.27933e-08	0.360743	0.4	0.159	0.00135246	Proliferating cells & early progenitors
NFATC2IP	9.60276e-08	0.360076	0.35	0.127	0.0013996	Proliferating cells & early progenitors
ITGB4	1.02255e-07	0.335002	0.338	0.12	0.00149036	Proliferating cells & early progenitors
ATP5I	1.10786e-07	0.38741	0.962	0.869	0.00161471	Proliferating cells & early progenitors
YWHAH	1.13509e-07	0.509013	0.625	0.338	0.0016544	Proliferating cells & early progenitors
KHSRP	1.18568e-07	0.362069	0.375	0.141	0.00172813	Proliferating cells & early progenitors
RNPS1	1.19825e-07	0.396722	0.538	0.261	0.00174645	Proliferating cells & early progenitors
LBR	1.23388e-07	0.346041	0.325	0.111	0.00179838	Proliferating cells & early progenitors
TAF15	1.34128e-07	0.352713	0.438	0.18	0.00195492	Proliferating cells & early progenitors
CLIC1	1.41665e-07	0.450145	0.875	0.696	0.00206476	Proliferating cells & early progenitors
KPNB1	1.51982e-07	0.410443	0.488	0.225	0.00221514	Proliferating cells & early progenitors
HMGN5	1.54156e-07	0.394816	0.288	0.094	0.00224682	Proliferating cells & early progenitors
ACTR3	1.56904e-07	0.298305	0.438	0.179	0.00228687	Proliferating cells & early progenitors
PSMA7	1.69179e-07	0.44598	0.662	0.401	0.00246579	Proliferating cells & early progenitors
COMMD4	1.8e-07	0.313213	0.362	0.137	0.0026235	Proliferating cells & early progenitors
BOLA2B	1.82764e-07	0.327943	0.338	0.12	0.00266378	Proliferating cells & early progenitors
MZT2A	1.85453e-07	0.457455	0.662	0.402	0.00270297	Proliferating cells & early progenitors
RHEB	1.96258e-07	0.443963	0.4	0.171	0.00286046	Proliferating cells & early progenitors
SLBP	1.9742e-07	0.389034	0.312	0.11	0.0028774	Proliferating cells & early progenitors
RSRC1	2.0902e-07	0.353965	0.262	0.084	0.00304646	Proliferating cells & early progenitors
COX6A1	2.38255e-07	0.340813	0.875	0.727	0.00347257	Proliferating cells & early progenitors
SLC25A24	2.45008e-07	0.292852	0.312	0.108	0.003571	Proliferating cells & early progenitors
MYH9	2.52926e-07	0.360959	0.425	0.175	0.0036864	Proliferating cells & early progenitors
YWHAZ	2.60591e-07	0.390544	0.788	0.48	0.00379812	Proliferating cells & early progenitors
ACTR2	3.04895e-07	0.358589	0.55	0.265	0.00444385	Proliferating cells & early progenitors
LSM8	3.15986e-07	0.367153	0.525	0.253	0.00460549	Proliferating cells & early progenitors
HPRT1	3.34834e-07	0.333392	0.275	0.09	0.0048802	Proliferating cells & early progenitors
DHX15	3.41467e-07	0.261604	0.362	0.135	0.00497688	Proliferating cells & early progenitors
LSM5	3.4971e-07	0.453115	0.662	0.408	0.00509703	Proliferating cells & early progenitors
RBBP4	4.60522e-07	0.363182	0.5	0.234	0.00671211	Proliferating cells & early progenitors
MSMB	4.91079e-07	0.522065	0.838	0.576	0.00715748	Proliferating cells & early progenitors
MRPS34	5.14223e-07	0.399838	0.55	0.282	0.00749481	Proliferating cells & early progenitors
TFDP1	5.28206e-07	0.342815	0.338	0.133	0.0076986	Proliferating cells & early progenitors
ADAM15	5.53241e-07	0.343618	0.312	0.115	0.00806349	Proliferating cells & early progenitors
EBP	6.25712e-07	0.470662	0.4	0.176	0.00911975	Proliferating cells & early progenitors
PSMB8	6.49736e-07	0.374574	0.5	0.234	0.00946989	Proliferating cells & early progenitors
CYBA	7.02971e-07	0.513872	0.675	0.446	0.0102458	Proliferating cells & early progenitors
IMMT	7.12102e-07	0.348262	0.3	0.109	0.0103789	Proliferating cells & early progenitors
CBX3	7.19075e-07	0.428857	0.6	0.321	0.0104805	Proliferating cells & early progenitors
MKKS	7.39976e-07	0.35661	0.425	0.193	0.0107851	Proliferating cells & early progenitors
DYNLL1	7.88931e-07	0.399407	0.888	0.702	0.0114987	Proliferating cells & early progenitors
RASEF	9.26084e-07	0.289364	0.275	0.091	0.0134977	Proliferating cells & early progenitors
HIST1H4C	9.83207e-07	1.07334	0.775	0.558	0.0143302	Proliferating cells & early progenitors
LRRFIP1	1.32491e-06	0.311384	0.488	0.227	0.0193105	Proliferating cells & early progenitors
NOP56	1.38792e-06	0.417815	0.312	0.123	0.020229	Proliferating cells & early progenitors
PAK1	1.58667e-06	0.273178	0.312	0.116	0.0231258	Proliferating cells & early progenitors
BRI3BP	1.61216e-06	0.3186	0.262	0.09	0.0234972	Proliferating cells & early progenitors
LSM2	1.62508e-06	0.385778	0.462	0.22	0.0236855	Proliferating cells & early progenitors
DAZAP1	1.69839e-06	0.288352	0.325	0.126	0.0247541	Proliferating cells & early progenitors
ATP5H	1.72534e-06	0.299551	0.788	0.46	0.0251469	Proliferating cells & early progenitors
HSPA8	1.7377e-06	0.364431	0.8	0.512	0.025327	Proliferating cells & early progenitors
MYL6	1.85208e-06	0.28513	0.988	0.932	0.0269941	Proliferating cells & early progenitors
COX17	1.93599e-06	0.459598	0.75	0.489	0.0282171	Proliferating cells & early progenitors
CBX5	1.93749e-06	0.321013	0.338	0.139	0.028239	Proliferating cells & early progenitors
NAP1L1	1.94054e-06	0.369213	0.538	0.276	0.0282834	Proliferating cells & early progenitors
SLC25A5	2.01694e-06	0.343124	0.862	0.678	0.0293968	Proliferating cells & early progenitors
MT1E	2.07597e-06	0.384711	0.888	0.707	0.0302572	Proliferating cells & early progenitors
TRIM28	2.09055e-06	0.411058	0.4	0.186	0.0304697	Proliferating cells & early progenitors
NDUFA6	2.46076e-06	0.411669	0.625	0.368	0.0358656	Proliferating cells & early progenitors
PRDX1	2.51545e-06	0.408087	0.8	0.584	0.0366627	Proliferating cells & early progenitors
NAP1L4	2.71666e-06	0.284936	0.388	0.168	0.0395954	Proliferating cells & early progenitors
TMEM54	3.20761e-06	0.314627	0.488	0.232	0.0467509	Proliferating cells & early progenitors
CLTB	3.46891e-06	0.37386	0.612	0.342	0.0505593	Proliferating cells & early progenitors
SDCBP2	3.48591e-06	0.281605	0.275	0.098	0.0508071	Proliferating cells & early progenitors
EIF3J	3.65708e-06	0.363336	0.5	0.26	0.0533019	Proliferating cells & early progenitors
UQCR10	3.67483e-06	0.342585	0.925	0.764	0.0535606	Proliferating cells & early progenitors
ANP32B	3.69373e-06	0.499829	0.575	0.357	0.0538361	Proliferating cells & early progenitors
CARHSP1	3.94821e-06	0.444538	0.4	0.186	0.0575451	Proliferating cells & early progenitors
CHCHD2	4.03833e-06	0.342165	0.9	0.731	0.0588587	Proliferating cells & early progenitors
ENSA	4.21293e-06	0.40716	0.588	0.329	0.0614034	Proliferating cells & early progenitors
ARPC1A	4.64693e-06	0.40036	0.538	0.295	0.0677291	Proliferating cells & early progenitors
PRRC2C	4.73966e-06	0.331981	0.462	0.228	0.0690805	Proliferating cells & early progenitors
SEC61G	4.90123e-06	0.384921	0.875	0.741	0.0714355	Proliferating cells & early progenitors
ANXA4	5.06854e-06	0.469222	0.65	0.396	0.073874	Proliferating cells & early progenitors
RBX1	5.11567e-06	0.299618	0.8	0.564	0.0745609	Proliferating cells & early progenitors
NQO1	5.20475e-06	0.351215	0.862	0.662	0.0758592	Proliferating cells & early progenitors
UQCRHL	5.21567e-06	0.291919	0.388	0.17	0.0760184	Proliferating cells & early progenitors
CMC2	5.54644e-06	0.308963	0.312	0.125	0.0808393	Proliferating cells & early progenitors
ATP5G3	5.72202e-06	0.331257	0.788	0.582	0.0833984	Proliferating cells & early progenitors
GALNT12	6.26147e-06	0.375379	0.425	0.2	0.091261	Proliferating cells & early progenitors
HNRNPUL2	7.10322e-06	0.333636	0.312	0.131	0.103529	Proliferating cells & early progenitors
RHOA	7.16394e-06	0.443619	0.712	0.471	0.104414	Proliferating cells & early progenitors
SAFB	8.1623e-06	0.277152	0.35	0.151	0.118965	Proliferating cells & early progenitors
CALM1	8.29488e-06	0.383705	0.788	0.589	0.120898	Proliferating cells & early progenitors
CCND1	8.30992e-06	0.36815	0.488	0.264	0.121117	Proliferating cells & early progenitors
UFD1L	9.01756e-06	0.349823	0.312	0.134	0.131431	Proliferating cells & early progenitors
BLVRB	9.21912e-06	0.341927	0.738	0.529	0.134369	Proliferating cells & early progenitors
SMC3	9.28319e-06	0.293673	0.275	0.105	0.135302	Proliferating cells & early progenitors
TPM1	1.00261e-05	0.373773	0.65	0.386	0.146131	Proliferating cells & early progenitors
ILF2	1.00506e-05	0.329317	0.462	0.24	0.146487	Proliferating cells & early progenitors
LINC00116	1.02956e-05	0.304917	0.438	0.217	0.150058	Proliferating cells & early progenitors
RAD21	1.08052e-05	0.458922	0.325	0.144	0.157486	Proliferating cells & early progenitors
SLIRP	1.08803e-05	0.351785	0.825	0.641	0.158581	Proliferating cells & early progenitors
USMG5	1.15269e-05	0.342452	0.888	0.749	0.168005	Proliferating cells & early progenitors
YWHAB	1.15305e-05	0.330126	0.712	0.421	0.168057	Proliferating cells & early progenitors
FAM96B	1.16945e-05	0.313502	0.5	0.269	0.170448	Proliferating cells & early progenitors
TSPAN15	1.18988e-05	0.301304	0.475	0.242	0.173425	Proliferating cells & early progenitors
NDUFA4	1.19106e-05	0.274316	0.95	0.856	0.173597	Proliferating cells & early progenitors
NDUFS6	1.20943e-05	0.353806	0.738	0.506	0.176275	Proliferating cells & early progenitors
ATP5J2	1.234e-05	0.319514	0.888	0.682	0.179855	Proliferating cells & early progenitors
PAFAH1B1	1.33165e-05	0.280315	0.35	0.152	0.194088	Proliferating cells & early progenitors
GSR	1.34164e-05	0.317674	0.312	0.128	0.195544	Proliferating cells & early progenitors
CA2	1.37751e-05	0.359205	0.912	0.803	0.200772	Proliferating cells & early progenitors
BANF1	1.55427e-05	0.40164	0.625	0.407	0.226535	Proliferating cells & early progenitors
PKM	1.67831e-05	0.356749	0.512	0.275	0.244614	Proliferating cells & early progenitors
PRKDC	1.70368e-05	0.356548	0.338	0.15	0.248311	Proliferating cells & early progenitors
SLC44A2	1.80335e-05	0.341857	0.512	0.285	0.262838	Proliferating cells & early progenitors
UBE2R2	1.86105e-05	0.255742	0.388	0.171	0.271248	Proliferating cells & early progenitors
EZR	1.88876e-05	0.322887	0.625	0.378	0.275287	Proliferating cells & early progenitors
SMS	1.92032e-05	0.313379	0.375	0.179	0.279886	Proliferating cells & early progenitors
NMT1	1.92186e-05	0.291784	0.3	0.123	0.280111	Proliferating cells & early progenitors
TXNL4A	1.97778e-05	0.300284	0.375	0.176	0.288262	Proliferating cells & early progenitors
VPS29	2.03015e-05	0.298015	0.6	0.343	0.295895	Proliferating cells & early progenitors
CTNNA1	2.13418e-05	0.306252	0.538	0.29	0.311057	Proliferating cells & early progenitors
ANXA2	2.14943e-05	0.345001	0.85	0.625	0.31328	Proliferating cells & early progenitors
EIF3B	2.36055e-05	0.268137	0.4	0.19	0.34405	Proliferating cells & early progenitors
COX6B1	2.42764e-05	0.301905	0.938	0.807	0.353828	Proliferating cells & early progenitors
PIH1D1	2.43455e-05	0.250295	0.338	0.15	0.354836	Proliferating cells & early progenitors
HMGA1	2.56926e-05	0.354262	0.4	0.204	0.374469	Proliferating cells & early progenitors
CALR	2.8656e-05	0.451292	0.688	0.48	0.417661	Proliferating cells & early progenitors
NDUFB8	2.89485e-05	0.273819	0.762	0.486	0.421925	Proliferating cells & early progenitors
STARD7	3.02528e-05	0.270429	0.325	0.145	0.440935	Proliferating cells & early progenitors
MAZ	3.17732e-05	0.267733	0.312	0.135	0.463095	Proliferating cells & early progenitors
XRCC6	3.20645e-05	0.267067	0.538	0.301	0.467341	Proliferating cells & early progenitors
HDAC2	3.30638e-05	0.315894	0.375	0.18	0.481905	Proliferating cells & early progenitors
SNRPD3	3.34332e-05	0.291722	0.625	0.367	0.487289	Proliferating cells & early progenitors
MYL12A	3.39898e-05	0.321682	0.85	0.651	0.495401	Proliferating cells & early progenitors
UQCRH	3.47396e-05	0.304998	0.925	0.71	0.50633	Proliferating cells & early progenitors
FGD4	3.57464e-05	0.286256	0.4	0.199	0.521004	Proliferating cells & early progenitors
MPC1	3.82058e-05	0.294509	0.35	0.163	0.556849	Proliferating cells & early progenitors
EI24	3.89315e-05	0.272711	0.588	0.328	0.567427	Proliferating cells & early progenitors
EWSR1	3.90648e-05	0.332195	0.45	0.243	0.56937	Proliferating cells & early progenitors
HNRNPF	3.98214e-05	0.33465	0.625	0.403	0.580398	Proliferating cells & early progenitors
POLD2	4.00263e-05	0.286238	0.388	0.19	0.583383	Proliferating cells & early progenitors
HDGF	4.04992e-05	0.362572	0.412	0.204	0.590276	Proliferating cells & early progenitors
NSFL1C	4.09239e-05	0.283047	0.288	0.123	0.596466	Proliferating cells & early progenitors
PLEKHJ1	4.21319e-05	0.312534	0.562	0.346	0.614073	Proliferating cells & early progenitors
DCTPP1	4.21614e-05	0.292348	0.3	0.133	0.614503	Proliferating cells & early progenitors
SLC7A8	4.39622e-05	0.343377	0.375	0.179	0.64075	Proliferating cells & early progenitors
HSBP1	4.43826e-05	0.389417	0.725	0.506	0.646877	Proliferating cells & early progenitors
DNPH1	4.65265e-05	0.31097	0.688	0.449	0.678124	Proliferating cells & early progenitors
ALDH18A1	4.6715e-05	0.284223	0.3	0.13	0.680871	Proliferating cells & early progenitors
AGR2	4.81009e-05	0.277597	1	0.993	0.70107	Proliferating cells & early progenitors
COX6C	4.95547e-05	0.302969	0.962	0.83	0.72226	Proliferating cells & early progenitors
HNRNPC	4.99997e-05	0.2856	0.675	0.428	0.728746	Proliferating cells & early progenitors
LDHA	5.34776e-05	0.390087	0.462	0.273	0.779437	Proliferating cells & early progenitors
ANAPC11	5.36051e-05	0.330219	0.688	0.483	0.781294	Proliferating cells & early progenitors
SERBP1	5.46517e-05	0.31085	0.75	0.51	0.796548	Proliferating cells & early progenitors
ACADVL	5.77951e-05	0.345368	0.575	0.356	0.842363	Proliferating cells & early progenitors
ATP5E	5.95795e-05	0.262097	0.975	0.867	0.868372	Proliferating cells & early progenitors
ISOC2	6.55104e-05	0.262553	0.412	0.208	0.954814	Proliferating cells & early progenitors
MRPL37	6.80395e-05	0.32397	0.288	0.127	0.991676	Proliferating cells & early progenitors
ILF3	6.88343e-05	0.261511	0.362	0.174	1	Proliferating cells & early progenitors
TMEM160	7.15763e-05	0.260243	0.5	0.263	1	Proliferating cells & early progenitors
NDUFB11	7.46083e-05	0.290356	0.875	0.68	1	Proliferating cells & early progenitors
VDAC1	7.50301e-05	0.302184	0.65	0.429	1	Proliferating cells & early progenitors
TIMM8B	7.60203e-05	0.35071	0.612	0.395	1	Proliferating cells & early progenitors
RARS	7.6567e-05	0.319898	0.312	0.146	1	Proliferating cells & early progenitors
CHCHD10	7.72217e-05	0.407422	0.575	0.385	1	Proliferating cells & early progenitors
TRA2B	7.79018e-05	0.311593	0.55	0.322	1	Proliferating cells & early progenitors
CACYBP	8.91863e-05	0.29449	0.338	0.166	1	Proliferating cells & early progenitors
SH3BGRL2	9.07523e-05	0.272614	0.538	0.301	1	Proliferating cells & early progenitors
CAP1	9.16704e-05	0.269673	0.438	0.231	1	Proliferating cells & early progenitors
TMEM33	9.39054e-05	0.293876	0.288	0.132	1	Proliferating cells & early progenitors
MGST2	9.52391e-05	0.280329	0.662	0.415	1	Proliferating cells & early progenitors
FAM96A	9.53045e-05	0.280606	0.375	0.19	1	Proliferating cells & early progenitors
MRPL23	0.000103973	0.267392	0.625	0.392	1	Proliferating cells & early progenitors
RBBP7	0.000108712	0.326304	0.362	0.184	1	Proliferating cells & early progenitors
LGALS3	0.000118238	0.299078	0.875	0.688	1	Proliferating cells & early progenitors
DNAJC1	0.000122859	0.307093	0.362	0.183	1	Proliferating cells & early progenitors
ISG20	0.000128369	0.488273	0.438	0.238	1	Proliferating cells & early progenitors
NDUFB4	0.000133388	0.307442	0.788	0.567	1	Proliferating cells & early progenitors
COX20	0.000136154	0.35894	0.488	0.281	1	Proliferating cells & early progenitors
VAPA	0.000141798	0.299694	0.688	0.441	1	Proliferating cells & early progenitors
FKBP1A	0.000152582	0.306583	0.675	0.462	1	Proliferating cells & early progenitors
VSIG1	0.000155747	0.344706	0.75	0.513	1	Proliferating cells & early progenitors
FXYD3	0.000156633	0.259878	0.962	0.913	1	Proliferating cells & early progenitors
SHFM1	0.000157612	0.334226	0.862	0.668	1	Proliferating cells & early progenitors
HYOU1	0.000157643	0.307132	0.275	0.125	1	Proliferating cells & early progenitors
MRPL3	0.000160084	0.275685	0.388	0.202	1	Proliferating cells & early progenitors
PSMD2	0.000171742	0.254685	0.3	0.137	1	Proliferating cells & early progenitors
NUDT5	0.000175677	0.304045	0.275	0.125	1	Proliferating cells & early progenitors
RAB27B	0.000177755	0.258891	0.45	0.231	1	Proliferating cells & early progenitors
C12orf75	0.000207204	0.34056	0.662	0.444	1	Proliferating cells & early progenitors
CNOT1	0.000215101	0.311302	0.3	0.145	1	Proliferating cells & early progenitors
CTSZ	0.000216093	0.275745	0.312	0.148	1	Proliferating cells & early progenitors
MDH1	0.000218085	0.290021	0.538	0.312	1	Proliferating cells & early progenitors
PSMB3	0.000219283	0.281978	0.675	0.452	1	Proliferating cells & early progenitors
H3F3A	0.000222575	0.320576	0.925	0.87	1	Proliferating cells & early progenitors
RPL22L1	0.000224969	0.359882	0.525	0.332	1	Proliferating cells & early progenitors
PGAM1	0.000232028	0.250092	0.388	0.204	1	Proliferating cells & early progenitors
GGCT	0.000242391	0.301371	0.35	0.187	1	Proliferating cells & early progenitors
ADRM1	0.000250166	0.292876	0.325	0.167	1	Proliferating cells & early progenitors
HNRNPR	0.000251203	0.257224	0.425	0.24	1	Proliferating cells & early progenitors
EIF5B	0.000256857	0.346723	0.6	0.393	1	Proliferating cells & early progenitors
NCL	0.000259796	0.260683	0.638	0.414	1	Proliferating cells & early progenitors
PFDN2	0.000263064	0.300765	0.488	0.282	1	Proliferating cells & early progenitors
AKR1C3	0.000270336	0.3186	0.675	0.471	1	Proliferating cells & early progenitors
BTG3	0.000279977	0.326607	0.275	0.127	1	Proliferating cells & early progenitors
NDUFS5	0.000286595	0.274027	0.875	0.717	1	Proliferating cells & early progenitors
DNAJC15	0.000308708	0.302705	0.438	0.249	1	Proliferating cells & early progenitors
PTMS	0.000311856	0.359833	0.362	0.193	1	Proliferating cells & early progenitors
HNRNPU	0.000334004	0.280915	0.612	0.373	1	Proliferating cells & early progenitors
PSMA1	0.000349221	0.281983	0.512	0.308	1	Proliferating cells & early progenitors
HNRNPH1	0.000393207	0.280382	0.562	0.359	1	Proliferating cells & early progenitors
CCDC34	0.000405965	0.275242	0.3	0.144	1	Proliferating cells & early progenitors
TPM4	0.000412136	0.299626	0.425	0.249	1	Proliferating cells & early progenitors
LSM7	0.000412829	0.25219	0.7	0.487	1	Proliferating cells & early progenitors
MRPS21	0.000421728	0.27526	0.712	0.493	1	Proliferating cells & early progenitors
C16orf13	0.000422092	0.291601	0.4	0.226	1	Proliferating cells & early progenitors
NDUFA12	0.000433897	0.274023	0.562	0.334	1	Proliferating cells & early progenitors
MRPL51	0.000457641	0.290645	0.65	0.443	1	Proliferating cells & early progenitors
GNAS	0.000472343	0.356487	0.712	0.527	1	Proliferating cells & early progenitors
SRSF3	0.00048705	0.280376	0.625	0.412	1	Proliferating cells & early progenitors
ATPIF1	0.000499144	0.271809	0.912	0.798	1	Proliferating cells & early progenitors
SDF2L1	0.000547366	0.281742	0.412	0.238	1	Proliferating cells & early progenitors
SOD1	0.000569783	0.26046	0.762	0.536	1	Proliferating cells & early progenitors
RAB11A	0.000588408	0.261791	0.625	0.415	1	Proliferating cells & early progenitors
FAM120A	0.000598085	0.280806	0.525	0.32	1	Proliferating cells & early progenitors
RBM8A	0.000602098	0.34036	0.538	0.356	1	Proliferating cells & early progenitors
C9orf16	0.000604858	0.266771	0.45	0.262	1	Proliferating cells & early progenitors
HADH	0.000639829	0.26719	0.45	0.258	1	Proliferating cells & early progenitors
AKR7A2	0.000652931	0.298681	0.412	0.235	1	Proliferating cells & early progenitors
MORF4L2	0.000654502	0.269969	0.475	0.29	1	Proliferating cells & early progenitors
ATP5B	0.0006947	0.258132	0.675	0.488	1	Proliferating cells & early progenitors
ORMDL2	0.000698851	0.2525	0.325	0.171	1	Proliferating cells & early progenitors
CHD4	0.000755275	0.255685	0.35	0.189	1	Proliferating cells & early progenitors
NSA2	0.000773085	0.255676	0.45	0.251	1	Proliferating cells & early progenitors
FAM213A	0.000802314	0.256224	0.325	0.171	1	Proliferating cells & early progenitors
AHNAK	0.000830444	0.287475	0.575	0.357	1	Proliferating cells & early progenitors
KLF4	0.000851273	0.295784	0.425	0.255	1	Proliferating cells & early progenitors
CAPG	0.00087245	0.27629	0.5	0.306	1	Proliferating cells & early progenitors
MRPS15	0.00090217	0.256761	0.35	0.194	1	Proliferating cells & early progenitors
NDUFS4	0.00101745	0.267224	0.538	0.342	1	Proliferating cells & early progenitors
ARPC2	0.00105307	0.270787	0.775	0.577	1	Proliferating cells & early progenitors
DYNLT1	0.00105573	0.361999	0.538	0.37	1	Proliferating cells & early progenitors
UBE2D3	0.00105765	0.274939	0.612	0.428	1	Proliferating cells & early progenitors
NDUFA1	0.00107467	0.267808	0.962	0.804	1	Proliferating cells & early progenitors
HSPE1	0.00107811	0.318367	0.75	0.613	1	Proliferating cells & early progenitors
ATP6V0B	0.00124217	0.291991	0.612	0.418	1	Proliferating cells & early progenitors
HNRNPA1	0.00161026	0.272589	0.875	0.805	1	Proliferating cells & early progenitors
AP1S1	0.0016152	0.266417	0.388	0.225	1	Proliferating cells & early progenitors
PSMC3	0.00165091	0.253492	0.412	0.247	1	Proliferating cells & early progenitors
GSPT1	0.00172234	0.281002	0.338	0.188	1	Proliferating cells & early progenitors
TKT	0.00184871	0.285097	0.4	0.246	1	Proliferating cells & early progenitors
HLA-A	0.00188218	0.258162	0.912	0.783	1	Proliferating cells & early progenitors
SUMO3	0.00208818	0.269549	0.412	0.254	1	Proliferating cells & early progenitors
PTER	0.0021923	0.261483	0.275	0.142	1	Proliferating cells & early progenitors
ANAPC15	0.00229502	0.258546	0.275	0.148	1	Proliferating cells & early progenitors
SPINT2	0.00246494	0.265	0.875	0.742	1	Proliferating cells & early progenitors
MMADHC	0.00255844	0.288363	0.425	0.277	1	Proliferating cells & early progenitors
MYEOV2	0.00294904	0.259488	0.712	0.57	1	Proliferating cells & early progenitors
PGK1	0.00372911	0.275278	0.425	0.273	1	Proliferating cells & early progenitors
LUC7L3	0.00619216	0.301119	0.462	0.299	1	Proliferating cells & early progenitors
HSPA1B	0.0069629	0.277421	0.388	0.239	1	Proliferating cells & early progenitors
DUT	0.00762166	0.42034	0.512	0.404	1	Proliferating cells & early progenitors
AIMP1	0.00816562	0.257946	0.412	0.279	1	Proliferating cells & early progenitors
CPE	5.59494e-195	2.23763	0.933	0.001	8.15463e-191	Enteroendocrine cells
DIRAS3	1.9924e-150	1.5453	0.733	0.001	2.90393e-146	Enteroendocrine cells
PTF1A	3.69458e-150	1.62666	0.733	0.001	5.38485e-146	Enteroendocrine cells
LHX5-AS1	6.15466e-149	2.44489	0.867	0.004	8.97042e-145	Enteroendocrine cells
RBP1	1.2058e-143	2.07116	0.8	0.003	1.75745e-139	Enteroendocrine cells
CLDN10	3.39849e-139	2.21924	0.733	0.002	4.9533e-135	Enteroendocrine cells
PCSK1N	1.83385e-136	2.77649	1	0.01	2.67284e-132	Enteroendocrine cells
LY6H	1.66444e-134	1.99443	0.8	0.004	2.42592e-130	Enteroendocrine cells
FAM171B	2.01871e-134	1.1558	0.6	0	2.94227e-130	Enteroendocrine cells
LHX5	3.0337e-124	1.65289	0.667	0.002	4.42161e-120	Enteroendocrine cells
GFRA3	3.88294e-121	1.54976	0.6	0.001	5.65939e-117	Enteroendocrine cells
CHGB	1.28026e-120	1.36569	0.733	0.004	1.86598e-116	Enteroendocrine cells
SCG5	4.08703e-114	2.16362	0.8	0.007	5.95685e-110	Enteroendocrine cells
MS4A8	1.37586e-110	2.49442	1	0.016	2.00531e-106	Enteroendocrine cells
CLPS	4.01375e-110	1.1861	0.6	0.002	5.85004e-106	Enteroendocrine cells
TPH1	7.7696e-110	2.09459	0.6	0.002	1.13242e-105	Enteroendocrine cells
KCNK3	8.84201e-105	1.05115	0.467	0	1.28872e-100	Enteroendocrine cells
SCG3	4.96857e-101	1.40569	0.6	0.003	7.2417e-97	Enteroendocrine cells
VSTM2L	4.30882e-93	1.30058	0.6	0.004	6.2801e-89	Enteroendocrine cells
CAMK2B	8.29195e-92	1.30463	0.467	0.001	1.20855e-87	Enteroendocrine cells
CLDN4	1.3269e-91	0.948076	0.467	0.001	1.93395e-87	Enteroendocrine cells
FGL1	5.37107e-90	1.14699	0.4	0	7.82834e-86	Enteroendocrine cells
ANK2	5.37107e-90	1.11598	0.4	0	7.82834e-86	Enteroendocrine cells
DPEP1	5.37107e-90	0.963616	0.4	0	7.82834e-86	Enteroendocrine cells
MAOB	2.34356e-89	3.27819	1	0.024	3.41574e-85	Enteroendocrine cells
HDC	1.99807e-88	3.124	0.867	0.016	2.91219e-84	Enteroendocrine cells
RBPJL	1.26463e-81	1.04864	0.467	0.002	1.8432e-77	Enteroendocrine cells
DNER	1.38425e-79	1.13209	0.533	0.004	2.01755e-75	Enteroendocrine cells
CADPS	2.92979e-77	0.6721	0.4	0.001	4.27016e-73	Enteroendocrine cells
SMOC2	3.09596e-75	0.950968	0.333	0	4.51236e-71	Enteroendocrine cells
FGFR1	3.09596e-75	0.875548	0.333	0	4.51236e-71	Enteroendocrine cells
LHB	3.09596e-75	0.766534	0.333	0	4.51236e-71	Enteroendocrine cells
SYT14	3.09596e-75	0.701375	0.333	0	4.51236e-71	Enteroendocrine cells
LZTS1	3.09596e-75	0.699105	0.333	0	4.51236e-71	Enteroendocrine cells
GUCY1A3	3.09596e-75	0.664358	0.333	0	4.51236e-71	Enteroendocrine cells
KCTD12	7.43452e-71	1.35006	0.6	0.008	1.08358e-66	Enteroendocrine cells
SV2C	2.05407e-68	1.0726	0.533	0.006	2.99381e-64	Enteroendocrine cells
ITGBL1	2.13386e-67	1.01452	0.4	0.002	3.1101e-63	Enteroendocrine cells
CERS4	9.08085e-64	1.06924	0.6	0.01	1.32353e-59	Enteroendocrine cells
NRSN1	8.02036e-63	0.997968	0.333	0.001	1.16897e-58	Enteroendocrine cells
STMN2	8.02036e-63	0.954195	0.333	0.001	1.16897e-58	Enteroendocrine cells
INSM1	8.02036e-63	0.909025	0.333	0.001	1.16897e-58	Enteroendocrine cells
RTBDN	8.02036e-63	0.878456	0.333	0.001	1.16897e-58	Enteroendocrine cells
KIF1A	8.02036e-63	0.841798	0.333	0.001	1.16897e-58	Enteroendocrine cells
KCNH6	8.02036e-63	0.828673	0.333	0.001	1.16897e-58	Enteroendocrine cells
RUNX1T1	8.02036e-63	0.749998	0.333	0.001	1.16897e-58	Enteroendocrine cells
RPRML	8.02036e-63	0.702719	0.333	0.001	1.16897e-58	Enteroendocrine cells
LINC00643	8.02036e-63	0.599956	0.333	0.001	1.16897e-58	Enteroendocrine cells
F10	1.00293e-62	0.705077	0.333	0.001	1.46177e-58	Enteroendocrine cells
CDH6	1.12145e-62	0.737128	0.333	0.001	1.63451e-58	Enteroendocrine cells
ABCC8	1.25392e-62	0.7746	0.333	0.001	1.82759e-58	Enteroendocrine cells
GNG4	1.40198e-62	0.728571	0.333	0.001	2.04339e-58	Enteroendocrine cells
BEX1	2.69661e-61	1.74797	0.8	0.024	3.93031e-57	Enteroendocrine cells
SPON2	2.79349e-61	0.855539	0.467	0.005	4.07152e-57	Enteroendocrine cells
SLC18A1	1.70418e-60	0.730923	0.267	0	2.48384e-56	Enteroendocrine cells
DPP6	1.70418e-60	0.713432	0.267	0	2.48384e-56	Enteroendocrine cells
FGF14	1.70418e-60	0.697146	0.267	0	2.48384e-56	Enteroendocrine cells
KIRREL2	1.70418e-60	0.674336	0.267	0	2.48384e-56	Enteroendocrine cells
PCSK2	1.70418e-60	0.612228	0.267	0	2.48384e-56	Enteroendocrine cells
RFX6	1.70418e-60	0.599682	0.267	0	2.48384e-56	Enteroendocrine cells
RUNDC3A	1.70418e-60	0.552483	0.267	0	2.48384e-56	Enteroendocrine cells
PTPRN	1.70418e-60	0.530053	0.267	0	2.48384e-56	Enteroendocrine cells
TUBA1A	2.40238e-60	1.81217	0.8	0.024	3.50148e-56	Enteroendocrine cells
ST18	1.905e-56	0.959008	0.467	0.006	2.77654e-52	Enteroendocrine cells
SLC29A4	4.52017e-54	0.751955	0.4	0.004	6.58815e-50	Enteroendocrine cells
SLC18A2	5.9723e-54	1.121	0.333	0.002	8.70463e-50	Enteroendocrine cells
NFASC	5.9723e-54	0.73715	0.333	0.002	8.70463e-50	Enteroendocrine cells
NOVA1	7.23296e-54	0.973172	0.333	0.002	1.0542e-49	Enteroendocrine cells
SCG2	8.75839e-54	0.750427	0.333	0.002	1.27653e-49	Enteroendocrine cells
HEPACAM2	2.10154e-49	1.01234	0.533	0.011	3.06299e-45	Enteroendocrine cells
PROX1	2.38312e-49	0.966571	0.4	0.005	3.4734e-45	Enteroendocrine cells
RAB3C	5.23364e-49	1.66779	0.6	0.016	7.62803e-45	Enteroendocrine cells
ENPP2	1.51645e-48	0.710227	0.267	0.001	2.21022e-44	Enteroendocrine cells
ADGRV1	1.51645e-48	0.66546	0.267	0.001	2.21022e-44	Enteroendocrine cells
EVA1A	1.51645e-48	0.635532	0.267	0.001	2.21022e-44	Enteroendocrine cells
PDZRN3	1.51645e-48	0.595073	0.267	0.001	2.21022e-44	Enteroendocrine cells
TUBB2B	4.48845e-47	0.659753	0.333	0.003	6.54192e-43	Enteroendocrine cells
CEP126	2.06169e-43	1.0433	0.467	0.01	3.00491e-39	Enteroendocrine cells
TMEM176B	1.19792e-42	0.856505	0.467	0.01	1.74597e-38	Enteroendocrine cells
SLCO3A1	5.55472e-42	0.830683	0.333	0.004	8.096e-38	Enteroendocrine cells
ERP27	6.44461e-42	0.861509	0.333	0.004	9.39302e-38	Enteroendocrine cells
C3orf14	3.8282e-41	1.42489	0.733	0.034	5.5796e-37	Enteroendocrine cells
DUSP15	1.42659e-40	0.522299	0.267	0.002	2.07926e-36	Enteroendocrine cells
FAM105A	1.86455e-40	0.501435	0.267	0.002	2.71758e-36	Enteroendocrine cells
RGS2	3.85585e-37	1.28354	0.733	0.037	5.6199e-33	Enteroendocrine cells
TMEM176A	9.05661e-36	0.833831	0.4	0.009	1.32e-31	Enteroendocrine cells
CHGA	3.81717e-35	5.43557	1	0.094	5.56353e-31	Enteroendocrine cells
RP11-423H2.3	7.15834e-35	0.671316	0.267	0.003	1.04333e-30	Enteroendocrine cells
NEURL1	7.72719e-35	0.920145	0.267	0.003	1.12624e-30	Enteroendocrine cells
STMN3	1.04881e-34	0.516543	0.267	0.003	1.52864e-30	Enteroendocrine cells
DUSP26	1.22162e-34	0.722425	0.267	0.003	1.78051e-30	Enteroendocrine cells
SMIM3	2.80923e-34	0.641599	0.333	0.006	4.09446e-30	Enteroendocrine cells
GDAP1	8.19821e-34	0.931647	0.4	0.01	1.19489e-29	Enteroendocrine cells
FGD6	1.80107e-31	0.755533	0.333	0.007	2.62506e-27	Enteroendocrine cells
BCAM	1.81642e-31	1.31545	0.867	0.07	2.64743e-27	Enteroendocrine cells
CYFIP2	1.9015e-30	0.54088	0.267	0.004	2.77144e-26	Enteroendocrine cells
SCN8A	3.23887e-30	0.438681	0.267	0.004	4.72065e-26	Enteroendocrine cells
UCP2	4.17451e-30	1.96537	0.933	0.094	6.08435e-26	Enteroendocrine cells
TUSC3	7.24198e-30	1.38279	0.533	0.024	1.05552e-25	Enteroendocrine cells
PARD6A	3.67508e-29	0.691609	0.333	0.008	5.35643e-25	Enteroendocrine cells
ALOX12-AS1	2.79697e-28	0.744789	0.4	0.013	4.07658e-24	Enteroendocrine cells
CAMK1D	3.28812e-27	0.509233	0.267	0.005	4.79244e-23	Enteroendocrine cells
SLC22A17	3.48906e-27	0.539829	0.267	0.005	5.08531e-23	Enteroendocrine cells
VIL1	7.3368e-27	0.926072	0.4	0.014	1.06934e-22	Enteroendocrine cells
PHGR1	7.94664e-27	1.33467	0.867	0.076	1.15822e-22	Enteroendocrine cells
DNAJB4	1.25249e-24	0.824169	0.4	0.016	1.82551e-20	Enteroendocrine cells
ECE1	1.60469e-24	1.5982	0.667	0.052	2.33884e-20	Enteroendocrine cells
CADM1	1.5256e-23	0.741422	0.333	0.011	2.22357e-19	Enteroendocrine cells
PDLIM4	1.87593e-23	0.546303	0.333	0.011	2.73417e-19	Enteroendocrine cells
TERF2IP	1.04285e-22	1.51481	0.933	0.127	1.51995e-18	Enteroendocrine cells
ERO1B	1.0817e-22	1.66558	0.8	0.089	1.57658e-18	Enteroendocrine cells
SSTR2	1.82907e-22	0.738074	0.4	0.018	2.66588e-18	Enteroendocrine cells
PARVB	6.05829e-22	1.03554	0.533	0.036	8.82996e-18	Enteroendocrine cells
PLEKHB1	1.37761e-21	0.75627	0.4	0.019	2.00787e-17	Enteroendocrine cells
DNASE1	6.71557e-20	1.16725	0.6	0.051	9.78795e-16	Enteroendocrine cells
C4orf48	7.83677e-20	1.76902	0.8	0.107	1.14221e-15	Enteroendocrine cells
SLC38A11	3.32571e-19	1.86609	0.867	0.133	4.84722e-15	Enteroendocrine cells
RIC3	5.32742e-18	0.705378	0.333	0.016	7.76471e-14	Enteroendocrine cells
APLP1	1.20843e-17	1.5429	0.667	0.078	1.76129e-13	Enteroendocrine cells
ACSL1	3.02013e-17	1.24437	0.4	0.026	4.40184e-13	Enteroendocrine cells
PKIB	5.33388e-17	1.48023	0.733	0.098	7.77412e-13	Enteroendocrine cells
SFRP5	1.89413e-16	0.798419	0.267	0.011	2.76069e-12	Enteroendocrine cells
C10orf10	1.99731e-16	2.30816	0.667	0.084	2.91108e-12	Enteroendocrine cells
CTB-152G17.6	2.03267e-16	0.658249	0.267	0.011	2.96261e-12	Enteroendocrine cells
CELF4	2.88994e-16	0.570944	0.267	0.011	4.21209e-12	Enteroendocrine cells
CBX6	6.38977e-16	0.859022	0.467	0.038	9.31309e-12	Enteroendocrine cells
CNTLN	7.88253e-16	0.706177	0.333	0.019	1.14888e-11	Enteroendocrine cells
HES6	1.18868e-15	0.662294	0.333	0.019	1.73251e-11	Enteroendocrine cells
SCGN	2.08149e-15	0.567034	0.267	0.012	3.03377e-11	Enteroendocrine cells
FMNL2	2.76415e-15	0.78931	0.467	0.04	4.02875e-11	Enteroendocrine cells
HSPA2	1.26623e-14	0.749439	0.267	0.013	1.84554e-10	Enteroendocrine cells
ST7L	1.85776e-14	0.796768	0.4	0.031	2.70769e-10	Enteroendocrine cells
TTLL7	2.01736e-14	0.495086	0.267	0.013	2.9403e-10	Enteroendocrine cells
BEX2	2.29985e-14	1.20312	0.733	0.118	3.35203e-10	Enteroendocrine cells
ATAD5	4.93712e-14	0.728346	0.333	0.022	7.19585e-10	Enteroendocrine cells
FBXO2	8.22555e-14	0.6756	0.267	0.014	1.19887e-09	Enteroendocrine cells
LDOC1	9.52539e-14	0.594829	0.267	0.014	1.38833e-09	Enteroendocrine cells
REV3L	1.42258e-13	0.960517	0.533	0.061	2.07341e-09	Enteroendocrine cells
ZBTB16	1.51437e-13	0.698252	0.333	0.023	2.20719e-09	Enteroendocrine cells
MDK	2.12592e-13	1.88847	0.867	0.196	3.09853e-09	Enteroendocrine cells
CXXC5	2.16023e-13	0.905341	0.533	0.061	3.14853e-09	Enteroendocrine cells
DBN1	4.60395e-13	0.663183	0.333	0.024	6.71025e-09	Enteroendocrine cells
GRHL1	7.03186e-13	0.446963	0.267	0.015	1.02489e-08	Enteroendocrine cells
CTBP1-AS2	1.00478e-12	0.475272	0.267	0.015	1.46447e-08	Enteroendocrine cells
ASRGL1	1.1271e-12	0.702026	0.4	0.036	1.64275e-08	Enteroendocrine cells
ZSCAN26	3.27016e-12	0.510747	0.267	0.016	4.76626e-08	Enteroendocrine cells
PKIG	3.29553e-12	0.818692	0.467	0.052	4.80323e-08	Enteroendocrine cells
LINC01481	3.62951e-12	0.54959	0.267	0.016	5.29001e-08	Enteroendocrine cells
IFI27L2	9.38548e-12	0.849046	0.6	0.088	1.36793e-07	Enteroendocrine cells
TTLL1	1.25115e-11	0.608578	0.267	0.017	1.82355e-07	Enteroendocrine cells
MPHOSPH9	2.0527e-11	0.765144	0.333	0.028	2.99181e-07	Enteroendocrine cells
CAMKK2	2.17759e-11	0.746798	0.333	0.028	3.17384e-07	Enteroendocrine cells
BEND5	3.19123e-11	0.557547	0.267	0.018	4.65122e-07	Enteroendocrine cells
ING4	3.39805e-11	0.873349	0.533	0.075	4.95266e-07	Enteroendocrine cells
PPP2R3B	3.6797e-11	0.543504	0.267	0.018	5.36316e-07	Enteroendocrine cells
CECR1	5.24352e-11	0.418772	0.267	0.018	7.64244e-07	Enteroendocrine cells
TCTN1	5.45441e-11	0.587882	0.333	0.029	7.9498e-07	Enteroendocrine cells
CCKBR	6.0005e-11	1.53725	0.867	0.24	8.74573e-07	Enteroendocrine cells
CRIP2	8.5895e-11	0.46523	0.333	0.029	1.25192e-06	Enteroendocrine cells
PXK	9.86249e-11	0.548634	0.267	0.019	1.43746e-06	Enteroendocrine cells
FBXO8	1.12118e-10	0.611612	0.467	0.059	1.63412e-06	Enteroendocrine cells
ZNF160	1.18218e-10	0.562646	0.267	0.019	1.72302e-06	Enteroendocrine cells
NDRG2	1.79047e-10	1.01176	0.667	0.126	2.60961e-06	Enteroendocrine cells
STMN1	1.90397e-10	1.64077	0.8	0.214	2.77504e-06	Enteroendocrine cells
TBC1D24	2.22648e-10	0.741772	0.333	0.032	3.24509e-06	Enteroendocrine cells
SYNC	2.67445e-10	0.789866	0.4	0.046	3.89802e-06	Enteroendocrine cells
ZNF503	3.61284e-10	1.06474	0.533	0.086	5.26572e-06	Enteroendocrine cells
ALDH1A1	5.39218e-10	2.29947	1	0.604	7.85911e-06	Enteroendocrine cells
HS3ST1	6.48864e-10	0.56572	0.267	0.021	9.45719e-06	Enteroendocrine cells
SVBP	6.86856e-10	0.805065	0.533	0.083	1.00109e-05	Enteroendocrine cells
YPEL3	9.34087e-10	0.790986	0.6	0.106	1.36143e-05	Enteroendocrine cells
SMPD1	1.02892e-09	0.866551	0.4	0.049	1.49965e-05	Enteroendocrine cells
KLK11	1.17806e-09	1.82632	0.867	0.363	1.71703e-05	Enteroendocrine cells
EPHX1	1.29516e-09	1.1063	0.6	0.114	1.88769e-05	Enteroendocrine cells
MALAT1	1.35156e-09	1.68975	1	0.999	1.96991e-05	Enteroendocrine cells
COQ10A	1.50971e-09	0.570722	0.267	0.022	2.2004e-05	Enteroendocrine cells
MCOLN3	1.66856e-09	0.614192	0.267	0.022	2.43192e-05	Enteroendocrine cells
AC023590.1	2.07748e-09	0.563796	0.267	0.022	3.02793e-05	Enteroendocrine cells
LCORL	2.10569e-09	0.687903	0.4	0.05	3.06904e-05	Enteroendocrine cells
TEAD1	2.95458e-09	0.926526	0.467	0.071	4.30631e-05	Enteroendocrine cells
TSTD3	2.99822e-09	0.628823	0.267	0.023	4.3699e-05	Enteroendocrine cells
TTTY15	3.42612e-09	0.847296	0.333	0.036	4.99357e-05	Enteroendocrine cells
HERC1	3.88691e-09	0.71592	0.4	0.052	5.66517e-05	Enteroendocrine cells
MSI2	4.90394e-09	0.703879	0.533	0.09	7.1475e-05	Enteroendocrine cells
PFN2	4.94893e-09	0.969563	0.467	0.073	7.21307e-05	Enteroendocrine cells
CSNK1E	5.37184e-09	1.10726	0.6	0.121	7.82945e-05	Enteroendocrine cells
MAGED2	5.62459e-09	1.05137	0.667	0.153	8.19784e-05	Enteroendocrine cells
RASSF10	7.28734e-09	0.775939	0.4	0.055	0.000106213	Enteroendocrine cells
ARHGEF10L	8.52213e-09	0.652072	0.4	0.053	0.00012421	Enteroendocrine cells
WFDC2	9.49132e-09	0.869696	0.4	0.057	0.000138336	Enteroendocrine cells
RP11-25K19.1	1.00943e-08	0.460921	0.333	0.037	0.000147124	Enteroendocrine cells
HIST2H2BE	1.45261e-08	1.15494	0.333	0.04	0.000211717	Enteroendocrine cells
GYG1	1.65714e-08	0.655035	0.4	0.057	0.000241528	Enteroendocrine cells
MAST4	2.61508e-08	0.658251	0.333	0.04	0.000381149	Enteroendocrine cells
ZSCAN18	2.63489e-08	0.6432	0.4	0.057	0.000384035	Enteroendocrine cells
VAMP2	3.20055e-08	1.06319	0.867	0.351	0.000466481	Enteroendocrine cells
AC073283.4	3.23453e-08	0.546083	0.333	0.04	0.000471433	Enteroendocrine cells
CCNG2	3.85162e-08	0.641812	0.333	0.041	0.000561373	Enteroendocrine cells
ZBTB20	3.94657e-08	0.961248	0.467	0.082	0.000575213	Enteroendocrine cells
ATP6V1B2	3.99937e-08	0.726575	0.4	0.06	0.000582908	Enteroendocrine cells
CBFA2T2	4.58619e-08	0.708792	0.4	0.059	0.000668437	Enteroendocrine cells
STXBP5	5.06946e-08	0.612596	0.267	0.027	0.000738874	Enteroendocrine cells
NGFRAP1	5.08696e-08	1.22524	0.867	0.378	0.000741425	Enteroendocrine cells
KIAA0355	5.35809e-08	0.599624	0.333	0.042	0.000780941	Enteroendocrine cells
H3F3B	5.8233e-08	1.15472	0.933	0.899	0.000848746	Enteroendocrine cells
GCA	7.80493e-08	0.797555	0.667	0.167	0.00113757	Enteroendocrine cells
GDI1	8.05308e-08	0.727157	0.467	0.082	0.00117374	Enteroendocrine cells
TMEM53	8.74385e-08	0.724693	0.333	0.043	0.00127442	Enteroendocrine cells
HMGN2	9.87646e-08	1.15312	0.933	0.536	0.00143949	Enteroendocrine cells
SEC11C	9.92885e-08	1.21045	0.8	0.304	0.00144713	Enteroendocrine cells
ZNF3	1.3338e-07	0.535858	0.333	0.043	0.00194402	Enteroendocrine cells
HDAC7	1.38018e-07	0.66746	0.333	0.044	0.00201161	Enteroendocrine cells
GABARAPL2	1.65106e-07	1.01596	0.867	0.372	0.00240642	Enteroendocrine cells
EPCAM	1.70943e-07	0.965987	1	0.676	0.0024915	Enteroendocrine cells
USP11	1.78862e-07	0.738297	0.333	0.046	0.00260691	Enteroendocrine cells
MAP7D1	1.84373e-07	0.506215	0.267	0.029	0.00268724	Enteroendocrine cells
CCDC22	1.93155e-07	0.551314	0.267	0.029	0.00281524	Enteroendocrine cells
MKNK1	2.02849e-07	0.57869	0.333	0.046	0.00295653	Enteroendocrine cells
EFCAB2	2.17536e-07	0.552549	0.267	0.03	0.00317059	Enteroendocrine cells
MEIS2	2.17851e-07	0.859151	0.467	0.088	0.00317518	Enteroendocrine cells
DMPK	2.38298e-07	0.747969	0.267	0.03	0.00347319	Enteroendocrine cells
ZSCAN16	2.39773e-07	0.452732	0.267	0.029	0.00349469	Enteroendocrine cells
CHST12	2.46967e-07	0.656627	0.467	0.084	0.00359955	Enteroendocrine cells
MGAT4A	2.60493e-07	0.544057	0.333	0.046	0.00379669	Enteroendocrine cells
DMXL2	2.62925e-07	0.493855	0.267	0.029	0.00383213	Enteroendocrine cells
ARHGAP32	2.83491e-07	0.560518	0.4	0.063	0.00413189	Enteroendocrine cells
UBB	3.07068e-07	0.901102	1	0.842	0.00447552	Enteroendocrine cells
CERK	3.17453e-07	0.458629	0.267	0.03	0.00462687	Enteroendocrine cells
CNKSR3	3.51953e-07	0.917958	0.4	0.069	0.00512972	Enteroendocrine cells
CDC42EP3	3.58704e-07	0.6794	0.333	0.049	0.00522811	Enteroendocrine cells
SOX4	3.97476e-07	1.48332	0.733	0.273	0.00579321	Enteroendocrine cells
ADPRHL2	4.34006e-07	0.562172	0.4	0.068	0.00632563	Enteroendocrine cells
MRPL49	4.43012e-07	0.660225	0.4	0.068	0.00645691	Enteroendocrine cells
RAB11FIP2	4.44834e-07	0.579416	0.267	0.031	0.00648345	Enteroendocrine cells
N4BP2L2	5.22483e-07	0.789559	0.8	0.278	0.00761518	Enteroendocrine cells
TIFA	5.61691e-07	0.45528	0.267	0.031	0.00818665	Enteroendocrine cells
EIF1AD	5.95238e-07	0.418425	0.267	0.031	0.0086756	Enteroendocrine cells
KLF13	6.31785e-07	0.544143	0.333	0.048	0.00920827	Enteroendocrine cells
PBX1	6.85546e-07	0.826932	0.533	0.123	0.00999183	Enteroendocrine cells
RP11-51J9.5	6.87772e-07	0.475711	0.267	0.031	0.0100243	Enteroendocrine cells
ZSCAN16-AS1	7.02334e-07	0.61391	0.4	0.069	0.0102365	Enteroendocrine cells
SNAPC2	7.15559e-07	0.478303	0.267	0.032	0.0104293	Enteroendocrine cells
MET	7.36157e-07	0.638102	0.267	0.032	0.0107295	Enteroendocrine cells
CBX1	7.4626e-07	0.673017	0.4	0.071	0.0108767	Enteroendocrine cells
SERGEF	7.55462e-07	0.63901	0.333	0.05	0.0110109	Enteroendocrine cells
VAMP5	7.66956e-07	0.729686	0.333	0.052	0.0111784	Enteroendocrine cells
EXOC7	7.72833e-07	1.06585	0.467	0.099	0.011264	Enteroendocrine cells
GCNT2	7.73447e-07	0.622726	0.467	0.092	0.011273	Enteroendocrine cells
XRCC5	7.96104e-07	0.895079	0.8	0.307	0.0116032	Enteroendocrine cells
MGEA5	8.95202e-07	0.712816	0.6	0.152	0.0130476	Enteroendocrine cells
RBM23	9.7765e-07	0.594999	0.467	0.093	0.0142493	Enteroendocrine cells
ZNF428	9.80903e-07	0.739343	0.667	0.189	0.0142967	Enteroendocrine cells
FZD3	1.04246e-06	0.604766	0.4	0.071	0.0151939	Enteroendocrine cells
FKBP1B	1.21473e-06	0.569747	0.467	0.095	0.0177046	Enteroendocrine cells
SNRPN	1.24426e-06	0.88195	0.6	0.165	0.018135	Enteroendocrine cells
PPP1R14B	1.30336e-06	0.867536	0.467	0.103	0.0189964	Enteroendocrine cells
PCLO	1.3414e-06	0.497403	0.267	0.033	0.0195508	Enteroendocrine cells
RP11-14N7.2	1.42307e-06	0.861499	0.4	0.075	0.0207412	Enteroendocrine cells
TM7SF2	1.58623e-06	0.401297	0.333	0.05	0.0231192	Enteroendocrine cells
CTSL	1.64376e-06	0.560162	0.333	0.052	0.0239577	Enteroendocrine cells
SERPINB6	1.66389e-06	1.20965	0.733	0.258	0.0242511	Enteroendocrine cells
NPW	1.69502e-06	0.768712	0.333	0.053	0.0247049	Enteroendocrine cells
KLC1	1.80086e-06	0.638751	0.4	0.073	0.0262476	Enteroendocrine cells
DDAH2	1.90474e-06	0.701198	0.4	0.072	0.0277616	Enteroendocrine cells
PSEN2	1.96419e-06	0.510417	0.267	0.034	0.0286281	Enteroendocrine cells
POLR2C	1.98764e-06	0.635803	0.467	0.098	0.0289699	Enteroendocrine cells
SUCO	2.18876e-06	0.614245	0.4	0.074	0.0319011	Enteroendocrine cells
LL22NC03-2H8.5	2.60999e-06	0.574165	0.267	0.035	0.0380406	Enteroendocrine cells
CTSF	3.0668e-06	0.932289	0.467	0.103	0.0446986	Enteroendocrine cells
PLK3	3.33407e-06	0.626145	0.267	0.036	0.0485941	Enteroendocrine cells
AIDA	3.67323e-06	0.572476	0.4	0.075	0.0535373	Enteroendocrine cells
ISCA1	3.93826e-06	0.695822	0.467	0.107	0.0574001	Enteroendocrine cells
C2orf76	3.98222e-06	0.585781	0.333	0.056	0.0580408	Enteroendocrine cells
KALRN	4.17922e-06	0.730158	0.4	0.078	0.0609121	Enteroendocrine cells
SNX19	4.36873e-06	0.526866	0.267	0.037	0.0636742	Enteroendocrine cells
TCEAL2	4.62997e-06	0.391794	0.267	0.036	0.0674818	Enteroendocrine cells
SSH3	4.64838e-06	0.564825	0.267	0.037	0.0677501	Enteroendocrine cells
CMTR2	4.76497e-06	0.579271	0.267	0.037	0.0694495	Enteroendocrine cells
GCAT	4.89162e-06	0.501236	0.333	0.056	0.0712954	Enteroendocrine cells
AC013463.2	4.92923e-06	0.471897	0.267	0.036	0.0718435	Enteroendocrine cells
YWHAQ	5.05229e-06	0.962047	0.733	0.29	0.0736371	Enteroendocrine cells
MECP2	5.34431e-06	0.66919	0.4	0.081	0.0778933	Enteroendocrine cells
MYL6B	5.35885e-06	0.699159	0.467	0.106	0.0781052	Enteroendocrine cells
TRAPPC4	5.41717e-06	0.882702	0.533	0.147	0.0789553	Enteroendocrine cells
AK1	5.4912e-06	0.625656	0.533	0.135	0.0800342	Enteroendocrine cells
IGSF8	5.57277e-06	0.681925	0.333	0.058	0.0812231	Enteroendocrine cells
SMARCA2	5.64229e-06	0.57737	0.4	0.077	0.0822363	Enteroendocrine cells
QDPR	5.7202e-06	1.04895	0.467	0.119	0.0833719	Enteroendocrine cells
ZNF83	6.36596e-06	0.698053	0.333	0.059	0.0927839	Enteroendocrine cells
ATP6AP1	6.42174e-06	0.699125	0.667	0.215	0.0935969	Enteroendocrine cells
FBLIM1	6.48466e-06	0.654968	0.4	0.08	0.0945139	Enteroendocrine cells
TDP2	7.74152e-06	0.624166	0.4	0.083	0.112833	Enteroendocrine cells
RAB3IP	7.75329e-06	0.597042	0.333	0.059	0.113004	Enteroendocrine cells
NAAA	7.98483e-06	0.567927	0.333	0.059	0.116379	Enteroendocrine cells
HIRIP3	8.41164e-06	0.426602	0.267	0.038	0.1226	Enteroendocrine cells
TCEAL3	8.44746e-06	0.865817	0.333	0.061	0.123122	Enteroendocrine cells
INSR	8.83773e-06	0.726034	0.467	0.112	0.12881	Enteroendocrine cells
GLI4	8.94379e-06	0.52644	0.267	0.039	0.130356	Enteroendocrine cells
ICA1	9.81062e-06	0.722851	0.533	0.148	0.14299	Enteroendocrine cells
NAGK	9.83507e-06	0.750816	0.4	0.088	0.143346	Enteroendocrine cells
TSSC4	1.01195e-05	0.608646	0.467	0.108	0.147491	Enteroendocrine cells
WRB	1.02795e-05	0.592654	0.4	0.082	0.149823	Enteroendocrine cells
SPAG9	1.05245e-05	0.680022	0.4	0.084	0.153395	Enteroendocrine cells
AP3S2	1.05404e-05	0.450486	0.267	0.039	0.153626	Enteroendocrine cells
DNM1L	1.09033e-05	0.50432	0.333	0.059	0.158915	Enteroendocrine cells
ERI3	1.1348e-05	0.873906	0.467	0.115	0.165397	Enteroendocrine cells
DNMT3A	1.15771e-05	0.575486	0.333	0.06	0.168736	Enteroendocrine cells
N4BP2L1	1.17067e-05	0.393736	0.267	0.039	0.170626	Enteroendocrine cells
DTD1	1.22233e-05	0.677635	0.333	0.063	0.178155	Enteroendocrine cells
THRAP3	1.39117e-05	0.786457	0.667	0.228	0.202763	Enteroendocrine cells
NT5C3B	1.41879e-05	0.503251	0.4	0.082	0.206788	Enteroendocrine cells
RP11-83A24.2	1.55356e-05	0.604681	0.267	0.041	0.226431	Enteroendocrine cells
SLK	1.58061e-05	0.46741	0.4	0.081	0.230374	Enteroendocrine cells
MMS19	1.62348e-05	0.457923	0.267	0.04	0.236622	Enteroendocrine cells
DHX8	1.64198e-05	0.389949	0.267	0.04	0.239319	Enteroendocrine cells
BBX	1.71957e-05	0.761781	0.533	0.161	0.250628	Enteroendocrine cells
SERINC3	1.77846e-05	0.635057	0.667	0.216	0.25921	Enteroendocrine cells
SMYD3	1.8372e-05	0.725535	0.333	0.063	0.267771	Enteroendocrine cells
SRD5A1	1.92429e-05	0.653305	0.267	0.043	0.280466	Enteroendocrine cells
EXOC1	1.92546e-05	0.609746	0.4	0.085	0.280636	Enteroendocrine cells
ZNF347	1.98639e-05	0.648874	0.267	0.041	0.289516	Enteroendocrine cells
SRP14	2.03168e-05	0.913642	0.933	0.78	0.296117	Enteroendocrine cells
GLG1	2.10347e-05	0.867812	0.467	0.125	0.30658	Enteroendocrine cells
ANKLE2	2.10726e-05	0.546387	0.333	0.063	0.307134	Enteroendocrine cells
CUEDC2	2.11665e-05	0.641741	0.467	0.121	0.308501	Enteroendocrine cells
FAF1	2.21015e-05	0.452621	0.333	0.061	0.322129	Enteroendocrine cells
CCT4	2.25144e-05	0.563938	0.733	0.257	0.328147	Enteroendocrine cells
SSBP4	2.26019e-05	0.443411	0.333	0.062	0.329423	Enteroendocrine cells
CMIP	2.26422e-05	0.893773	0.4	0.089	0.33001	Enteroendocrine cells
ATP6V0E2	2.30675e-05	0.492068	0.267	0.042	0.336209	Enteroendocrine cells
PJA2	2.44751e-05	0.733633	0.533	0.153	0.356724	Enteroendocrine cells
SEMA4F	2.46137e-05	0.587993	0.333	0.064	0.358745	Enteroendocrine cells
KTN1	2.53833e-05	0.714001	0.8	0.382	0.369962	Enteroendocrine cells
OSGEP	2.55897e-05	0.691415	0.4	0.09	0.372969	Enteroendocrine cells
FUNDC2	2.58937e-05	0.732783	0.533	0.152	0.3774	Enteroendocrine cells
PDRG1	2.61941e-05	0.586392	0.333	0.065	0.381779	Enteroendocrine cells
ERRFI1	2.80643e-05	0.804225	0.333	0.066	0.409037	Enteroendocrine cells
GTF2A1	2.83805e-05	0.506833	0.267	0.043	0.413646	Enteroendocrine cells
CUTA	2.8502e-05	0.713672	0.867	0.522	0.415417	Enteroendocrine cells
DMAP1	3.20914e-05	0.488525	0.4	0.087	0.467732	Enteroendocrine cells
SFXN1	3.31341e-05	0.744164	0.333	0.068	0.482929	Enteroendocrine cells
COX11	3.36645e-05	0.541411	0.4	0.09	0.490661	Enteroendocrine cells
HLA-A	3.38342e-05	0.81708	1	0.79	0.493133	Enteroendocrine cells
SAFB2	3.45283e-05	0.553443	0.4	0.089	0.50325	Enteroendocrine cells
PRKCDBP	3.51009e-05	1.07831	0.467	0.13	0.511595	Enteroendocrine cells
MUS81	3.57291e-05	0.417191	0.267	0.044	0.520752	Enteroendocrine cells
TMEM69	3.92792e-05	0.447034	0.333	0.065	0.572494	Enteroendocrine cells
CLN5	3.92792e-05	0.507944	0.333	0.065	0.572494	Enteroendocrine cells
FOXA2	4.04283e-05	0.690518	0.6	0.187	0.589242	Enteroendocrine cells
RBM12B	4.04934e-05	0.500378	0.267	0.044	0.590192	Enteroendocrine cells
KLHDC2	4.11544e-05	0.79575	0.667	0.258	0.599825	Enteroendocrine cells
PTMS	4.17258e-05	0.852496	0.6	0.201	0.608153	Enteroendocrine cells
CBWD5	4.17652e-05	0.757344	0.333	0.068	0.608727	Enteroendocrine cells
MYEF2	4.19542e-05	0.733719	0.267	0.046	0.611483	Enteroendocrine cells
TBC1D8	4.23408e-05	0.542598	0.267	0.045	0.617117	Enteroendocrine cells
GABARAP	4.35375e-05	0.738473	0.733	0.302	0.634558	Enteroendocrine cells
CALM2	4.40593e-05	0.782274	0.867	0.698	0.642164	Enteroendocrine cells
DLGAP4	4.46368e-05	0.575161	0.333	0.067	0.650581	Enteroendocrine cells
CARHSP1	4.51272e-05	0.665085	0.6	0.197	0.657729	Enteroendocrine cells
ENOSF1	4.6568e-05	0.583498	0.467	0.123	0.678729	Enteroendocrine cells
BTG1	4.69765e-05	0.771593	0.933	0.725	0.684683	Enteroendocrine cells
CIRBP	4.70477e-05	0.816272	0.933	0.669	0.685721	Enteroendocrine cells
AKAP9	4.72157e-05	0.874909	0.8	0.383	0.688169	Enteroendocrine cells
ASAH1	5.15814e-05	0.604275	0.733	0.281	0.751799	Enteroendocrine cells
DNAJA1	5.72654e-05	0.828915	0.667	0.267	0.834643	Enteroendocrine cells
RBBP4	5.75224e-05	0.636022	0.667	0.248	0.838389	Enteroendocrine cells
PARP1	5.7789e-05	0.870319	0.533	0.173	0.842275	Enteroendocrine cells
DIP2B	5.92528e-05	0.39222	0.267	0.045	0.863609	Enteroendocrine cells
ARRDC4	6.01508e-05	0.944376	0.333	0.072	0.876698	Enteroendocrine cells
MAD2L2	6.20004e-05	0.641361	0.333	0.069	0.903656	Enteroendocrine cells
DNAJC27-AS1	6.2316e-05	0.645584	0.267	0.045	0.908255	Enteroendocrine cells
FOXP1	6.25396e-05	0.65685	0.867	0.441	0.911515	Enteroendocrine cells
TUBB2A	6.261e-05	0.529193	0.333	0.068	0.912541	Enteroendocrine cells
SEPW1	6.27518e-05	1.03235	0.733	0.38	0.914608	Enteroendocrine cells
C7orf55	6.45406e-05	0.645115	0.6	0.195	0.940679	Enteroendocrine cells
CSRP1	6.61289e-05	0.500346	0.4	0.093	0.963829	Enteroendocrine cells
RNASEH2A	6.72999e-05	0.484517	0.267	0.046	0.980896	Enteroendocrine cells
NAGPA	7.61334e-05	0.419378	0.267	0.045	1	Enteroendocrine cells
NUDT16L1	7.71856e-05	0.506262	0.467	0.124	1	Enteroendocrine cells
P4HTM	8.07927e-05	0.773827	0.467	0.135	1	Enteroendocrine cells
UBIAD1	8.69694e-05	0.416512	0.267	0.046	1	Enteroendocrine cells
ATXN3	8.71841e-05	0.518796	0.333	0.07	1	Enteroendocrine cells
SOX2	8.77534e-05	0.607006	0.4	0.1	1	Enteroendocrine cells
SERPINA1	8.80103e-05	0.504324	0.267	0.047	1	Enteroendocrine cells
USP16	9.02369e-05	0.687131	0.533	0.163	1	Enteroendocrine cells
HNRNPH1	9.0667e-05	0.903461	0.733	0.369	1	Enteroendocrine cells
PTOV1	9.13148e-05	0.532845	0.6	0.197	1	Enteroendocrine cells
PAXIP1-AS1	9.22096e-05	0.496938	0.267	0.049	1	Enteroendocrine cells
AKIP1	9.41538e-05	0.399127	0.267	0.048	1	Enteroendocrine cells
MRFAP1	9.71171e-05	0.608654	0.667	0.264	1	Enteroendocrine cells
UBXN1	9.72292e-05	0.887785	0.667	0.281	1	Enteroendocrine cells
NUP160	0.000100665	0.501599	0.267	0.048	1	Enteroendocrine cells
ROGDI	0.000104201	0.609409	0.467	0.134	1	Enteroendocrine cells
XXbac-BPGBPG55C20.2	0.000105573	0.526145	0.267	0.048	1	Enteroendocrine cells
DDX5	0.00011285	0.865587	0.8	0.536	1	Enteroendocrine cells
ATL2	0.000115642	0.525656	0.267	0.049	1	Enteroendocrine cells
EMC4	0.000115916	0.712979	0.667	0.286	1	Enteroendocrine cells
KIAA0232	0.000119283	0.49554	0.333	0.072	1	Enteroendocrine cells
PAIP2	0.000120195	0.937567	0.533	0.191	1	Enteroendocrine cells
SNHG19	0.00012754	0.758605	0.4	0.105	1	Enteroendocrine cells
ENDOV	0.000145101	0.465172	0.333	0.071	1	Enteroendocrine cells
ZNF280D	0.000152081	0.60659	0.333	0.077	1	Enteroendocrine cells
PODXL2	0.000152961	0.554403	0.4	0.101	1	Enteroendocrine cells
FLNB	0.00015379	0.977284	0.533	0.203	1	Enteroendocrine cells
LINC00667	0.000163635	0.569662	0.4	0.105	1	Enteroendocrine cells
ANKRD17	0.000163795	0.622584	0.4	0.106	1	Enteroendocrine cells
CLCC1	0.000169461	0.511609	0.333	0.075	1	Enteroendocrine cells
ORMDL1	0.000169984	0.542733	0.467	0.136	1	Enteroendocrine cells
EPC1	0.000176022	0.634513	0.467	0.136	1	Enteroendocrine cells
APOA1BP	0.000176835	0.959506	0.6	0.234	1	Enteroendocrine cells
PRKAG2-AS1	0.000181246	0.734657	0.267	0.052	1	Enteroendocrine cells
ATP1A1	0.000189639	0.672973	0.8	0.441	1	Enteroendocrine cells
DDX17	0.000192022	0.716211	0.867	0.541	1	Enteroendocrine cells
MTCH1	0.00019231	0.760884	0.6	0.256	1	Enteroendocrine cells
THAP6	0.000205194	0.508547	0.267	0.052	1	Enteroendocrine cells
YWHAE	0.000210815	0.635102	0.867	0.608	1	Enteroendocrine cells
EIF3J-AS1	0.000225169	0.782921	0.267	0.054	1	Enteroendocrine cells
WBP2	0.000231618	0.68544	0.467	0.144	1	Enteroendocrine cells
FAXDC2	0.000236809	0.582185	0.267	0.053	1	Enteroendocrine cells
ARHGAP35	0.000240363	0.400427	0.267	0.052	1	Enteroendocrine cells
NT5C3A	0.000243918	0.794673	0.4	0.108	1	Enteroendocrine cells
BEX4	0.000246239	0.73984	0.467	0.157	1	Enteroendocrine cells
TXN2	0.000251284	0.561689	0.667	0.264	1	Enteroendocrine cells
GPR160	0.000252893	0.73062	0.667	0.3	1	Enteroendocrine cells
UBA1	0.000256849	0.58883	0.467	0.138	1	Enteroendocrine cells
FAM161A	0.000276299	0.429763	0.267	0.052	1	Enteroendocrine cells
HMGN3	0.000289501	0.65326	0.867	0.54	1	Enteroendocrine cells
MEAF6	0.00029167	0.538459	0.533	0.181	1	Enteroendocrine cells
GABPB1-AS1	0.00029881	0.736768	0.533	0.185	1	Enteroendocrine cells
XPC	0.000303796	0.532395	0.267	0.054	1	Enteroendocrine cells
PRDM2	0.000309248	0.479113	0.267	0.053	1	Enteroendocrine cells
C6orf48	0.000312862	0.668644	0.6	0.232	1	Enteroendocrine cells
TMEM9	0.000315406	0.587075	0.467	0.148	1	Enteroendocrine cells
FLCN	0.00032294	0.539299	0.267	0.055	1	Enteroendocrine cells
GOLGA2	0.000324123	0.685494	0.467	0.158	1	Enteroendocrine cells
VPS36	0.000327807	0.493046	0.4	0.105	1	Enteroendocrine cells
RCAN3	0.000333395	0.416473	0.267	0.054	1	Enteroendocrine cells
PRDX2	0.000335599	0.692627	0.8	0.568	1	Enteroendocrine cells
LINC00969	0.000336886	0.517114	0.467	0.141	1	Enteroendocrine cells
TMEM192	0.0003418	0.546161	0.333	0.081	1	Enteroendocrine cells
SEC62	0.000342425	0.600168	1	0.73	1	Enteroendocrine cells
GIPC2	0.000361456	0.540424	0.267	0.055	1	Enteroendocrine cells
RSBN1	0.000381972	0.509067	0.333	0.081	1	Enteroendocrine cells
FKBP5	0.000384494	0.439865	0.267	0.054	1	Enteroendocrine cells
SLC39A6	0.000387273	0.377212	0.333	0.078	1	Enteroendocrine cells
WBSCR16	0.000390796	0.531682	0.267	0.056	1	Enteroendocrine cells
TRIM56	0.000390826	0.610823	0.467	0.152	1	Enteroendocrine cells
EIF2B4	0.000393348	0.544746	0.333	0.085	1	Enteroendocrine cells
ETS2	0.000397538	0.424265	0.267	0.054	1	Enteroendocrine cells
SNX6	0.000400136	0.571189	0.467	0.149	1	Enteroendocrine cells
UBE2G2	0.000403694	0.437123	0.4	0.108	1	Enteroendocrine cells
KARS	0.000423001	0.593151	0.467	0.152	1	Enteroendocrine cells
PUF60	0.00042535	0.527918	0.6	0.226	1	Enteroendocrine cells
SELM	0.000427147	0.688893	0.4	0.116	1	Enteroendocrine cells
GOLGA8A	0.00043177	0.551061	0.267	0.057	1	Enteroendocrine cells
F8A1	0.000435277	0.641642	0.267	0.057	1	Enteroendocrine cells
SCAF11	0.000435453	0.555809	0.667	0.286	1	Enteroendocrine cells
OS9	0.000439364	0.561622	0.667	0.269	1	Enteroendocrine cells
HDAC2	0.000439898	0.519142	0.533	0.191	1	Enteroendocrine cells
FAM127A	0.0004582	0.404226	0.4	0.111	1	Enteroendocrine cells
RNF149	0.000475247	0.602172	0.4	0.119	1	Enteroendocrine cells
DNTTIP1	0.000476153	0.524386	0.333	0.087	1	Enteroendocrine cells
POGZ	0.000494601	0.635246	0.467	0.15	1	Enteroendocrine cells
PPP3CA	0.000498127	0.73615	0.533	0.214	1	Enteroendocrine cells
SNAPC3	0.000502174	0.507961	0.333	0.083	1	Enteroendocrine cells
TMEM170A	0.000508394	0.541105	0.333	0.084	1	Enteroendocrine cells
PSMG1	0.000512006	0.53585	0.333	0.087	1	Enteroendocrine cells
JARID2	0.00053215	0.427565	0.267	0.056	1	Enteroendocrine cells
TSEN15	0.000533835	0.344422	0.267	0.055	1	Enteroendocrine cells
CTR9	0.000535202	0.925686	0.267	0.061	1	Enteroendocrine cells
KIAA1468	0.000535739	0.687843	0.267	0.058	1	Enteroendocrine cells
NUDT14	0.000537985	0.457487	0.467	0.144	1	Enteroendocrine cells
FAM53C	0.000539361	0.738279	0.267	0.061	1	Enteroendocrine cells
C11orf58	0.000540047	0.626667	0.733	0.418	1	Enteroendocrine cells
SLC35B2	0.000541157	0.454743	0.333	0.082	1	Enteroendocrine cells
UBE2N	0.000547792	0.696506	0.467	0.165	1	Enteroendocrine cells
NIT1	0.000558577	0.595398	0.267	0.06	1	Enteroendocrine cells
DEDD2	0.000576156	0.396109	0.267	0.057	1	Enteroendocrine cells
EIF4A2	0.000579531	0.739961	0.8	0.598	1	Enteroendocrine cells
C1orf122	0.000600544	0.55666	0.467	0.153	1	Enteroendocrine cells
EID1	0.000616137	0.664883	0.733	0.39	1	Enteroendocrine cells
ZNF302	0.000619421	0.355137	0.333	0.081	1	Enteroendocrine cells
SEC14L1	0.000661947	0.625314	0.333	0.088	1	Enteroendocrine cells
CD320	0.000693678	0.495551	0.333	0.086	1	Enteroendocrine cells
TIMP1	0.000698563	0.253683	0.267	0.055	1	Enteroendocrine cells
HCFC1R1	0.000703941	0.524994	0.4	0.118	1	Enteroendocrine cells
ITFG1	0.000708755	0.562232	0.4	0.121	1	Enteroendocrine cells
STX17	0.000732751	0.379259	0.267	0.058	1	Enteroendocrine cells
TPGS2	0.000744356	0.728754	0.333	0.094	1	Enteroendocrine cells
SMIM6	0.00074514	0.57782	0.533	0.191	1	Enteroendocrine cells
CACUL1	0.000747671	0.397884	0.333	0.085	1	Enteroendocrine cells
DHX29	0.000752661	0.458885	0.4	0.117	1	Enteroendocrine cells
SLC38A1	0.000756018	0.500738	0.333	0.087	1	Enteroendocrine cells
BSPRY	0.000763974	0.396677	0.267	0.059	1	Enteroendocrine cells
ZNF326	0.000780101	0.33644	0.333	0.084	1	Enteroendocrine cells
SARAF	0.000784363	0.874436	0.733	0.477	1	Enteroendocrine cells
POP5	0.000790147	0.562494	0.4	0.12	1	Enteroendocrine cells
SRP9	0.000804127	0.718943	0.733	0.416	1	Enteroendocrine cells
WSB2	0.000813549	0.619532	0.267	0.06	1	Enteroendocrine cells
PITHD1	0.000823855	0.446232	0.4	0.119	1	Enteroendocrine cells
COMMD9	0.000826571	0.443497	0.267	0.061	1	Enteroendocrine cells
DHPS	0.000830454	0.581115	0.4	0.13	1	Enteroendocrine cells
WRNIP1	0.000852121	0.277153	0.267	0.057	1	Enteroendocrine cells
CYFIP1	0.000856296	0.493104	0.4	0.12	1	Enteroendocrine cells
ESD	0.000871717	0.629161	0.6	0.269	1	Enteroendocrine cells
AKR1B1	0.000911014	0.510147	0.267	0.061	1	Enteroendocrine cells
POLR2K	0.000923729	0.662281	0.6	0.283	1	Enteroendocrine cells
RUFY1	0.000931726	0.45483	0.267	0.06	1	Enteroendocrine cells
POLR3GL	0.000938786	0.567638	0.4	0.128	1	Enteroendocrine cells
CCDC174	0.000962612	0.530573	0.333	0.09	1	Enteroendocrine cells
MRPL53	0.00096867	0.572222	0.533	0.207	1	Enteroendocrine cells
RPA2	0.000990268	0.564992	0.4	0.129	1	Enteroendocrine cells
WDR61	0.000992181	0.508144	0.467	0.164	1	Enteroendocrine cells
GCC2	0.000993188	0.575853	0.733	0.333	1	Enteroendocrine cells
SMARCC2	0.00102938	0.49619	0.267	0.063	1	Enteroendocrine cells
H2AFY	0.00103248	0.541904	0.667	0.305	1	Enteroendocrine cells
PACS2	0.00108157	0.349636	0.267	0.06	1	Enteroendocrine cells
MON1B	0.00113947	0.471293	0.267	0.063	1	Enteroendocrine cells
SCOC	0.00116005	0.671972	0.467	0.179	1	Enteroendocrine cells
GPATCH8	0.0011657	0.29648	0.267	0.059	1	Enteroendocrine cells
PKM	0.00116949	0.871404	0.6	0.289	1	Enteroendocrine cells
UQCRB	0.00119675	0.435646	1	0.884	1	Enteroendocrine cells
PNISR	0.00124569	0.529391	0.667	0.291	1	Enteroendocrine cells
LZIC	0.00125482	0.399283	0.267	0.064	1	Enteroendocrine cells
RSRC1	0.00126801	0.503868	0.333	0.094	1	Enteroendocrine cells
RHOT2	0.00129763	0.468669	0.4	0.124	1	Enteroendocrine cells
TSEN54	0.00134421	0.418127	0.267	0.063	1	Enteroendocrine cells
PTGES2	0.001351	0.529526	0.4	0.128	1	Enteroendocrine cells
RXRB	0.00135458	0.332665	0.267	0.061	1	Enteroendocrine cells
ANAPC5	0.0013727	0.745454	0.533	0.235	1	Enteroendocrine cells
ESRRA	0.00138419	0.396145	0.333	0.089	1	Enteroendocrine cells
RBM7	0.00140327	0.430068	0.333	0.091	1	Enteroendocrine cells
SPCS1	0.00141179	0.573286	0.867	0.531	1	Enteroendocrine cells
CRELD2	0.00142093	0.588951	0.467	0.173	1	Enteroendocrine cells
YIPF5	0.00142956	1.12218	0.467	0.193	1	Enteroendocrine cells
C7orf73	0.00146839	0.563868	0.6	0.276	1	Enteroendocrine cells
TPD52	0.00149822	0.553703	0.733	0.353	1	Enteroendocrine cells
FTH1	0.00153933	0.375274	1	0.996	1	Enteroendocrine cells
LYRM4	0.00159487	0.503161	0.333	0.095	1	Enteroendocrine cells
MCL1	0.00161169	0.715984	0.533	0.236	1	Enteroendocrine cells
RPRD1A	0.00161779	0.402897	0.267	0.064	1	Enteroendocrine cells
NAE1	0.00164204	0.471675	0.333	0.095	1	Enteroendocrine cells
BECN1	0.00164903	0.360526	0.4	0.121	1	Enteroendocrine cells
SPRY1	0.00166359	0.393667	0.267	0.064	1	Enteroendocrine cells
RSF1	0.0017269	0.642549	0.467	0.194	1	Enteroendocrine cells
EIF1	0.00175352	0.452977	1	0.923	1	Enteroendocrine cells
RIPK4	0.00175834	0.436697	0.267	0.065	1	Enteroendocrine cells
SLC35C2	0.00176304	0.354808	0.333	0.092	1	Enteroendocrine cells
H1FX	0.00186237	0.630086	0.6	0.268	1	Enteroendocrine cells
RERE	0.0018796	0.708412	0.4	0.139	1	Enteroendocrine cells
COA1	0.00188804	0.526638	0.333	0.098	1	Enteroendocrine cells
PARK7	0.0018925	0.639048	0.8	0.611	1	Enteroendocrine cells
TSR2	0.00196832	0.733613	0.333	0.107	1	Enteroendocrine cells
ZADH2	0.00202805	0.350976	0.333	0.092	1	Enteroendocrine cells
MAGEF1	0.00203935	0.726051	0.467	0.186	1	Enteroendocrine cells
KIDINS220	0.00206842	0.42772	0.333	0.096	1	Enteroendocrine cells
ISY1	0.00211834	0.48753	0.267	0.069	1	Enteroendocrine cells
LINC00261	0.00217048	0.932843	0.6	0.312	1	Enteroendocrine cells
EGR1	0.00217145	0.58351	0.8	0.445	1	Enteroendocrine cells
TBPL1	0.00218921	0.368422	0.333	0.096	1	Enteroendocrine cells
CETN2	0.0022049	0.361438	0.4	0.128	1	Enteroendocrine cells
C11orf73	0.0022526	0.364627	0.333	0.095	1	Enteroendocrine cells
ATP6V1F	0.00227712	0.523107	0.733	0.36	1	Enteroendocrine cells
ATP5SL	0.00228079	0.338643	0.267	0.067	1	Enteroendocrine cells
BNIP3	0.00231183	0.562545	0.333	0.104	1	Enteroendocrine cells
AAGAB	0.0023189	0.335432	0.267	0.066	1	Enteroendocrine cells
NCK2	0.00232677	0.445007	0.267	0.067	1	Enteroendocrine cells
DNAJC7	0.00235841	0.680478	0.467	0.198	1	Enteroendocrine cells
HNRNPM	0.00236162	0.659901	0.733	0.415	1	Enteroendocrine cells
CYLD	0.00240392	0.426718	0.267	0.07	1	Enteroendocrine cells
HIGD1A	0.00246293	0.406591	0.533	0.207	1	Enteroendocrine cells
IDS	0.00252919	0.651921	0.267	0.069	1	Enteroendocrine cells
BCAP29	0.00255984	0.736628	0.333	0.106	1	Enteroendocrine cells
NIPSNAP3A	0.00259166	0.597355	0.333	0.109	1	Enteroendocrine cells
EIF4EBP1	0.00260148	0.518503	0.6	0.276	1	Enteroendocrine cells
EIF4G2	0.00260818	0.809443	0.667	0.372	1	Enteroendocrine cells
HOOK1	0.00262294	0.299755	0.333	0.095	1	Enteroendocrine cells
HACD3	0.00267814	0.362525	0.6	0.243	1	Enteroendocrine cells
C1orf56	0.0027009	0.512793	0.267	0.07	1	Enteroendocrine cells
NUP62	0.00271654	0.368962	0.267	0.069	1	Enteroendocrine cells
JUNB	0.00276305	1.28028	0.733	0.566	1	Enteroendocrine cells
NONO	0.00279437	0.502181	0.6	0.281	1	Enteroendocrine cells
CPQ	0.00279994	0.360685	0.333	0.098	1	Enteroendocrine cells
FAM200B	0.00283316	0.549514	0.467	0.18	1	Enteroendocrine cells
DAPK3	0.00288001	0.406334	0.267	0.07	1	Enteroendocrine cells
FCGRT	0.00300503	0.790813	0.6	0.377	1	Enteroendocrine cells
FAM73A	0.00301015	0.385572	0.267	0.068	1	Enteroendocrine cells
UBC	0.00303672	0.71625	0.933	0.716	1	Enteroendocrine cells
MAEA	0.00311785	0.513802	0.267	0.072	1	Enteroendocrine cells
TRMT11	0.00312979	0.337562	0.267	0.069	1	Enteroendocrine cells
CYP20A1	0.00315755	0.504583	0.4	0.142	1	Enteroendocrine cells
TMED10	0.00323494	0.561768	0.733	0.518	1	Enteroendocrine cells
TLE1	0.00328586	0.507811	0.4	0.144	1	Enteroendocrine cells
MAZ	0.00330473	0.603777	0.4	0.145	1	Enteroendocrine cells
TUG1	0.0033771	0.476349	0.4	0.142	1	Enteroendocrine cells
ZKSCAN1	0.00338433	0.723795	0.667	0.357	1	Enteroendocrine cells
MOSPD3	0.00341479	0.303533	0.267	0.071	1	Enteroendocrine cells
U47924.27	0.00352015	0.686578	0.267	0.073	1	Enteroendocrine cells
PBRM1	0.00353364	0.498623	0.333	0.106	1	Enteroendocrine cells
CRCP	0.00358273	0.416854	0.267	0.071	1	Enteroendocrine cells
POLR2G	0.00364081	0.421149	0.533	0.216	1	Enteroendocrine cells
DMKN	0.00366604	0.502098	0.533	0.237	1	Enteroendocrine cells
VDAC3	0.00367472	0.483729	0.467	0.192	1	Enteroendocrine cells
WDR70	0.00368699	0.356707	0.267	0.07	1	Enteroendocrine cells
KCNQ1OT1	0.00368994	0.589285	0.533	0.211	1	Enteroendocrine cells
PPP5C	0.00379686	0.388016	0.267	0.071	1	Enteroendocrine cells
TTC17	0.00386424	0.450421	0.467	0.184	1	Enteroendocrine cells
ILF2	0.0039211	0.595812	0.533	0.253	1	Enteroendocrine cells
CLSTN1	0.00393924	0.576567	0.333	0.105	1	Enteroendocrine cells
ELF2	0.00395969	0.442073	0.333	0.105	1	Enteroendocrine cells
DDX3X	0.00396326	0.633773	0.533	0.254	1	Enteroendocrine cells
XBP1	0.00399165	0.601069	0.867	0.561	1	Enteroendocrine cells
MT1F	0.00400613	1.08362	0.533	0.29	1	Enteroendocrine cells
CBFB	0.00408989	0.444256	0.267	0.072	1	Enteroendocrine cells
RBM33	0.00410318	0.379714	0.267	0.071	1	Enteroendocrine cells
PCM1	0.00416801	0.47094	0.4	0.146	1	Enteroendocrine cells
IFI6	0.00417382	0.488005	0.4	0.137	1	Enteroendocrine cells
NDUFB4	0.00420677	0.532736	0.867	0.58	1	Enteroendocrine cells
SEZ6L2	0.00424958	0.578107	0.467	0.204	1	Enteroendocrine cells
ARF5	0.00426962	0.502961	0.667	0.33	1	Enteroendocrine cells
DYNC1LI2	0.00426978	0.521693	0.467	0.205	1	Enteroendocrine cells
NDUFAF3	0.00427251	0.596562	0.6	0.285	1	Enteroendocrine cells
NDFIP1	0.00433151	0.588074	0.667	0.319	1	Enteroendocrine cells
TMEM57	0.00444755	0.380069	0.267	0.073	1	Enteroendocrine cells
TMEM60	0.00446648	0.447112	0.333	0.113	1	Enteroendocrine cells
THUMPD3-AS1	0.00451904	0.450424	0.333	0.108	1	Enteroendocrine cells
ATXN10	0.00454193	0.447276	0.333	0.108	1	Enteroendocrine cells
PSIP1	0.00455223	0.388401	0.267	0.075	1	Enteroendocrine cells
ARL16	0.00461951	0.307475	0.333	0.102	1	Enteroendocrine cells
PRKAG2	0.00467972	0.284022	0.267	0.071	1	Enteroendocrine cells
R3HCC1	0.0046905	0.584583	0.267	0.076	1	Enteroendocrine cells
ARMCX6	0.00474727	0.464404	0.333	0.109	1	Enteroendocrine cells
C2orf74	0.00477274	0.408795	0.267	0.075	1	Enteroendocrine cells
AC011043.1	0.00480192	0.422791	0.267	0.076	1	Enteroendocrine cells
U2SURP	0.00481025	0.529636	0.467	0.195	1	Enteroendocrine cells
ATN1	0.00481507	0.301376	0.267	0.072	1	Enteroendocrine cells
ING2	0.0048797	0.4085	0.267	0.073	1	Enteroendocrine cells
LINC00685	0.00488706	0.642562	0.267	0.076	1	Enteroendocrine cells
TUFM	0.00491956	0.432491	0.667	0.344	1	Enteroendocrine cells
ZFP91	0.00515078	0.391266	0.267	0.074	1	Enteroendocrine cells
TOP2B	0.00516133	0.377242	0.333	0.106	1	Enteroendocrine cells
NDUFA8	0.00517716	0.532753	0.533	0.251	1	Enteroendocrine cells
SNW1	0.00533258	0.464036	0.4	0.149	1	Enteroendocrine cells
UPF3B	0.00536691	0.394679	0.267	0.075	1	Enteroendocrine cells
HMCES	0.00542897	0.299078	0.267	0.073	1	Enteroendocrine cells
IL20RA	0.00545747	0.292474	0.267	0.072	1	Enteroendocrine cells
ZNF397	0.00555836	0.346421	0.267	0.073	1	Enteroendocrine cells
IRF2	0.00558774	0.445106	0.4	0.15	1	Enteroendocrine cells
COPS8	0.00561284	0.464291	0.267	0.077	1	Enteroendocrine cells
EEA1	0.00565546	0.387387	0.267	0.075	1	Enteroendocrine cells
CRELD1	0.00565745	0.378336	0.267	0.074	1	Enteroendocrine cells
NDUFB5	0.00575147	0.608946	0.6	0.352	1	Enteroendocrine cells
TMEM147	0.00582437	0.678879	0.6	0.324	1	Enteroendocrine cells
ARL2	0.00601465	0.48827	0.467	0.207	1	Enteroendocrine cells
ECHDC3	0.00608997	0.333779	0.267	0.076	1	Enteroendocrine cells
DNAJA2	0.00620087	0.360502	0.333	0.109	1	Enteroendocrine cells
ZNF91	0.00628086	0.343898	0.267	0.074	1	Enteroendocrine cells
WDR83OS	0.00631917	0.398836	0.867	0.591	1	Enteroendocrine cells
REEP3	0.00633555	0.403705	0.333	0.112	1	Enteroendocrine cells
SDR39U1	0.00636374	0.322926	0.267	0.077	1	Enteroendocrine cells
MDM4	0.00642717	0.744955	0.467	0.212	1	Enteroendocrine cells
FAM195B	0.0064426	0.47117	0.267	0.079	1	Enteroendocrine cells
IVNS1ABP	0.00646691	0.449444	0.467	0.2	1	Enteroendocrine cells
RICTOR	0.00647878	0.35818	0.267	0.079	1	Enteroendocrine cells
SECISBP2	0.00658345	0.607618	0.333	0.122	1	Enteroendocrine cells
CIAPIN1	0.00658844	0.396087	0.267	0.079	1	Enteroendocrine cells
PHIP	0.00665339	0.57309	0.4	0.164	1	Enteroendocrine cells
MKRN1	0.00672656	0.47863	0.4	0.163	1	Enteroendocrine cells
NIPSNAP1	0.00681037	0.312496	0.267	0.077	1	Enteroendocrine cells
C12orf75	0.00684606	0.609083	0.667	0.458	1	Enteroendocrine cells
PWWP2A	0.00686735	0.421441	0.267	0.08	1	Enteroendocrine cells
TMEM126A	0.00695378	0.363945	0.4	0.158	1	Enteroendocrine cells
TRAPPC2	0.00704396	0.478924	0.267	0.079	1	Enteroendocrine cells
PSMD4	0.00712495	0.524962	0.533	0.254	1	Enteroendocrine cells
NFU1	0.00713505	0.621482	0.333	0.123	1	Enteroendocrine cells
KIAA1109	0.00716385	0.386216	0.333	0.111	1	Enteroendocrine cells
BEX5	0.00718434	0.423498	0.4	0.15	1	Enteroendocrine cells
RRP7A	0.00720944	0.34591	0.333	0.112	1	Enteroendocrine cells
TMEM63A	0.00723536	0.445613	0.333	0.115	1	Enteroendocrine cells
TMEM14B	0.00727125	0.627567	0.667	0.395	1	Enteroendocrine cells
NEMF	0.00727557	0.660012	0.333	0.125	1	Enteroendocrine cells
TMEM59	0.00728274	0.437911	0.933	0.725	1	Enteroendocrine cells
SERINC1	0.00731028	0.441747	0.467	0.202	1	Enteroendocrine cells
APOPT1	0.00737242	0.32382	0.467	0.184	1	Enteroendocrine cells
SERTAD3	0.00739218	0.389221	0.333	0.113	1	Enteroendocrine cells
APPBP2	0.00748081	0.486808	0.267	0.082	1	Enteroendocrine cells
CTSB	0.00748953	0.450113	0.467	0.202	1	Enteroendocrine cells
SLC4A2	0.00763669	0.379473	0.267	0.078	1	Enteroendocrine cells
ZRANB2	0.00770695	0.500658	0.4	0.161	1	Enteroendocrine cells
KIAA1324	0.00786068	0.472602	0.733	0.473	1	Enteroendocrine cells
IMMT	0.00824374	0.459062	0.333	0.121	1	Enteroendocrine cells
RNF170	0.00829503	0.314468	0.267	0.078	1	Enteroendocrine cells
COPS5	0.00836125	0.377636	0.333	0.115	1	Enteroendocrine cells
RPL3	0.00846005	0.31384	1	0.99	1	Enteroendocrine cells
MAGED1	0.00856472	0.441554	0.467	0.214	1	Enteroendocrine cells
WSB1	0.00861725	0.567132	0.533	0.279	1	Enteroendocrine cells
SH3BGRL	0.00864228	0.575811	0.467	0.227	1	Enteroendocrine cells
AUP1	0.00867101	0.375062	0.533	0.241	1	Enteroendocrine cells
CDC5L	0.00869537	0.69374	0.267	0.085	1	Enteroendocrine cells
CLK3	0.00879234	0.415591	0.267	0.082	1	Enteroendocrine cells
ARPP19	0.00890563	0.539232	0.4	0.167	1	Enteroendocrine cells
CBWD1	0.00892617	0.535931	0.333	0.123	1	Enteroendocrine cells
TRAF4	0.00894475	0.404312	0.4	0.157	1	Enteroendocrine cells
MACF1	0.00894993	0.359341	0.333	0.112	1	Enteroendocrine cells
LLGL2	0.00895806	0.542734	0.467	0.208	1	Enteroendocrine cells
ARMCX3	0.0089645	0.46827	0.4	0.164	1	Enteroendocrine cells
TYW3	0.00907807	0.398226	0.267	0.082	1	Enteroendocrine cells
DNAJB6	0.00911659	0.593173	0.4	0.174	1	Enteroendocrine cells
ARID4B	0.00912238	0.492794	0.467	0.21	1	Enteroendocrine cells
SPSB3	0.00912784	0.363665	0.4	0.154	1	Enteroendocrine cells
SOD1	0.00918082	0.391854	0.8	0.55	1	Enteroendocrine cells
ACTG1	0.0093405	0.379998	1	0.953	1	Enteroendocrine cells
THAP5	0.00946322	0.321387	0.267	0.079	1	Enteroendocrine cells
TNRC6B	0.0095649	0.544246	0.467	0.216	1	Enteroendocrine cells
MARCKSL1	0.00962075	0.520197	0.933	0.712	1	Enteroendocrine cells
PYCR2	0.00982425	0.341231	0.267	0.083	1	Enteroendocrine cells
LGALS3BP	0.00983333	0.539386	0.867	0.615	1	Enteroendocrine cells
CISD1	0.00985138	0.42889	0.4	0.163	1	Enteroendocrine cells
PURA	0.00993234	0.466877	0.467	0.209	1	Enteroendocrine cells
UQCRC2	0.00995652	0.406227	0.6	0.309	1	Enteroendocrine cells
LINC00671	8.63865e-187	1.69649	0.833	0	1.25908e-182	Parietal cells
CHIA	1.23984e-112	0.892175	0.5	0	1.80706e-108	Parietal cells
IGFBP5	2.03999e-85	2.02383	0.833	0.006	2.97329e-81	Parietal cells
SLC26A7	1.2464e-75	0.570068	0.333	0	1.81663e-71	Parietal cells
CPA2	3.73323e-73	2.4991	0.833	0.008	5.44118e-69	Parietal cells
SULT2A1	6.00925e-68	1.04775	0.5	0.002	8.75849e-64	Parietal cells
ATP4A	2.51771e-66	3.80255	1	0.015	3.66957e-62	Parietal cells
GPR155	3.97821e-53	1.34749	0.833	0.013	5.79824e-49	Parietal cells
FGA	8.68967e-51	1.13552	0.333	0.001	1.26652e-46	Parietal cells
CKM	8.68967e-51	1.00754	0.333	0.001	1.26652e-46	Parietal cells
AP001046.5	1.08579e-50	0.480103	0.333	0.001	1.58254e-46	Parietal cells
GIF	6.04435e-46	4.34126	1	0.025	8.80964e-42	Parietal cells
IGFBP7	8.45509e-43	0.89938	0.5	0.005	1.23233e-38	Parietal cells
FXYD4	9.39504e-38	1.08474	0.833	0.02	1.36933e-33	Parietal cells
APOH	6.25194e-31	0.61525	0.333	0.003	9.1122e-27	Parietal cells
PHLDA1	8.16666e-31	0.561896	0.333	0.003	1.19029e-26	Parietal cells
ATP4B	9.12303e-31	4.41949	1	0.041	1.32968e-26	Parietal cells
TRIM50	4.47688e-26	0.59702	0.333	0.004	6.52505e-22	Parietal cells
CCNJL	7.81507e-26	0.492383	0.333	0.004	1.13905e-21	Parietal cells
PITPNM2	7.81507e-26	0.416218	0.333	0.004	1.13905e-21	Parietal cells
CKMT2	8.73339e-26	0.608108	0.333	0.004	1.27289e-21	Parietal cells
ASAH2	8.73339e-26	0.36016	0.333	0.004	1.27289e-21	Parietal cells
GSTA1	2.8736e-24	1.53684	0.667	0.022	4.18826e-20	Parietal cells
AMY2B	2.59719e-22	0.560191	0.333	0.005	3.7854e-18	Parietal cells
DBN1	5.87961e-21	0.822544	0.667	0.025	8.56954e-17	Parietal cells
MTSS1	5.05061e-20	0.711094	0.667	0.026	7.36126e-16	Parietal cells
AC090616.2	8.92649e-20	1.1246	0.333	0.006	1.30104e-15	Parietal cells
SLC2A12	1.05511e-19	0.844323	0.333	0.006	1.53782e-15	Parietal cells
CYFIP2	1.14697e-19	0.742005	0.333	0.006	1.67171e-15	Parietal cells
RP1-60O19.1	1.85539e-18	0.688206	0.5	0.016	2.70423e-14	Parietal cells
MPP7	1.07079e-17	0.813331	0.667	0.03	1.56068e-13	Parietal cells
EIF5A2	1.64572e-17	0.504675	0.333	0.007	2.39864e-13	Parietal cells
KREMEN1	2.2112e-17	0.403664	0.333	0.007	3.22282e-13	Parietal cells
ANGPTL3	5.51326e-16	0.604373	0.333	0.008	8.03558e-12	Parietal cells
KCNJ16	9.39407e-16	0.476312	0.333	0.008	1.36919e-11	Parietal cells
FAM53B	1.07258e-15	0.377623	0.333	0.008	1.56329e-11	Parietal cells
GSTA2	9.79116e-15	0.783412	0.5	0.021	1.42706e-10	Parietal cells
SLC22A15	1.79694e-14	0.458039	0.333	0.009	2.61904e-10	Parietal cells
KCNQ1	2.17465e-14	1.49804	0.833	0.065	3.16955e-10	Parietal cells
PRSS23	6.09308e-14	1.53018	0.667	0.04	8.88067e-10	Parietal cells
MFSD4	9.39916e-14	2.2471	1	0.108	1.36993e-09	Parietal cells
HRH2	5.29102e-13	0.89852	0.5	0.024	7.71167e-09	Parietal cells
IDH2	8.25952e-13	1.99809	1	0.124	1.20383e-08	Parietal cells
FILIP1L	9.9659e-13	0.81778	0.667	0.043	1.45253e-08	Parietal cells
LGALS1	1.88357e-12	0.821482	0.333	0.011	2.74531e-08	Parietal cells
SLC4A2	2.50081e-12	1.4166	0.833	0.077	3.64492e-08	Parietal cells
ME3	4.13242e-12	0.763886	0.5	0.026	6.023e-08	Parietal cells
NNT	9.62209e-12	1.15818	0.833	0.078	1.40242e-07	Parietal cells
GOT1	1.00762e-11	1.07005	0.833	0.08	1.4686e-07	Parietal cells
DIAPH3	1.5648e-11	0.519393	0.333	0.012	2.2807e-07	Parietal cells
NIN	1.72035e-11	0.496611	0.333	0.012	2.50741e-07	Parietal cells
GK	1.80371e-11	0.470934	0.333	0.012	2.6289e-07	Parietal cells
FAM234A	2.46957e-11	1.00531	0.833	0.078	3.5994e-07	Parietal cells
TMEM161B-AS1	8.22273e-11	0.935391	0.667	0.052	1.19846e-06	Parietal cells
ODAM	8.59947e-11	0.54839	0.333	0.013	1.25337e-06	Parietal cells
MEGF9	2.65057e-10	0.763419	0.5	0.031	3.86321e-06	Parietal cells
COL6A1	4.70394e-10	0.339868	0.333	0.014	6.85599e-06	Parietal cells
TIGD5	5.32136e-10	0.359704	0.333	0.014	7.75589e-06	Parietal cells
RAP1GAP2	9.88387e-10	0.627165	0.5	0.032	1.44057e-05	Parietal cells
RAP1GAP	2.7598e-09	0.84881	0.667	0.063	4.02241e-05	Parietal cells
GPAT3	2.974e-09	0.653449	0.333	0.016	4.3346e-05	Parietal cells
JHDM1D-AS1	3.32355e-09	0.582064	0.333	0.016	4.84408e-05	Parietal cells
FAM127C	4.1467e-09	0.534572	0.333	0.016	6.04381e-05	Parietal cells
HLA-G	4.62957e-09	0.446067	0.333	0.016	6.7476e-05	Parietal cells
RP11-977G19.12	5.76491e-09	0.330309	0.333	0.016	8.40236e-05	Parietal cells
PPARGC1B	6.66777e-09	0.32317	0.333	0.016	9.71828e-05	Parietal cells
CKB	6.66969e-09	2.95426	1	0.219	9.72107e-05	Parietal cells
PPARA	9.2958e-09	0.600757	0.5	0.036	0.000135486	Parietal cells
G0S2	1.15335e-08	0.530287	0.333	0.017	0.000168101	Parietal cells
MRPL49	1.32861e-08	0.825177	0.667	0.069	0.000193645	Parietal cells
GMPR	1.65332e-08	0.556825	0.5	0.037	0.000240972	Parietal cells
TMEM171	1.81966e-08	1.26437	0.333	0.018	0.000265216	Parietal cells
SLC9A3R1	2.63788e-08	0.969918	0.667	0.073	0.000384471	Parietal cells
CEP97	2.89974e-08	0.519598	0.333	0.018	0.000422637	Parietal cells
SOX12	3.20157e-08	0.442839	0.333	0.018	0.000466629	Parietal cells
CRADD	3.68101e-08	0.537215	0.5	0.039	0.000536507	Parietal cells
ERMP1	3.76526e-08	0.540995	0.5	0.039	0.000548787	Parietal cells
MON1A	3.89848e-08	0.586603	0.333	0.019	0.000568203	Parietal cells
PDHA1	9.7184e-08	1.44444	0.833	0.144	0.00141646	Parietal cells
AC007405.6	9.95492e-08	0.652191	0.333	0.02	0.00145093	Parietal cells
MTFP1	1.16015e-07	0.850107	0.5	0.046	0.00169092	Parietal cells
SMYD2	1.3624e-07	0.664949	0.5	0.045	0.00198569	Parietal cells
CLIC6	1.84804e-07	0.734853	0.667	0.078	0.00269352	Parietal cells
BCORL1	1.98611e-07	0.376518	0.333	0.02	0.00289476	Parietal cells
SLC25A4	2.66981e-07	1.82722	0.833	0.144	0.00389124	Parietal cells
PBXIP1	2.79253e-07	1.23606	0.667	0.089	0.00407012	Parietal cells
TBC1D14	3.0036e-07	0.729488	0.5	0.047	0.00437774	Parietal cells
FGD4	4.28172e-07	1.06118	1	0.21	0.0062406	Parietal cells
PLOD2	6.39633e-07	0.372397	0.333	0.022	0.00932265	Parietal cells
BLVRA	7.33005e-07	0.351962	0.333	0.022	0.0106835	Parietal cells
FLJ37453	8.11829e-07	0.561351	0.333	0.023	0.0118324	Parietal cells
ST6GAL1	8.17026e-07	0.315678	0.333	0.022	0.0119082	Parietal cells
C2CD2	8.39439e-07	0.314769	0.333	0.022	0.0122348	Parietal cells
AQP4	1.0573e-06	0.44692	0.333	0.023	0.0154101	Parietal cells
GS1-124K5.4	1.08545e-06	0.447637	0.333	0.023	0.0158204	Parietal cells
C17orf49	1.11432e-06	0.449233	0.333	0.023	0.0162412	Parietal cells
RP11-757F18.5	1.52381e-06	0.314926	0.333	0.023	0.0222095	Parietal cells
FANCF	1.54929e-06	0.663492	0.5	0.053	0.0225809	Parietal cells
MRPS25	1.86415e-06	1.09023	0.833	0.168	0.0271699	Parietal cells
MPC1	2.00545e-06	1.2784	0.833	0.174	0.0292295	Parietal cells
HIST1H1C	2.33476e-06	0.943159	0.833	0.145	0.0340291	Parietal cells
MRPL41	2.359e-06	1.56565	1	0.35	0.0343824	Parietal cells
UQCRC1	2.607e-06	1.38636	1	0.331	0.037997	Parietal cells
UBR3	2.6585e-06	0.568627	0.5	0.052	0.0387476	Parietal cells
ANKRD16	2.7178e-06	0.529191	0.333	0.025	0.0396119	Parietal cells
ARHGEF19	2.7178e-06	0.526761	0.333	0.025	0.0396119	Parietal cells
TMED6	3.07899e-06	1.03506	0.833	0.157	0.0448763	Parietal cells
TMEM161B	3.39811e-06	0.632685	0.667	0.094	0.0495274	Parietal cells
PSMD2	3.82387e-06	0.835213	0.833	0.146	0.0557329	Parietal cells
INPPL1	4.06297e-06	0.56874	0.5	0.054	0.0592179	Parietal cells
B4GALNT2	4.2573e-06	0.723028	0.333	0.027	0.0620502	Parietal cells
DNASE1	4.51226e-06	0.984658	0.5	0.056	0.0657662	Parietal cells
SYNPO	5.24224e-06	0.447548	0.333	0.026	0.0764056	Parietal cells
SCPEP1	5.31848e-06	1.31953	0.333	0.028	0.0775168	Parietal cells
THUMPD3	5.39472e-06	0.53925	0.5	0.056	0.0786281	Parietal cells
LRSAM1	5.61112e-06	0.474799	0.333	0.027	0.0817821	Parietal cells
MTURN	5.71638e-06	0.652644	0.667	0.095	0.0833162	Parietal cells
CISD1	6.65332e-06	0.842115	0.833	0.162	0.0969722	Parietal cells
ZNF44	7.08631e-06	0.324947	0.333	0.026	0.103283	Parietal cells
HPN	7.09468e-06	0.732257	0.667	0.103	0.103405	Parietal cells
SDHA	7.46127e-06	1.12375	0.833	0.161	0.108748	Parietal cells
HAUS2	8.13191e-06	0.557122	0.333	0.028	0.118523	Parietal cells
MCEE	8.87149e-06	0.86389	0.667	0.108	0.129302	Parietal cells
ATP6V1H	9.09984e-06	0.594889	0.5	0.059	0.13263	Parietal cells
ACAT1	1.06594e-05	1.74626	0.833	0.195	0.155361	Parietal cells
ZDHHC17	1.07912e-05	0.297892	0.333	0.027	0.157282	Parietal cells
UGGT2	1.10465e-05	0.401007	0.5	0.056	0.161002	Parietal cells
PTTG1IP	1.1086e-05	1.29181	1	0.286	0.161578	Parietal cells
ZNF219	1.15342e-05	0.297782	0.333	0.027	0.168111	Parietal cells
MRS2	1.1937e-05	0.497863	0.5	0.058	0.173981	Parietal cells
RAF1	1.21147e-05	1.0275	0.667	0.117	0.176572	Parietal cells
PTPRH	1.2337e-05	0.419577	0.333	0.028	0.179811	Parietal cells
RBBP9	1.26079e-05	0.41167	0.333	0.028	0.18376	Parietal cells
PPP1R14B	1.31795e-05	0.721337	0.667	0.105	0.192091	Parietal cells
ADHFE1	1.43564e-05	0.361322	0.333	0.028	0.209244	Parietal cells
SMIM4	1.50661e-05	0.907275	0.833	0.183	0.219588	Parietal cells
BTBD3	1.55592e-05	0.579074	0.5	0.061	0.226775	Parietal cells
KCTD9	1.61841e-05	0.456228	0.333	0.029	0.235883	Parietal cells
SYNGR1	1.65294e-05	0.430875	0.333	0.029	0.240916	Parietal cells
DNAJA2	1.65447e-05	0.703445	0.667	0.109	0.241139	Parietal cells
SLC25A5	1.8089e-05	1.83592	1	0.691	0.263647	Parietal cells
KCNE2	1.8312e-05	1.46599	1	0.547	0.266897	Parietal cells
PPM1K	1.87533e-05	0.47667	0.333	0.029	0.273329	Parietal cells
GNS	1.94225e-05	0.538346	0.5	0.061	0.283083	Parietal cells
CBFA2T2	1.94225e-05	0.537287	0.5	0.061	0.283083	Parietal cells
COX7B	2.0307e-05	1.91191	1	0.638	0.295975	Parietal cells
ZSCAN29	2.17082e-05	0.339876	0.333	0.029	0.316397	Parietal cells
LDHB	2.18028e-05	1.78324	1	0.524	0.317776	Parietal cells
PLEKHA2	2.31294e-05	0.441579	0.333	0.03	0.337111	Parietal cells
DECR1	2.37822e-05	0.862115	0.833	0.167	0.346625	Parietal cells
THAP2	2.4094e-05	0.412099	0.333	0.03	0.35117	Parietal cells
COX7A2	2.58991e-05	1.61719	1	0.824	0.37748	Parietal cells
COX6A1	2.62215e-05	1.50961	1	0.737	0.382178	Parietal cells
POLE4	2.70559e-05	0.953567	0.833	0.187	0.39434	Parietal cells
COX4I1	2.7835e-05	1.15572	1	0.936	0.405695	Parietal cells
HSD17B10	2.79582e-05	0.987207	0.833	0.194	0.407491	Parietal cells
CLMN	2.8e-05	0.621799	0.5	0.065	0.4081	Parietal cells
NDUFB9	3.00168e-05	1.40752	1	0.576	0.437495	Parietal cells
UQCRQ	3.06893e-05	1.63763	1	0.856	0.447296	Parietal cells
NDUFA8	3.11797e-05	0.908511	1	0.251	0.454444	Parietal cells
DNAJC15	3.17183e-05	0.875532	1	0.26	0.462294	Parietal cells
ATP5G3	3.20746e-05	1.65452	1	0.595	0.467487	Parietal cells
MT-CO3	3.28863e-05	0.925803	1	1	0.479318	Parietal cells
AP2A1	3.37139e-05	0.382739	0.5	0.061	0.49138	Parietal cells
EZR	3.40399e-05	1.15775	1	0.394	0.496131	Parietal cells
[truncated: 386 more rows]

## Sheet: Organoids
List of gene markers characteristic of each cluster in the organoids
ScRNA-seq data was analyzed by Seurat. A list of gene markers for each cluster in the sample is provided here. Marker genes were selected as cluster-specific marker genes based on their fold-change, adjusted p-value and restricted expression in the cluster (high expression within the cluster-pct.1, and low expression in the rest of the clusters-pct.2).
Gene name	p_val	avg_logFC	pct.1	pct.2	p_val_adj	Name of the cluster
ACTB	1.46159e-36	0.688258	0.987	0.916	1.96306e-32	Proliferating cells & early progenitors
GSTP1	1.47919e-35	0.63724	0.996	0.905	1.9867e-31	Proliferating cells & early progenitors
AGR2	2.55967e-29	0.574838	1	0.979	3.4379e-25	Proliferating cells & early progenitors		p_value:	p_val (unadjusted)
FDPS	5.36769e-25	0.727192	0.646	0.227	7.20935e-21	Proliferating cells & early progenitors		avg_logFC:	log fold-chage of the average expression between the two groups. Positive values indicate that the feature is more highly expressed in the first group
S100A6	4.09904e-24	0.395389	1	1	5.50542e-20	Proliferating cells & early progenitors		pct.1:	The percentage of cells where the transcript is detected in the selected cluster (Name of cluster column)
TUBA1B	4.52194e-24	1.09888	0.744	0.385	6.07341e-20	Proliferating cells & early progenitors		pct.2:	The percentage of cells where the transcript is detected in the rest of the clusters (without counting with the selected cluster in pct.1)
TFF2	1.75822e-23	0.757513	1	0.995	2.36146e-19	Proliferating cells & early progenitors		p_val_adj:	Adjusted p-value, based on bonferroni correction using all features in the dataset.
HSP90AA1	1.49775e-22	0.592357	0.946	0.752	2.01163e-18	Proliferating cells & early progenitors
SQLE	8.04456e-22	0.568764	0.399	0.074	1.08046e-17	Proliferating cells & early progenitors
UQCRQ	1.93746e-21	0.448328	0.978	0.879	2.60221e-17	Proliferating cells & early progenitors
HNRNPA2B1	1.1403e-20	0.544267	0.942	0.681	1.53154e-16	Proliferating cells & early progenitors
DBI	4.3055e-20	0.541072	0.879	0.588	5.78272e-16	Proliferating cells & early progenitors
CENPW	1.44278e-19	0.547989	0.256	0.018	1.9378e-15	Proliferating cells & early progenitors
PTTG1	9.39455e-19	1.00246	0.408	0.111	1.26178e-14	Proliferating cells & early progenitors
KRT8	1.73728e-18	0.49517	0.982	0.865	2.33334e-14	Proliferating cells & early progenitors
NQO1	1.92653e-18	0.459529	0.937	0.728	2.58752e-14	Proliferating cells & early progenitors
TMSB4X	4.87484e-18	0.329066	1	0.997	6.54739e-14	Proliferating cells & early progenitors
H2AFZ	1.0356e-17	0.684263	0.865	0.628	1.39091e-13	Proliferating cells & early progenitors
PFN1	2.91069e-17	0.459405	0.973	0.858	3.90935e-13	Proliferating cells & early progenitors
TFF1	3.14209e-17	1.02254	0.982	0.918	4.22013e-13	Proliferating cells & early progenitors
KIAA0101	4.00822e-17	0.550053	0.354	0.079	5.38344e-13	Proliferating cells & early progenitors
ALDH3A1	6.01819e-17	0.661661	0.744	0.414	8.08303e-13	Proliferating cells & early progenitors
HMGCS1	9.37903e-17	0.493616	0.291	0.047	1.2597e-12	Proliferating cells & early progenitors
STMN1	1.0955e-16	0.623478	0.529	0.201	1.47137e-12	Proliferating cells & early progenitors
CXCL17	1.47695e-16	0.578096	0.749	0.454	1.9837e-12	Proliferating cells & early progenitors
EBP	2.09425e-16	0.550339	0.52	0.195	2.81278e-12	Proliferating cells & early progenitors
HMGB1	2.39645e-16	0.563115	0.946	0.773	3.21867e-12	Proliferating cells & early progenitors
TMBIM6	4.43006e-16	0.355994	0.987	0.858	5.95001e-12	Proliferating cells & early progenitors
INSIG1	1.29706e-15	0.421695	0.287	0.053	1.74209e-11	Proliferating cells & early progenitors
HSP90B1	2.56354e-15	0.385928	0.96	0.794	3.4431e-11	Proliferating cells & early progenitors
PRDX1	3.43862e-15	0.445144	0.888	0.689	4.61842e-11	Proliferating cells & early progenitors
PSMB3	5.26249e-15	0.426223	0.726	0.377	7.06805e-11	Proliferating cells & early progenitors
ACAT2	6.6786e-15	0.42672	0.305	0.063	8.97002e-11	Proliferating cells & early progenitors
SFTA2	6.68089e-15	0.462678	0.502	0.193	8.9731e-11	Proliferating cells & early progenitors
SNRPG	1.42796e-14	0.466528	0.861	0.623	1.9179e-10	Proliferating cells & early progenitors
UBE2S	2.52783e-14	0.616223	0.283	0.061	3.39512e-10	Proliferating cells & early progenitors
HMGN2	4.03623e-14	0.565572	0.614	0.309	5.42106e-10	Proliferating cells & early progenitors
MYL12B	4.40344e-14	0.3959	0.928	0.789	5.91426e-10	Proliferating cells & early progenitors
IDI1	5.03087e-14	0.371826	0.314	0.071	6.75697e-10	Proliferating cells & early progenitors
ATP5J2	6.4063e-14	0.392354	0.861	0.599	8.6043e-10	Proliferating cells & early progenitors
PPIA	6.66835e-14	0.367467	0.951	0.86	8.95626e-10	Proliferating cells & early progenitors
PPIB	7.74435e-14	0.351847	0.942	0.773	1.04014e-09	Proliferating cells & early progenitors
ATP5I	8.82837e-14	0.325543	0.973	0.876	1.18574e-09	Proliferating cells & early progenitors
AK1	9.30487e-14	0.434974	0.552	0.23	1.24974e-09	Proliferating cells & early progenitors
CFL1	1.09373e-13	0.373776	0.937	0.734	1.46898e-09	Proliferating cells & early progenitors
CALM1	1.93672e-13	0.394596	0.821	0.544	2.60121e-09	Proliferating cells & early progenitors
GGH	2.48677e-13	0.368821	0.395	0.119	3.33998e-09	Proliferating cells & early progenitors
PSME2	6.8953e-13	0.388084	0.623	0.325	9.26108e-09	Proliferating cells & early progenitors
ARL6IP1	7.35501e-13	0.538087	0.771	0.48	9.87852e-09	Proliferating cells & early progenitors
HMGN5	8.04999e-13	0.316585	0.274	0.058	1.08119e-08	Proliferating cells & early progenitors
FABP5	1.44954e-12	0.420586	0.48	0.195	1.94688e-08	Proliferating cells & early progenitors
FASN	2.81779e-12	0.395084	0.489	0.195	3.78457e-08	Proliferating cells & early progenitors
MYL6	2.94869e-12	0.317463	0.955	0.834	3.96038e-08	Proliferating cells & early progenitors
POLR2L	3.02427e-12	0.363146	0.906	0.652	4.0619e-08	Proliferating cells & early progenitors
CYSTM1	3.07942e-12	0.322134	0.996	0.95	4.13597e-08	Proliferating cells & early progenitors
HMGB2	4.03653e-12	0.848096	0.314	0.098	5.42147e-08	Proliferating cells & early progenitors
NDUFB8	4.92843e-12	0.413869	0.807	0.515	6.61937e-08	Proliferating cells & early progenitors
ATP5G1	5.07462e-12	0.436514	0.641	0.348	6.81573e-08	Proliferating cells & early progenitors
MGST1	6.32647e-12	0.386626	0.794	0.504	8.49708e-08	Proliferating cells & early progenitors
CKS2	7.22485e-12	0.620952	0.368	0.132	9.7037e-08	Proliferating cells & early progenitors
TSPAN8	8.28075e-12	0.390582	0.969	0.858	1.11219e-07	Proliferating cells & early progenitors
OAZ1	1.18036e-11	0.315679	0.955	0.821	1.58534e-07	Proliferating cells & early progenitors
HN1	1.34077e-11	0.460301	0.61	0.33	1.80078e-07	Proliferating cells & early progenitors
SMC4	2.15798e-11	0.46129	0.291	0.084	2.89838e-07	Proliferating cells & early progenitors
TXN	2.37156e-11	0.268754	0.991	0.976	3.18524e-07	Proliferating cells & early progenitors
FDFT1	2.53584e-11	0.418263	0.637	0.354	3.40588e-07	Proliferating cells & early progenitors
RAN	2.87161e-11	0.430341	0.807	0.559	3.85686e-07	Proliferating cells & early progenitors
UQCC2	3.0561e-11	0.376889	0.511	0.222	4.10465e-07	Proliferating cells & early progenitors
CRIP1	5.5005e-11	0.411808	0.659	0.396	7.38772e-07	Proliferating cells & early progenitors
POMP	5.73458e-11	0.399181	0.776	0.522	7.70212e-07	Proliferating cells & early progenitors
SNRPF	6.0654e-11	0.38949	0.762	0.507	8.14643e-07	Proliferating cells & early progenitors
NDUFS6	6.34227e-11	0.344419	0.726	0.454	8.5183e-07	Proliferating cells & early progenitors
MYDGF	6.73677e-11	0.355969	0.821	0.544	9.04816e-07	Proliferating cells & early progenitors
DHCR24	7.05456e-11	0.309286	0.399	0.142	9.47498e-07	Proliferating cells & early progenitors
FADS2	1.39057e-10	0.334276	0.26	0.069	1.86767e-06	Proliferating cells & early progenitors
ATP5B	1.72351e-10	0.325757	0.888	0.66	2.31484e-06	Proliferating cells & early progenitors
C1QBP	1.78852e-10	0.343707	0.722	0.42	2.40217e-06	Proliferating cells & early progenitors
SCD	1.97359e-10	0.432612	0.686	0.417	2.65073e-06	Proliferating cells & early progenitors
WDR34	2.21377e-10	0.331816	0.278	0.079	2.97332e-06	Proliferating cells & early progenitors
MUC5AC	4.02182e-10	0.737722	0.592	0.367	5.4017e-06	Proliferating cells & early progenitors
PSMA4	4.69876e-10	0.390326	0.632	0.369	6.31091e-06	Proliferating cells & early progenitors
DYNLL1	5.38762e-10	0.36117	0.874	0.662	7.23611e-06	Proliferating cells & early progenitors
CHCHD2	5.63492e-10	0.254962	0.991	0.879	7.56826e-06	Proliferating cells & early progenitors
SDF2L1	6.03699e-10	0.339803	0.363	0.137	8.10828e-06	Proliferating cells & early progenitors
SNRPB	6.39107e-10	0.365518	0.664	0.396	8.58384e-06	Proliferating cells & early progenitors
LSM5	6.84322e-10	0.398257	0.614	0.361	9.19113e-06	Proliferating cells & early progenitors
NDUFA13	6.87233e-10	0.285514	0.906	0.715	9.23022e-06	Proliferating cells & early progenitors
SRSF2	6.88127e-10	0.314221	0.475	0.211	9.24224e-06	Proliferating cells & early progenitors
LMNA	1.00243e-09	0.366398	0.771	0.522	1.34636e-05	Proliferating cells & early progenitors
H2AFV	1.18775e-09	0.395986	0.565	0.311	1.59526e-05	Proliferating cells & early progenitors
MSMO1	1.2503e-09	0.332767	0.327	0.113	1.67928e-05	Proliferating cells & early progenitors
MANF	1.31596e-09	0.367663	0.48	0.235	1.76747e-05	Proliferating cells & early progenitors
SNRPD1	1.57417e-09	0.312582	0.691	0.422	2.11427e-05	Proliferating cells & early progenitors
UBB	1.99584e-09	0.283286	0.964	0.91	2.68061e-05	Proliferating cells & early progenitors
APRT	2.19163e-09	0.395197	0.762	0.533	2.94357e-05	Proliferating cells & early progenitors
HNRNPM	2.5523e-09	0.322731	0.596	0.319	3.42799e-05	Proliferating cells & early progenitors
CALM2	2.70171e-09	0.281804	0.928	0.863	3.62866e-05	Proliferating cells & early progenitors
C12orf75	2.95247e-09	0.342562	0.682	0.406	3.96546e-05	Proliferating cells & early progenitors
SOD1	4.12973e-09	0.271031	0.919	0.776	5.54664e-05	Proliferating cells & early progenitors
PRKCDBP	4.16782e-09	0.335147	0.426	0.19	5.59779e-05	Proliferating cells & early progenitors
NME1	4.23194e-09	0.327371	0.556	0.293	5.68392e-05	Proliferating cells & early progenitors
NUDC	4.58685e-09	0.355121	0.601	0.34	6.1606e-05	Proliferating cells & early progenitors
CALM3	5.12826e-09	0.351577	0.422	0.193	6.88776e-05	Proliferating cells & early progenitors
HSPE1	5.61934e-09	0.338678	0.879	0.734	7.54734e-05	Proliferating cells & early progenitors
DNPH1	6.44502e-09	0.343062	0.596	0.33	8.65631e-05	Proliferating cells & early progenitors
NDUFA4	6.77221e-09	0.281056	0.928	0.836	9.09575e-05	Proliferating cells & early progenitors
PHGDH	7.59601e-09	0.326889	0.345	0.137	0.000102022	Proliferating cells & early progenitors
MINOS1	9.6645e-09	0.314324	0.83	0.628	0.000129804	Proliferating cells & early progenitors
PDIA6	1.01373e-08	0.358206	0.794	0.538	0.000136154	Proliferating cells & early progenitors
LSM7	1.29179e-08	0.311228	0.717	0.454	0.000173501	Proliferating cells & early progenitors
DEK	1.85163e-08	0.326478	0.65	0.406	0.000248692	Proliferating cells & early progenitors
SLPI	2.07432e-08	0.402799	0.35	0.148	0.000278602	Proliferating cells & early progenitors
CA2	2.60206e-08	0.382687	0.673	0.441	0.000349482	Proliferating cells & early progenitors
TMPO	3.4151e-08	0.29203	0.287	0.106	0.000458682	Proliferating cells & early progenitors
MRPL12	3.47563e-08	0.288752	0.48	0.237	0.000466811	Proliferating cells & early progenitors
C14orf2	3.63891e-08	0.282868	0.933	0.776	0.000488743	Proliferating cells & early progenitors
RBBP7	4.09354e-08	0.274307	0.395	0.174	0.000549803	Proliferating cells & early progenitors
ADIRF	4.14039e-08	0.27738	0.964	0.863	0.000556096	Proliferating cells & early progenitors
CAPG	4.24112e-08	0.251009	0.359	0.15	0.000569625	Proliferating cells & early progenitors
NHP2	4.32e-08	0.30563	0.52	0.28	0.000580219	Proliferating cells & early progenitors
TOMM5	4.64253e-08	0.269246	0.345	0.142	0.000623538	Proliferating cells & early progenitors
MZT2B	5.13864e-08	0.280288	0.924	0.773	0.000690171	Proliferating cells & early progenitors
COX8A	5.63072e-08	0.271495	0.892	0.792	0.000756263	Proliferating cells & early progenitors
RPN2	6.04228e-08	0.309488	0.798	0.567	0.000811538	Proliferating cells & early progenitors
S100A4	6.46121e-08	0.297566	0.987	0.945	0.000867805	Proliferating cells & early progenitors
RPA3	1.02077e-07	0.287608	0.48	0.248	0.001371	Proliferating cells & early progenitors
CALR	1.09653e-07	0.330358	0.735	0.52	0.00147275	Proliferating cells & early progenitors
NDUFS8	1.21331e-07	0.318525	0.65	0.412	0.00162959	Proliferating cells & early progenitors
PSMA3	1.41e-07	0.310741	0.556	0.34	0.00189377	Proliferating cells & early progenitors
TALDO1	1.90954e-07	0.302703	0.7	0.488	0.0025647	Proliferating cells & early progenitors
SNRPC	2.71505e-07	0.2878	0.57	0.33	0.00364659	Proliferating cells & early progenitors
SKA2	3.26214e-07	0.254774	0.265	0.103	0.00438138	Proliferating cells & early progenitors
COMTD1	3.35951e-07	0.268475	0.327	0.145	0.00451216	Proliferating cells & early progenitors
KRT19	3.95425e-07	0.27236	0.991	0.95	0.00531095	Proliferating cells & early progenitors
LMAN2	4.63634e-07	0.257973	0.61	0.364	0.00622707	Proliferating cells & early progenitors
PDIA4	4.64521e-07	0.263236	0.717	0.467	0.00623899	Proliferating cells & early progenitors
IDH1	6.10786e-07	0.257507	0.39	0.19	0.00820346	Proliferating cells & early progenitors
NCL	6.11003e-07	0.276217	0.709	0.488	0.00820638	Proliferating cells & early progenitors
LSM4	6.17367e-07	0.348193	0.507	0.309	0.00829186	Proliferating cells & early progenitors
COPE	6.78608e-07	0.289678	0.686	0.441	0.00911438	Proliferating cells & early progenitors
HNRNPA3	6.98642e-07	0.322757	0.726	0.528	0.00938346	Proliferating cells & early progenitors
NAA38	7.97179e-07	0.294562	0.565	0.351	0.0107069	Proliferating cells & early progenitors
NDUFAB1	8.10228e-07	0.268953	0.668	0.454	0.0108822	Proliferating cells & early progenitors
NDUFA2	1.00906e-06	0.263988	0.74	0.517	0.0135527	Proliferating cells & early progenitors
MGST3	1.18559e-06	0.268501	0.857	0.657	0.0159237	Proliferating cells & early progenitors
ERH	1.23312e-06	0.273987	0.74	0.544	0.016562	Proliferating cells & early progenitors
ATP5G3	1.25716e-06	0.251571	0.928	0.76	0.0168849	Proliferating cells & early progenitors
EIF5A	1.26999e-06	0.308714	0.677	0.454	0.0170573	Proliferating cells & early progenitors
ENY2	1.50578e-06	0.28084	0.601	0.385	0.0202241	Proliferating cells & early progenitors
TUBA1C	1.50694e-06	0.417303	0.493	0.293	0.0202397	Proliferating cells & early progenitors
NDUFA11	1.55322e-06	0.254366	0.83	0.612	0.0208612	Proliferating cells & early progenitors
ATP5D	1.59573e-06	0.256558	0.879	0.726	0.0214322	Proliferating cells & early progenitors
TUBB4B	1.81752e-06	0.469039	0.507	0.322	0.0244112	Proliferating cells & early progenitors
PSMA7	1.92364e-06	0.270337	0.821	0.636	0.0258364	Proliferating cells & early progenitors
SFN	2.08999e-06	0.257027	0.386	0.198	0.0280706	Proliferating cells & early progenitors
NDUFB6	2.24439e-06	0.278527	0.583	0.364	0.0301444	Proliferating cells & early progenitors
LINC00116	2.78483e-06	0.262741	0.404	0.214	0.0374031	Proliferating cells & early progenitors
FKBP2	3.21594e-06	0.26221	0.722	0.507	0.0431933	Proliferating cells & early progenitors
CYC1	3.22403e-06	0.286986	0.578	0.375	0.0433019	Proliferating cells & early progenitors
SYNCRIP	3.87041e-06	0.305888	0.368	0.198	0.0519835	Proliferating cells & early progenitors
AURKAIP1	3.88399e-06	0.261791	0.659	0.438	0.0521659	Proliferating cells & early progenitors
ANXA3	4.28269e-06	0.262073	0.448	0.256	0.0575208	Proliferating cells & early progenitors
NDUFC2	4.87318e-06	0.279151	0.74	0.562	0.0654517	Proliferating cells & early progenitors
NDUFS5	5.42236e-06	0.251967	0.888	0.76	0.0728277	Proliferating cells & early progenitors
SRSF7	6.10671e-06	0.250843	0.48	0.272	0.0820193	Proliferating cells & early progenitors
RANBP1	7.19857e-06	0.252461	0.583	0.377	0.096684	Proliferating cells & early progenitors
LGALS4	8.55381e-06	0.330294	0.395	0.216	0.114886	Proliferating cells & early progenitors
LSM3	8.64424e-06	0.252628	0.561	0.348	0.116101	Proliferating cells & early progenitors
HNRNPAB	8.87353e-06	0.267744	0.404	0.222	0.11918	Proliferating cells & early progenitors
RPL22L1	8.90521e-06	0.263074	0.614	0.414	0.119606	Proliferating cells & early progenitors
COX17	9.88337e-06	0.291073	0.57	0.396	0.132744	Proliferating cells & early progenitors
VPS29	1.05786e-05	0.275717	0.498	0.306	0.142082	Proliferating cells & early progenitors
PDIA3	1.07829e-05	0.262204	0.861	0.665	0.144825	Proliferating cells & early progenitors
DDX21	1.32419e-05	0.264006	0.502	0.296	0.177852	Proliferating cells & early progenitors
EIF5AL1	1.42348e-05	0.260611	0.408	0.224	0.191187	Proliferating cells & early progenitors
SPRY1	2.41708e-05	0.260176	0.354	0.195	0.324638	Proliferating cells & early progenitors
IFI27	2.5309e-05	0.352347	0.767	0.583	0.339925	Proliferating cells & early progenitors
RAD21	5.81308e-05	0.280856	0.341	0.19	0.780755	Proliferating cells & early progenitors
NUCKS1	8.94798e-05	0.298988	0.731	0.602	1	Proliferating cells & early progenitors
S100P	0.000254027	0.265069	0.933	0.873	1	Proliferating cells & early progenitors
HIST1H4C	0.00182571	0.537774	0.686	0.57	1	Proliferating cells & early progenitors
ALDOA	7.78473e-50	1.05493	1	0.894	1.04557e-45	Neck/chief cell progenitors II
GAPDH	4.45247e-49	0.723404	1	1	5.98012e-45	Neck/chief cell progenitors II
PGK1	1.67979e-41	1.10358	0.946	0.681	2.25613e-37	Neck/chief cell progenitors II
CA9	3.06396e-32	1.05874	0.838	0.439	4.11521e-28	Neck/chief cell progenitors II
LDHA	1.48469e-31	0.956426	0.924	0.65	1.99408e-27	Neck/chief cell progenitors II
ENO1	2.94273e-29	0.786286	0.951	0.755	3.95237e-25	Neck/chief cell progenitors II
BNIP3	4.2051e-28	0.886402	0.659	0.211	5.64787e-24	Neck/chief cell progenitors II
C4orf3	1.5085e-27	0.81656	0.876	0.513	2.02607e-23	Neck/chief cell progenitors II
NEAT1	2.76184e-27	1.0301	0.989	0.851	3.70942e-23	Neck/chief cell progenitors II
RPS6	3.04946e-26	0.328357	1	1	4.09573e-22	Neck/chief cell progenitors II
RPS19	2.19872e-25	0.274929	1	1	2.9531e-21	Neck/chief cell progenitors II
TXNIP	2.39433e-23	0.661776	0.8	0.468	3.21583e-19	Neck/chief cell progenitors II
NDUFA4L2	4.18004e-23	1.15753	0.459	0.118	5.61421e-19	Neck/chief cell progenitors II
MALAT1	1.06799e-21	0.419376	1	1	1.43442e-17	Neck/chief cell progenitors II
TSC22D1	7.08205e-21	0.697955	0.859	0.568	9.51191e-17	Neck/chief cell progenitors II
TPI1	1.72101e-20	0.597286	0.946	0.827	2.31149e-16	Neck/chief cell progenitors II
ZFAS1	1.33762e-19	0.629267	0.978	0.863	1.79656e-15	Neck/chief cell progenitors II
FAM162A	2.80735e-19	0.69994	0.757	0.484	3.77055e-15	Neck/chief cell progenitors II
EIF1	4.5007e-19	0.453965	0.989	0.962	6.04489e-15	Neck/chief cell progenitors II
MT1X	5.60311e-19	0.955673	0.427	0.12	7.52553e-15	Neck/chief cell progenitors II
TMEM141	6.04197e-19	0.713254	0.697	0.374	8.11497e-15	Neck/chief cell progenitors II
EGLN3	5.29837e-18	0.728982	0.395	0.103	7.11624e-14	Neck/chief cell progenitors II
TFF3	1.27783e-17	0.991729	0.93	0.842	1.71625e-13	Neck/chief cell progenitors II
GDF15	1.50371e-17	1.43506	0.627	0.345	2.01964e-13	Neck/chief cell progenitors II
MIF	1.68449e-17	0.341204	0.995	0.971	2.26244e-13	Neck/chief cell progenitors II
CCNI	1.5744e-16	0.465614	0.919	0.775	2.11457e-12	Neck/chief cell progenitors II
ERO1A	4.018e-16	0.683133	0.519	0.23	5.39657e-12	Neck/chief cell progenitors II
EIF4A2	6.02192e-16	0.510834	0.886	0.671	8.08804e-12	Neck/chief cell progenitors II
PRSS2	2.39062e-15	0.802067	0.973	0.928	3.21085e-11	Neck/chief cell progenitors II
GPI	5.0229e-15	0.631276	0.6	0.317	6.74626e-11	Neck/chief cell progenitors II
NDRG1	9.3523e-15	0.670353	0.405	0.139	1.25611e-10	Neck/chief cell progenitors II
PKM	1.13491e-14	0.544227	0.946	0.837	1.52429e-10	Neck/chief cell progenitors II
PFKP	1.71165e-14	0.522766	0.454	0.168	2.29892e-10	Neck/chief cell progenitors II
SERPINA1	3.05351e-14	0.648095	0.886	0.683	4.10117e-10	Neck/chief cell progenitors II
P4HA1	3.57143e-14	0.597777	0.486	0.201	4.79679e-10	Neck/chief cell progenitors II
VEGFA	4.04852e-14	0.496845	0.514	0.218	5.43756e-10	Neck/chief cell progenitors II
FHL2	6.09762e-14	0.466519	0.93	0.799	8.18971e-10	Neck/chief cell progenitors II
FTL	9.89795e-14	0.331804	0.995	1	1.32939e-09	Neck/chief cell progenitors II
BNIP3L	1.1187e-13	0.532794	0.573	0.278	1.50252e-09	Neck/chief cell progenitors II
BMP4	1.92517e-13	0.525536	0.53	0.242	2.58569e-09	Neck/chief cell progenitors II
VIM	3.58043e-12	0.502851	0.746	0.506	4.80888e-08	Neck/chief cell progenitors II
SAT1	1.05155e-11	0.328531	1	0.981	1.41234e-07	Neck/chief cell progenitors II
TM4SF1	1.68299e-11	0.557978	0.773	0.573	2.26042e-07	Neck/chief cell progenitors II
PLOD2	2.48973e-11	0.460481	0.378	0.144	3.34395e-07	Neck/chief cell progenitors II
TMEM123	4.91742e-10	0.425899	0.762	0.559	6.60459e-06	Neck/chief cell progenitors II
SERPINB1	7.30675e-10	0.379458	0.919	0.799	9.8137e-06	Neck/chief cell progenitors II
ETS2	1.06947e-09	0.456215	0.573	0.319	1.43641e-05	Neck/chief cell progenitors II
PRSS1	2.40306e-09	0.890143	0.811	0.628	3.22755e-05	Neck/chief cell progenitors II
CAPN12	3.04137e-09	0.308262	0.314	0.113	4.08486e-05	Neck/chief cell progenitors II
TAGLN2	3.10911e-09	0.411613	0.859	0.676	4.17584e-05	Neck/chief cell progenitors II
SNHG7	4.63638e-09	0.361314	0.611	0.386	6.22712e-05	Neck/chief cell progenitors II
HLA-A	1.48372e-08	0.274204	0.968	0.928	0.000199279	Neck/chief cell progenitors II
MIA	1.64054e-08	0.389053	0.908	0.835	0.000220341	Neck/chief cell progenitors II
CSTB	1.67937e-08	0.348263	0.957	0.892	0.000225556	Neck/chief cell progenitors II
TINAGL1	1.77059e-08	0.49493	0.546	0.35	0.000237808	Neck/chief cell progenitors II
QSOX1	1.9891e-08	0.39475	0.686	0.46	0.000267156	Neck/chief cell progenitors II
EPB41L4A-AS1	6.01724e-08	0.380089	0.632	0.422	0.000808176	Neck/chief cell progenitors II
BPIFB1	7.6743e-08	0.303835	0.989	0.974	0.00103074	Neck/chief cell progenitors II
CIRBP	1.04615e-07	0.359878	0.67	0.458	0.00140508	Neck/chief cell progenitors II
CYP3A5	2.04241e-07	0.378876	0.319	0.146	0.00274316	Neck/chief cell progenitors II
RNF128	2.12717e-07	0.30601	0.265	0.103	0.002857	Neck/chief cell progenitors II
PFDN5	2.32507e-07	0.251566	0.973	0.882	0.0031228	Neck/chief cell progenitors II
WFDC2	2.72324e-07	0.385096	0.714	0.535	0.00365758	Neck/chief cell progenitors II
ANXA2	2.78735e-07	0.339131	0.951	0.875	0.00374369	Neck/chief cell progenitors II
LEMD1	3.3839e-07	0.390263	0.351	0.173	0.00454491	Neck/chief cell progenitors II
ODAM	5.80129e-07	0.494493	0.508	0.312	0.00779171	Neck/chief cell progenitors II
SLC16A3	8.83749e-07	0.325749	0.384	0.199	0.0118696	Neck/chief cell progenitors II
CFB	1.04577e-06	0.304636	0.308	0.149	0.0140458	Neck/chief cell progenitors II
C6orf48	1.94007e-06	0.320151	0.762	0.552	0.0260571	Neck/chief cell progenitors II
MUC1	2.14669e-06	0.289494	0.897	0.82	0.0288323	Neck/chief cell progenitors II
TMEM59	3.6719e-06	0.338165	0.822	0.76	0.0493173	Neck/chief cell progenitors II
SERINC2	4.84269e-06	0.397764	0.449	0.288	0.0650422	Neck/chief cell progenitors II
PPARG	4.90117e-06	0.297524	0.324	0.163	0.0658276	Neck/chief cell progenitors II
IFNGR2	5.49641e-06	0.317356	0.481	0.29	0.0738223	Neck/chief cell progenitors II
PIM3	6.74933e-06	0.283979	0.286	0.134	0.0906502	Neck/chief cell progenitors II
UBC	1.0887e-05	0.313009	0.832	0.746	0.146223	Neck/chief cell progenitors II
WDR45B	1.14975e-05	0.293411	0.454	0.278	0.154422	Neck/chief cell progenitors II
PNRC1	1.52175e-05	0.255738	0.454	0.271	0.204387	Neck/chief cell progenitors II
ELF3	1.54918e-05	0.375315	0.595	0.439	0.20807	Neck/chief cell progenitors II
DHRS3	1.66838e-05	0.255149	0.27	0.129	0.22408	Neck/chief cell progenitors II
TNIP1	2.40834e-05	0.26413	0.276	0.134	0.323464	Neck/chief cell progenitors II
CCNG1	2.5809e-05	0.278227	0.535	0.365	0.346641	Neck/chief cell progenitors II
ANKRD36C	2.67199e-05	0.374693	0.303	0.161	0.358875	Neck/chief cell progenitors II
MPZL2	3.01901e-05	0.261767	0.33	0.175	0.405483	Neck/chief cell progenitors II
C11orf58	4.04932e-05	0.278749	0.562	0.396	0.543864	Neck/chief cell progenitors II
PPP1R1B	4.74455e-05	0.264283	0.665	0.487	0.637241	Neck/chief cell progenitors II
SAT2	4.88974e-05	0.284678	0.319	0.177	0.656742	Neck/chief cell progenitors II
PNISR	5.54732e-05	0.292889	0.595	0.432	0.74506	Neck/chief cell progenitors II
ACSL5	6.15157e-05	0.258993	0.341	0.197	0.826217	Neck/chief cell progenitors II
RNF7	6.9536e-05	0.295892	0.557	0.403	0.933938	Neck/chief cell progenitors II
TAF1D	0.000116539	0.25033	0.595	0.446	1	Neck/chief cell progenitors II
SH3BGRL3	0.00013158	0.33681	0.735	0.604	1	Neck/chief cell progenitors II
LMAN1	0.000207218	0.262212	0.697	0.588	1	Neck/chief cell progenitors II
PGM1	0.000321907	0.284951	0.346	0.216	1	Neck/chief cell progenitors II
CIB1	0.000386296	0.273601	0.632	0.48	1	Neck/chief cell progenitors II
DARS	0.000476756	0.275474	0.384	0.254	1	Neck/chief cell progenitors II
IFITM2	0.000525098	0.32133	0.589	0.482	1	Neck/chief cell progenitors II
LGALS1	0.000528106	0.289836	0.616	0.458	1	Neck/chief cell progenitors II
SQSTM1	0.000805986	0.295601	0.616	0.484	1	Neck/chief cell progenitors II
PP7080	0.00213615	0.278015	0.627	0.544	1	Neck/chief cell progenitors II
LCN2	0.00619453	0.290226	0.962	0.899	1	Neck/chief cell progenitors II
MUC6	4.98893e-26	0.682683	0.988	0.872	6.70063e-22	Neck/chief cells
LYZ	5.18685e-20	0.405421	1	1	6.96645e-16	Neck/chief cells
PGC	4.98028e-19	0.766736	0.977	0.956	6.68901e-15	Neck/chief cells
PABPC1	1.04367e-17	0.489468	0.988	0.974	1.40175e-13	Neck/chief cells
MT-ND1	2.80755e-15	0.322037	1	1	3.77082e-11	Neck/chief cells
REG1A	1.66181e-13	1.06398	0.637	0.376	2.23198e-09	Neck/chief cells
MT-CYB	5.77349e-13	0.253659	1	0.998	7.75437e-09	Neck/chief cells
PIGR	8.46941e-11	0.363336	0.953	0.893	1.13753e-06	Neck/chief cells
TESC	2.2588e-08	0.300743	0.971	0.886	0.00030338	Neck/chief cells
RNASE1	3.64004e-06	0.342887	0.889	0.826	0.0488893	Neck/chief cells
CWC27	5.97848e-06	0.319977	0.871	0.766	0.0802969	Neck/chief cells
CTNNB1	2.04173e-05	0.42968	0.433	0.288	0.274224	Neck/chief cells
CD74	5.54745e-05	0.424179	0.573	0.466	0.745078	Neck/chief cells
MTRNR2L1	0.000142652	0.258044	0.836	0.814	1	Neck/chief cells
SYNE2	0.000164972	0.310203	0.643	0.552	1	Neck/chief cells
IFT20	0.000271099	0.281274	0.263	0.148	1	Neck/chief cells
TMEM183A	0.000279461	0.306238	0.269	0.153	1	Neck/chief cells
CLU	0.000299132	0.38312	0.339	0.225	1	Neck/chief cells
CLDN2	0.000311006	0.371393	0.456	0.339	1	Neck/chief cells
ZG16B	0.000367002	0.359053	0.544	0.445	1	Neck/chief cells
KIAA1324	0.000487352	0.289523	0.281	0.162	1	Neck/chief cells
APP	0.000633427	0.348177	0.731	0.729	1	Neck/chief cells
ETV5	0.00179269	0.328572	0.345	0.251	1	Neck/chief cells
RGS5	0.00186404	0.31188	0.485	0.39	1	Neck/chief cells
POU2AF1	0.00264741	0.329574	0.281	0.19	1	Neck/chief cells
BRI3	0.00295556	0.295993	0.275	0.183	1	Neck/chief cells
SNHG8	0.00295594	0.250457	0.69	0.761	1	Neck/chief cells
LIPF	7.5996e-52	2.43725	0.391	0	1.0207e-47	Neck/chief cell progenitors I
ASCL1	3.31249e-46	1.23992	0.348	0	4.449e-42	Neck/chief cell progenitors I
INSM1	3.31249e-46	0.899937	0.348	0	4.449e-42	Neck/chief cell progenitors I
HEPACAM2	2.79377e-42	1.1114	0.391	0.003	3.75231e-38	Neck/chief cell progenitors I
TUBA1A	5.05367e-39	1.55623	0.565	0.021	6.78758e-35	Neck/chief cell progenitors I
MAN1A1	8.0984e-37	1.00973	0.348	0.003	1.0877e-32	Neck/chief cell progenitors I
AVIL	5.77691e-36	1.75657	0.565	0.024	7.75897e-32	Neck/chief cell progenitors I
CACNA1A	2.40309e-35	0.942535	0.304	0.002	3.22759e-31	Neck/chief cell progenitors I
LIMD2	5.67781e-35	0.642108	0.261	0	7.62587e-31	Neck/chief cell progenitors I
HES6	2.75308e-32	1.75679	0.652	0.045	3.69767e-28	Neck/chief cell progenitors I
TMEM176B	6.83978e-32	1.26574	0.435	0.014	9.18651e-28	Neck/chief cell progenitors I
MIAT	5.50518e-30	0.958883	0.261	0.002	7.394e-26	Neck/chief cell progenitors I
FOXI1	5.50518e-30	0.867845	0.261	0.002	7.394e-26	Neck/chief cell progenitors I
TMEM176A	4.03517e-29	1.51207	0.391	0.012	5.41963e-25	Neck/chief cell progenitors I
TUBB2B	1.76231e-28	1.46743	0.652	0.054	2.36696e-24	Neck/chief cell progenitors I
MDK	1.79026e-28	2.43029	0.957	0.162	2.4045e-24	Neck/chief cell progenitors I
MAOB	3.06416e-26	1.7754	0.826	0.117	4.11548e-22	Neck/chief cell progenitors I
LRMP	4.83462e-26	0.873294	0.261	0.003	6.49338e-22	Neck/chief cell progenitors I
PROX1	1.18238e-25	1.16657	0.391	0.016	1.58806e-21	Neck/chief cell progenitors I
KIT	1.56582e-23	0.995818	0.304	0.009	2.10306e-19	Neck/chief cell progenitors I
AZGP1	6.96998e-21	2.39161	0.739	0.117	9.36138e-17	Neck/chief cell progenitors I
STMN1	1.16516e-16	1.62198	0.957	0.297	1.56492e-12	Neck/chief cell progenitors I
MALAT1	1.88562e-13	1.62479	1	1	2.53257e-09	Neck/chief cell progenitors I
SOX4	8.24002e-13	2.55118	0.913	0.47	1.10672e-08	Neck/chief cell progenitors I
H3F3A	1.00945e-10	0.902379	1	0.979	1.35579e-06	Neck/chief cell progenitors I
MARCKSL1	2.38958e-10	1.14855	0.957	0.829	3.20944e-06	Neck/chief cell progenitors I
AOC1	6.50467e-10	1.19958	0.304	0.036	8.73643e-06	Neck/chief cell progenitors I
SVBP	6.8404e-10	0.854368	0.522	0.117	9.18734e-06	Neck/chief cell progenitors I
NREP	2.12004e-09	0.884243	0.391	0.067	2.84742e-05	Neck/chief cell progenitors I
RASSF6	4.53264e-09	0.918401	0.565	0.157	6.08779e-05	Neck/chief cell progenitors I
SRP14	4.63494e-09	0.804398	0.957	0.896	6.22519e-05	Neck/chief cell progenitors I
ID2	1.08425e-08	1.39683	0.739	0.323	0.000145625	Neck/chief cell progenitors I
ADI1	1.80893e-08	1.86222	0.565	0.174	0.000242958	Neck/chief cell progenitors I
ASF1A	2.07294e-08	1.03873	0.391	0.078	0.000278417	Neck/chief cell progenitors I
GNA12	2.2481e-08	0.542444	0.261	0.031	0.000301942	Neck/chief cell progenitors I
H3F3B	1.25075e-07	0.960108	1	0.907	0.00167988	Neck/chief cell progenitors I
NMU	1.84973e-07	1.44257	0.391	0.088	0.00248437	Neck/chief cell progenitors I
TUBB	3.73284e-07	0.920432	0.87	0.596	0.00501358	Neck/chief cell progenitors I
ACTG1	6.98228e-07	0.724954	0.957	0.921	0.00937789	Neck/chief cell progenitors I
CTTNBP2NL	2.90712e-06	0.530405	0.261	0.045	0.0390456	Neck/chief cell progenitors I
TUSC3	2.98173e-06	0.656985	0.391	0.104	0.0400476	Neck/chief cell progenitors I
DDAH2	4.00144e-06	0.658018	0.261	0.047	0.0537434	Neck/chief cell progenitors I
CBFA2T2	4.06153e-06	0.781207	0.261	0.047	0.0545505	Neck/chief cell progenitors I
ALDH1A1	4.2606e-06	1.26364	0.696	0.402	0.0572241	Neck/chief cell progenitors I
HMGN1	4.67704e-06	1.0912	0.826	0.637	0.0628173	Neck/chief cell progenitors I
PBX1	9.8031e-06	0.806014	0.391	0.114	0.131665	Neck/chief cell progenitors I
PTMS	1.0144e-05	0.655848	0.478	0.161	0.136244	Neck/chief cell progenitors I
CFL1	1.36536e-05	0.579398	0.913	0.805	0.183382	Neck/chief cell progenitors I
NIPSNAP1	1.77727e-05	0.683008	0.391	0.117	0.238705	Neck/chief cell progenitors I
WDR83OS	1.83338e-05	0.651479	0.783	0.541	0.246241	Neck/chief cell progenitors I
C18orf32	1.96314e-05	0.797492	0.565	0.264	0.263669	Neck/chief cell progenitors I
H2AFY	2.27292e-05	0.68838	0.696	0.406	0.305276	Neck/chief cell progenitors I
GSTA1	2.45748e-05	1.13957	0.522	0.226	0.330065	Neck/chief cell progenitors I
C4orf48	2.49581e-05	0.785904	0.435	0.147	0.335212	Neck/chief cell progenitors I
GABARAP	3.19221e-05	0.616767	0.739	0.451	0.428746	Neck/chief cell progenitors I
CHD6	3.37409e-05	0.837711	0.391	0.126	0.453174	Neck/chief cell progenitors I
CD24	3.47154e-05	0.732306	0.87	0.753	0.466263	Neck/chief cell progenitors I
XIST	4.2792e-05	0.760155	0.783	0.594	0.574739	Neck/chief cell progenitors I
HPCAL1	5.12145e-05	0.660537	0.391	0.124	0.687862	Neck/chief cell progenitors I
ZNF493	6.48499e-05	0.637161	0.261	0.06	0.870999	Neck/chief cell progenitors I
MARCKS	7.34738e-05	0.719011	0.652	0.363	0.986827	Neck/chief cell progenitors I
SNRPN	7.96231e-05	0.588936	0.522	0.233	1	Neck/chief cell progenitors I
GTF2I	8.93084e-05	0.609759	0.652	0.382	1	Neck/chief cell progenitors I
CKB	9.9749e-05	0.832653	0.478	0.206	1	Neck/chief cell progenitors I
PSMB6	0.000104642	0.601395	0.739	0.466	1	Neck/chief cell progenitors I
SNRPE	0.000110493	0.517148	0.87	0.663	1	Neck/chief cell progenitors I
SRP9	0.000113377	0.712333	0.739	0.506	1	Neck/chief cell progenitors I
GPC4	0.000137772	0.618174	0.304	0.086	1	Neck/chief cell progenitors I
HNRNPA1	0.000158889	0.394573	1	0.983	1	Neck/chief cell progenitors I
FKBP1A	0.000195193	0.667529	0.652	0.447	1	Neck/chief cell progenitors I
RBM5	0.000196492	0.574417	0.391	0.143	1	Neck/chief cell progenitors I
RPAIN	0.000202139	0.999154	0.522	0.259	1	Neck/chief cell progenitors I
RNF5	0.000228162	0.6407	0.522	0.261	1	Neck/chief cell progenitors I
PLEKHJ1	0.000229667	0.60875	0.478	0.211	1	Neck/chief cell progenitors I
NONO	0.000360417	0.630572	0.652	0.435	1	Neck/chief cell progenitors I
CSTF3	0.000422347	0.605458	0.348	0.124	1	Neck/chief cell progenitors I
ZNF397	0.000462383	0.52726	0.261	0.073	1	Neck/chief cell progenitors I
SUMO2	0.0004835	0.486569	0.957	0.812	1	Neck/chief cell progenitors I
CCZ1B	0.000517922	0.412913	0.261	0.071	1	Neck/chief cell progenitors I
NARF	0.000546318	0.626231	0.391	0.161	1	Neck/chief cell progenitors I
CRIP2	0.000551284	0.620045	0.261	0.074	1	Neck/chief cell progenitors I
FTH1	0.000553561	0.375094	1	0.993	1	Neck/chief cell progenitors I
UQCRB	0.000605826	0.355895	1	0.971	1	Neck/chief cell progenitors I
GADD45A	0.000617071	0.688746	0.391	0.164	1	Neck/chief cell progenitors I
ANXA4	0.000630612	1.19371	0.565	0.34	1	Neck/chief cell progenitors I
OSBPL2	0.000690458	0.489575	0.261	0.076	1	Neck/chief cell progenitors I
KMT2A	0.000736551	0.560518	0.348	0.131	1	Neck/chief cell progenitors I
VPS13C	0.000742695	0.637211	0.391	0.159	1	Neck/chief cell progenitors I
ATP5F1	0.000816584	0.443112	0.783	0.596	1	Neck/chief cell progenitors I
RC3H1	0.000931124	0.576653	0.261	0.079	1	Neck/chief cell progenitors I
RBMX	0.0010742	0.506631	0.696	0.496	1	Neck/chief cell progenitors I
YBX1	0.00125611	0.488758	0.957	0.936	1	Neck/chief cell progenitors I
SRSF5	0.00143648	0.64896	0.609	0.399	1	Neck/chief cell progenitors I
STX8	0.00151769	0.589711	0.304	0.112	1	Neck/chief cell progenitors I
RBFOX2	0.00151817	0.652494	0.304	0.109	1	Neck/chief cell progenitors I
U2AF1	0.00151844	0.526211	0.304	0.111	1	Neck/chief cell progenitors I
HMG20B	0.00154613	0.51285	0.348	0.142	1	Neck/chief cell progenitors I
LINC00261	0.00158063	1.02251	0.348	0.15	1	Neck/chief cell progenitors I
SBNO1	0.00163595	0.660576	0.391	0.18	1	Neck/chief cell progenitors I
SARNP	0.00168128	0.572097	0.304	0.114	1	Neck/chief cell progenitors I
NDUFB4	0.00174168	0.541875	0.87	0.815	1	Neck/chief cell progenitors I
ADH5	0.00186752	0.558736	0.478	0.249	1	Neck/chief cell progenitors I
CNBP	0.00201456	0.646537	0.652	0.494	1	Neck/chief cell progenitors I
SNX4	0.00230198	0.540777	0.261	0.086	1	Neck/chief cell progenitors I
PTMA	0.0023402	0.285852	1	1	1	Neck/chief cell progenitors I
PPDPF	0.00234914	0.289394	1	0.962	1	Neck/chief cell progenitors I
PLRG1	0.00246532	0.545594	0.261	0.088	1	Neck/chief cell progenitors I
DDX5	0.00249635	0.628528	0.739	0.623	1	Neck/chief cell progenitors I
SPATA20	0.0025025	0.408085	0.261	0.085	1	Neck/chief cell progenitors I
MAPKAPK5	0.00258572	0.451293	0.261	0.088	1	Neck/chief cell progenitors I
PET100	0.0026777	0.524525	0.696	0.618	1	Neck/chief cell progenitors I
MTF2	0.0028205	0.469489	0.261	0.088	1	Neck/chief cell progenitors I
AES	0.00293656	0.575493	0.652	0.484	1	Neck/chief cell progenitors I
BAZ1A	0.00311329	0.538731	0.304	0.124	1	Neck/chief cell progenitors I
SNRPC	0.00367446	0.488201	0.609	0.411	1	Neck/chief cell progenitors I
ASCL2	0.00368362	0.878902	0.304	0.128	1	Neck/chief cell progenitors I
SMARCC2	0.00375575	0.467055	0.261	0.092	1	Neck/chief cell progenitors I
VPS26A	0.00383431	0.543599	0.261	0.093	1	Neck/chief cell progenitors I
B3GNT2	0.00390009	0.553363	0.261	0.092	1	Neck/chief cell progenitors I
SCARB2	0.00391133	0.567528	0.391	0.193	1	Neck/chief cell progenitors I
EIF4G2	0.00394986	0.456342	0.652	0.513	1	Neck/chief cell progenitors I
VEZT	0.00407023	0.4557	0.261	0.093	1	Neck/chief cell progenitors I
CBX1	0.00411495	0.526611	0.304	0.121	1	Neck/chief cell progenitors I
DECR1	0.0041555	0.713175	0.478	0.271	1	Neck/chief cell progenitors I
KRT10	0.00445934	0.455046	0.652	0.494	1	Neck/chief cell progenitors I
HIST1H4C	0.00474578	0.454199	0.696	0.61	1	Neck/chief cell progenitors I
BIK	0.0047896	0.774004	0.435	0.252	1	Neck/chief cell progenitors I
EIF5	0.00512413	0.394029	0.652	0.513	1	Neck/chief cell progenitors I
IP6K2	0.00514748	0.608834	0.348	0.166	1	Neck/chief cell progenitors I
TMEM179B	0.00538124	0.574851	0.391	0.204	1	Neck/chief cell progenitors I
SNRNP200	0.00546986	0.556011	0.304	0.131	1	Neck/chief cell progenitors I
ZNF664	0.00548705	0.518954	0.304	0.131	1	Neck/chief cell progenitors I
BRD3	0.00559607	0.49185	0.261	0.097	1	Neck/chief cell progenitors I
MDM4	0.00618723	0.488416	0.348	0.162	1	Neck/chief cell progenitors I
ATP5L	0.0064439	0.431451	0.913	0.921	1	Neck/chief cell progenitors I
WFDC2	0.00656163	0.714842	0.696	0.585	1	Neck/chief cell progenitors I
GOSR1	0.00711754	0.473027	0.261	0.102	1	Neck/chief cell progenitors I
METAP2	0.00719129	0.544982	0.565	0.416	1	Neck/chief cell progenitors I
SF3A1	0.00721497	0.409517	0.261	0.102	1	Neck/chief cell progenitors I
DYNC1I2	0.00728951	0.617169	0.609	0.463	1	Neck/chief cell progenitors I
CLDN4	0.00730809	0.598833	0.478	0.314	1	Neck/chief cell progenitors I
SEPW1	0.00748554	0.598626	0.652	0.58	1	Neck/chief cell progenitors I
AKAP9	0.00781846	0.454268	0.522	0.333	1	Neck/chief cell progenitors I
MCM7	0.00798467	0.445637	0.261	0.102	1	Neck/chief cell progenitors I
NR0B2	0.00817343	0.534093	0.304	0.13	1	Neck/chief cell progenitors I
PNN	0.00818721	0.588796	0.478	0.309	1	Neck/chief cell progenitors I
LFNG	0.00819313	0.672828	0.304	0.14	1	Neck/chief cell progenitors I
FAM127A	0.00851703	0.51743	0.304	0.138	1	Neck/chief cell progenitors I
POLR2K	0.00859677	0.510413	0.435	0.266	1	Neck/chief cell progenitors I
ETV6	0.00865251	0.444082	0.261	0.102	1	Neck/chief cell progenitors I
UFC1	0.00934207	0.497817	0.522	0.364	1	Neck/chief cell progenitors I
C7orf50	0.00984136	0.458035	0.261	0.109	1	Neck/chief cell progenitors I

## Sheet: 2D monolayers
List of gene markers characteristic of each cluster in the 2D monolayers
ScRNA-seq data was analyzed by Seurat. A list of gene markers for each cluster in the sample is provided here. Marker genes were selected as cluster-specific marker genes based on their fold-change, adjusted p-value and restricted expression in the cluster (high expression within the cluster-pct.1, and low expression in the rest of the clusters-pct.2).
Gene name	p_val	avg_logFC	pct.1	pct.2	p_val_adj	Name of the cluster
YBX1	2.53841e-35	0.533784	0.991	0.932	3.62079e-31	Pit cell progenitors II
NME1	6.00035e-28	0.548887	0.854	0.54	8.55891e-24	Pit cell progenitors II
HSPE1	9.8343e-28	0.517146	0.977	0.861	1.40276e-23	Pit cell progenitors II		p_value:	p_val (unadjusted)
SLC12A2	6.93754e-26	0.832729	0.831	0.551	9.89571e-22	Pit cell progenitors II		avg_logFC:	log fold-chage of the average expression between the two groups. Positive values indicate that the feature is more highly expressed in the first group
TESC	9.81872e-26	0.546411	0.953	0.799	1.40054e-21	Pit cell progenitors II		pct.1:	The percentage of cells where the transcript is detected in the selected cluster (Name of cluster column)
RPL35	1.51323e-25	0.289169	1	0.996	2.15847e-21	Pit cell progenitors II		pct.2:	The percentage of cells where the transcript is detected in the rest of the clusters (without counting with the selected cluster in pct.1)
MIF	1.96283e-25	0.417909	0.991	0.919	2.79978e-21	Pit cell progenitors II		p_val_adj:	Adjusted p-value, based on bonferroni correction using all features in the dataset.
ENO1	6.29699e-25	0.444258	0.986	0.925	8.98202e-21	Pit cell progenitors II
CXCL5	1.40005e-24	1.11969	0.737	0.373	1.99704e-20	Pit cell progenitors II
PKM	3.53409e-24	0.419358	0.991	0.965	5.04103e-20	Pit cell progenitors II
KCNE3	1.04857e-23	0.490412	0.779	0.352	1.49568e-19	Pit cell progenitors II
GAPDH	1.65658e-22	0.271552	1	1	2.36294e-18	Pit cell progenitors II
LDHB	4.16932e-22	0.435137	0.944	0.791	5.94711e-18	Pit cell progenitors II
ATP5G1	6.20215e-22	0.435696	0.901	0.654	8.84674e-18	Pit cell progenitors II
FABP5	1.09275e-21	0.470741	0.803	0.441	1.5587e-17	Pit cell progenitors II
S100A4	3.08451e-21	0.424071	1	1	4.39975e-17	Pit cell progenitors II
FUT9	1.07789e-20	0.300122	0.427	0.112	1.5375e-16	Pit cell progenitors II
STC1	7.0179e-20	0.33231	0.254	0.031	1.00103e-15	Pit cell progenitors II
RPS23	1.05747e-19	0.314047	1	0.979	1.50838e-15	Pit cell progenitors II
RPL6	2.37936e-19	0.342602	0.991	0.961	3.39392e-15	Pit cell progenitors II
RPS17	6.30595e-19	0.302021	1	0.981	8.99481e-15	Pit cell progenitors II
ANXA5	6.79549e-19	0.390515	0.967	0.83	9.69308e-15	Pit cell progenitors II
HMGA1	1.92908e-18	0.477401	0.897	0.725	2.75164e-14	Pit cell progenitors II
EIF5A	2.10752e-18	0.490487	0.981	0.874	3.00617e-14	Pit cell progenitors II
RPL7A	3.75245e-18	0.273092	1	0.983	5.35249e-14	Pit cell progenitors II
GPX2	4.41606e-18	0.473407	0.958	0.867	6.29906e-14	Pit cell progenitors II
SRM	6.06644e-18	0.354244	0.545	0.222	8.65317e-14	Pit cell progenitors II
GPX1	6.24679e-18	0.356692	0.934	0.785	8.91042e-14	Pit cell progenitors II
SDF2L1	2.92698e-17	0.377497	0.779	0.455	4.17505e-13	Pit cell progenitors II
RPL3	3.74707e-17	0.270966	1	0.992	5.34482e-13	Pit cell progenitors II
PTMA	4.16786e-17	0.272471	0.995	0.994	5.94504e-13	Pit cell progenitors II
ZNF503	6.16954e-17	0.329235	0.498	0.182	8.80023e-13	Pit cell progenitors II
RPSA	7.50615e-17	0.294922	1	0.969	1.07068e-12	Pit cell progenitors II
ATP1B1	1.10206e-16	0.413941	0.958	0.903	1.57198e-12	Pit cell progenitors II
SERPINA1	1.2476e-16	0.677919	0.742	0.474	1.77958e-12	Pit cell progenitors II
UQCRH	1.26432e-16	0.269645	0.991	0.959	1.80343e-12	Pit cell progenitors II
MYDGF	1.70883e-16	0.396412	0.915	0.739	2.43748e-12	Pit cell progenitors II
UBA52	1.73169e-16	0.259862	1	0.983	2.47008e-12	Pit cell progenitors II
AK1	3.42023e-16	0.368934	0.878	0.665	4.87861e-12	Pit cell progenitors II
SLIRP	4.05423e-16	0.319916	0.967	0.911	5.78295e-12	Pit cell progenitors II
MYEOV2	4.32237e-16	0.351984	0.953	0.828	6.16543e-12	Pit cell progenitors II
ANXA2	6.82037e-16	0.30448	0.991	0.973	9.72857e-12	Pit cell progenitors II
FASN	6.92107e-16	0.396206	0.714	0.391	9.87222e-12	Pit cell progenitors II
PP7080	9.94436e-16	0.474053	0.484	0.207	1.41846e-11	Pit cell progenitors II
NPM1	1.21302e-15	0.364471	0.972	0.896	1.73025e-11	Pit cell progenitors II
APRT	1.40401e-15	0.331012	0.939	0.836	2.00268e-11	Pit cell progenitors II
GMDS	1.41002e-15	0.343814	0.948	0.766	2.01125e-11	Pit cell progenitors II
PARK7	1.80258e-15	0.37825	0.944	0.785	2.5712e-11	Pit cell progenitors II
PAICS	2.69406e-15	0.317844	0.629	0.329	3.84281e-11	Pit cell progenitors II
SEC61G	2.90402e-15	0.285711	0.995	0.963	4.14229e-11	Pit cell progenitors II
CHCHD2	2.90953e-15	0.280245	0.995	0.969	4.15016e-11	Pit cell progenitors II
C1QBP	4.24492e-15	0.396659	0.854	0.665	6.05495e-11	Pit cell progenitors II
RPS2	5.68177e-15	0.294051	1	0.988	8.10448e-11	Pit cell progenitors II
VIM	8.02432e-15	0.401663	0.498	0.215	1.14459e-10	Pit cell progenitors II
SEC61B	1.51644e-14	0.30524	0.977	0.888	2.16305e-10	Pit cell progenitors II
GADD45GIP1	2.91929e-14	0.327619	0.892	0.648	4.16408e-10	Pit cell progenitors II
PSME2	3.0436e-14	0.3803	0.864	0.644	4.34139e-10	Pit cell progenitors II
MRPL12	3.82846e-14	0.309002	0.784	0.478	5.46091e-10	Pit cell progenitors II
CXCR4	3.93986e-14	0.310111	0.333	0.101	5.61982e-10	Pit cell progenitors II
NHP2	4.5143e-14	0.346495	0.761	0.503	6.4392e-10	Pit cell progenitors II
RPL22L1	5.47011e-14	0.416455	0.869	0.658	7.80257e-10	Pit cell progenitors II
RPL5	5.72012e-14	0.279521	1	0.957	8.15918e-10	Pit cell progenitors II
SCD	5.98513e-14	0.444748	0.939	0.797	8.53719e-10	Pit cell progenitors II
RPS10	1.47971e-13	0.257189	0.991	0.94	2.11066e-09	Pit cell progenitors II
CWC27	1.66375e-13	0.312414	0.465	0.19	2.37318e-09	Pit cell progenitors II
RPL4	2.13497e-13	0.272981	0.991	0.93	3.04532e-09	Pit cell progenitors II
TMED2	2.54461e-13	0.302971	0.944	0.772	3.62963e-09	Pit cell progenitors II
SERPINB1	2.82537e-13	0.329931	0.92	0.857	4.03011e-09	Pit cell progenitors II
CD74	2.96429e-13	0.4954	0.554	0.282	4.22826e-09	Pit cell progenitors II
MZT2B	3.1292e-13	0.263255	0.948	0.847	4.46349e-09	Pit cell progenitors II
MT-ND6	3.172e-13	0.338549	0.535	0.267	4.52454e-09	Pit cell progenitors II
NUDC	3.52474e-13	0.295289	0.948	0.776	5.0277e-09	Pit cell progenitors II
RANBP1	4.46168e-13	0.327734	0.831	0.561	6.36415e-09	Pit cell progenitors II
PHB	9.72162e-13	0.303502	0.756	0.524	1.38669e-08	Pit cell progenitors II
GGCT	1.38718e-12	0.307204	0.761	0.48	1.97867e-08	Pit cell progenitors II
ARHGAP18	1.42207e-12	0.334032	0.808	0.534	2.02844e-08	Pit cell progenitors II
NDUFS5	1.50687e-12	0.277265	0.958	0.903	2.1494e-08	Pit cell progenitors II
AQP5	2.09319e-12	0.475614	0.723	0.487	2.98572e-08	Pit cell progenitors II
TMEM147	2.21929e-12	0.331145	0.732	0.536	3.1656e-08	Pit cell progenitors II
CCT6A	2.52758e-12	0.279886	0.798	0.52	3.60534e-08	Pit cell progenitors II
PCBD1	2.72532e-12	0.282455	0.878	0.64	3.8874e-08	Pit cell progenitors II
TPI1	2.92804e-12	0.260415	0.991	0.954	4.17655e-08	Pit cell progenitors II
BAX	3.71148e-12	0.299654	0.897	0.754	5.29405e-08	Pit cell progenitors II
HSPD1	3.78416e-12	0.309336	0.883	0.708	5.39773e-08	Pit cell progenitors II
MT-ATP6	4.08072e-12	0.263364	0.991	0.998	5.82074e-08	Pit cell progenitors II
HSP90B1	4.80573e-12	0.269464	0.967	0.963	6.8549e-08	Pit cell progenitors II
GCSH	6.57736e-12	0.284451	0.657	0.379	9.38194e-08	Pit cell progenitors II
FADS2	7.68067e-12	0.290475	0.685	0.404	1.09557e-07	Pit cell progenitors II
PDIA4	8.57127e-12	0.27595	0.977	0.884	1.22261e-07	Pit cell progenitors II
POLD2	1.12586e-11	0.26665	0.61	0.331	1.60593e-07	Pit cell progenitors II
HSP90AB1	1.53995e-11	0.250809	0.977	0.915	2.19658e-07	Pit cell progenitors II
PDLIM4	1.57038e-11	0.328196	0.54	0.275	2.23999e-07	Pit cell progenitors II
CDK6	1.69261e-11	0.285364	0.643	0.358	2.41435e-07	Pit cell progenitors II
PA2G4	2.01562e-11	0.279433	0.746	0.476	2.87508e-07	Pit cell progenitors II
SLC25A5	2.02236e-11	0.332792	0.967	0.882	2.88469e-07	Pit cell progenitors II
LDHA	2.13474e-11	0.306042	0.981	0.925	3.045e-07	Pit cell progenitors II
SNRPF	2.56154e-11	0.264109	0.925	0.749	3.65378e-07	Pit cell progenitors II
MINOS1	4.82364e-11	0.252804	0.972	0.884	6.88044e-07	Pit cell progenitors II
SNRPE	8.81858e-11	0.284534	0.925	0.805	1.25788e-06	Pit cell progenitors II
FBL	1.20195e-10	0.278065	0.728	0.451	1.71446e-06	Pit cell progenitors II
NDUFAB1	1.95102e-10	0.281743	0.892	0.737	2.78293e-06	Pit cell progenitors II
SH3BGRL3	2.64749e-10	0.250407	0.991	0.967	3.77638e-06	Pit cell progenitors II
GTF3A	3.32223e-10	0.281623	0.676	0.424	4.73883e-06	Pit cell progenitors II
PRELID1	3.5793e-10	0.261686	0.873	0.675	5.10552e-06	Pit cell progenitors II
MRPL3	4.1494e-10	0.296191	0.662	0.414	5.91871e-06	Pit cell progenitors II
CXCL3	4.20623e-10	0.443618	0.512	0.282	5.99977e-06	Pit cell progenitors II
PDIA6	4.39879e-10	0.275753	0.883	0.737	6.27444e-06	Pit cell progenitors II
DPYSL2	4.98386e-10	0.328625	0.826	0.588	7.10898e-06	Pit cell progenitors II
CHCHD10	7.82304e-10	0.283363	0.901	0.76	1.11588e-05	Pit cell progenitors II
AP2S1	8.31409e-10	0.277628	0.901	0.733	1.18592e-05	Pit cell progenitors II
KRT18	1.03631e-09	0.256712	1	0.998	1.47819e-05	Pit cell progenitors II
MRPL42	1.17239e-09	0.254357	0.737	0.489	1.67229e-05	Pit cell progenitors II
MYC	1.41114e-09	0.283849	0.474	0.246	2.01284e-05	Pit cell progenitors II
IL32	1.45932e-09	0.52977	0.376	0.178	2.08157e-05	Pit cell progenitors II
S100A16	1.51071e-09	0.255607	0.944	0.805	2.15487e-05	Pit cell progenitors II
COX20	1.5986e-09	0.294301	0.822	0.613	2.28025e-05	Pit cell progenitors II
COA4	3.62249e-09	0.255661	0.681	0.439	5.16712e-05	Pit cell progenitors II
SOX9	3.74148e-09	0.298069	0.577	0.323	5.33685e-05	Pit cell progenitors II
PDCD5	4.37446e-09	0.257051	0.624	0.408	6.23972e-05	Pit cell progenitors II
TOMM5	5.12599e-09	0.259176	0.587	0.352	7.31171e-05	Pit cell progenitors II
C1GALT1	6.40779e-09	0.292191	0.648	0.424	9.14007e-05	Pit cell progenitors II
TMED3	8.12353e-09	0.257386	0.812	0.613	0.000115874	Pit cell progenitors II
C12orf75	1.11986e-08	0.267731	0.939	0.888	0.000159737	Pit cell progenitors II
C16orf13	1.17457e-08	0.263327	0.77	0.582	0.000167541	Pit cell progenitors II
REG1A	2.11909e-08	0.375386	0.296	0.122	0.000302268	Pit cell progenitors II
PPIB	2.24476e-08	0.261195	0.939	0.901	0.000320193	Pit cell progenitors II
COTL1	2.3189e-08	0.253887	0.93	0.849	0.000330768	Pit cell progenitors II
EIF3I	2.4049e-08	0.252378	0.746	0.549	0.000343035	Pit cell progenitors II
PHLDA1	2.78572e-07	0.274679	0.69	0.516	0.00397356	Pit cell progenitors II
TNFSF9	5.58076e-07	0.277582	0.465	0.28	0.00796039	Pit cell progenitors II
ALDH3A1	7.82047e-07	0.377334	0.742	0.6	0.0111551	Pit cell progenitors II
IFI6	3.08463e-05	0.270311	0.93	0.818	0.439992	Pit cell progenitors II
IER3	3.43573e-05	0.306654	0.592	0.429	0.490072	Pit cell progenitors II
LGALS1	0.000291822	0.281273	0.254	0.145	1	Pit cell progenitors II
ADH1C	2.36874e-52	1.35258	0.839	0.271	3.37877e-48	Pit cell progenitors I
MT1F	2.54025e-39	1.43478	0.789	0.331	3.62341e-35	Pit cell progenitors I
LYZ	3.36587e-38	0.723339	1	1	4.80108e-34	Pit cell progenitors I
MT2A	2.1204e-33	1.59995	0.932	0.714	3.02454e-29	Pit cell progenitors I
MT1G	1.20422e-31	2.05352	0.814	0.493	1.71769e-27	Pit cell progenitors I
MT1H	1.38618e-28	1.36025	0.484	0.11	1.97724e-24	Pit cell progenitors I
METTL7A	3.22603e-27	0.649085	0.758	0.378	4.60161e-23	Pit cell progenitors I
FTL	4.08235e-26	0.574931	1	0.991	5.82306e-22	Pit cell progenitors I
UGT2B15	1.02289e-24	0.590245	0.484	0.127	1.45905e-20	Pit cell progenitors I
PLA2G10	2.7607e-24	0.565595	0.752	0.376	3.93786e-20	Pit cell progenitors I
MT1E	3.32665e-23	1.11253	0.596	0.228	4.74514e-19	Pit cell progenitors I
HMGCS2	3.3637e-23	0.540743	0.385	0.082	4.79798e-19	Pit cell progenitors I
MT1X	8.25668e-23	1.45257	0.882	0.664	1.17773e-18	Pit cell progenitors I
SPINK1	4.72904e-21	0.501973	1	0.998	6.7455e-17	Pit cell progenitors I
AKR1C1	3.92285e-20	0.571974	0.975	0.828	5.59555e-16	Pit cell progenitors I
RPS27	1.21352e-19	0.274135	1	1	1.73097e-15	Pit cell progenitors I
UBB	1.26869e-19	0.555659	0.988	0.951	1.80966e-15	Pit cell progenitors I
RPL10	1.30916e-19	0.318918	1	0.996	1.86738e-15	Pit cell progenitors I
KIAA1324	1.93992e-19	0.494018	0.528	0.215	2.76711e-15	Pit cell progenitors I
RPS9	7.18027e-19	0.27876	1	0.991	1.02419e-14	Pit cell progenitors I
PGC	9.83536e-19	0.795426	0.944	0.822	1.40292e-14	Pit cell progenitors I
CLU	2.79093e-18	0.558178	0.615	0.307	3.98099e-14	Pit cell progenitors I
TFF3	4.68068e-17	0.652159	1	0.92	6.67652e-13	Pit cell progenitors I
FTH1	8.46042e-17	0.302589	1	1	1.20679e-12	Pit cell progenitors I
ID3	9.52348e-17	0.993941	0.689	0.409	1.35843e-12	Pit cell progenitors I
GSTA1	9.67387e-17	0.53252	0.851	0.609	1.37988e-12	Pit cell progenitors I
MT1M	1.28337e-16	0.858174	0.391	0.12	1.8306e-12	Pit cell progenitors I
RPS14	1.44031e-16	0.26284	1	0.994	2.05446e-12	Pit cell progenitors I
RPL39	2.19252e-16	0.260628	1	0.996	3.12741e-12	Pit cell progenitors I
ALDH1A1	5.01278e-16	0.450192	0.969	0.849	7.15023e-12	Pit cell progenitors I
HSPA8	5.64779e-16	0.495047	0.894	0.71	8.05601e-12	Pit cell progenitors I
DNAJB1	1.03505e-15	0.732273	0.733	0.521	1.4764e-11	Pit cell progenitors I
GLUL	1.54184e-15	0.424103	0.832	0.634	2.19928e-11	Pit cell progenitors I
RPL31	5.93453e-15	0.278697	1	0.994	8.46502e-11	Pit cell progenitors I
AAMDC	6.09499e-15	0.337148	0.565	0.252	8.69389e-11	Pit cell progenitors I
ITM2B	1.77375e-14	0.377654	0.975	0.899	2.53008e-10	Pit cell progenitors I
ADI1	4.06319e-14	0.423296	0.857	0.699	5.79573e-10	Pit cell progenitors I
HSPA1B	4.18797e-14	0.800365	0.671	0.467	5.97372e-10	Pit cell progenitors I
SEPP1	4.24839e-14	0.423003	0.516	0.254	6.0599e-10	Pit cell progenitors I
PFDN5	1.43547e-13	0.311247	0.969	0.925	2.04755e-09	Pit cell progenitors I
HSPA1A	4.88044e-13	0.991439	0.714	0.579	6.96146e-09	Pit cell progenitors I
SQSTM1	6.13498e-13	0.374904	0.988	0.918	8.75094e-09	Pit cell progenitors I
ATF3	1.00854e-12	0.557286	0.565	0.299	1.43857e-08	Pit cell progenitors I
IGFBP2	1.07498e-12	0.355759	0.975	0.91	1.53335e-08	Pit cell progenitors I
PRSS2	1.47505e-12	0.353552	1	1	2.104e-08	Pit cell progenitors I
AKR1C3	5.08198e-12	0.430979	0.919	0.834	7.24893e-08	Pit cell progenitors I
CST3	5.81235e-12	0.264855	0.994	0.97	8.29073e-08	Pit cell progenitors I
CD24	6.05749e-12	0.391675	0.969	0.901	8.6404e-08	Pit cell progenitors I
TMEM59	9.61735e-12	0.379243	0.944	0.882	1.37182e-07	Pit cell progenitors I
MSMB	1.39944e-11	0.600704	0.733	0.505	1.99616e-07	Pit cell progenitors I
ID2	1.74951e-11	0.696855	0.727	0.527	2.49551e-07	Pit cell progenitors I
RPS4X	2.88955e-11	0.255133	1	0.989	4.12165e-07	Pit cell progenitors I
EIF4A2	4.54941e-11	0.279427	0.913	0.813	6.48928e-07	Pit cell progenitors I
KLHDC2	5.09286e-11	0.342366	0.615	0.366	7.26446e-07	Pit cell progenitors I
RAB40B	6.88756e-11	0.365296	0.739	0.55	9.82442e-07	Pit cell progenitors I
DDIT3	8.69945e-11	0.345385	0.571	0.321	1.24089e-06	Pit cell progenitors I
RAMP1	9.66244e-11	0.299366	0.857	0.654	1.37825e-06	Pit cell progenitors I
CAT	1.74491e-10	0.319151	0.727	0.551	2.48894e-06	Pit cell progenitors I
FAM46A	3.69613e-10	0.396935	0.602	0.374	5.27216e-06	Pit cell progenitors I
OSER1	4.23757e-10	0.361016	0.534	0.32	6.04447e-06	Pit cell progenitors I
HNMT	5.35216e-10	0.302455	0.484	0.258	7.63432e-06	Pit cell progenitors I
IFI6	7.58903e-10	0.421738	0.963	0.819	1.0825e-05	Pit cell progenitors I
BPIFB1	8.83045e-10	0.256412	1	1	1.25958e-05	Pit cell progenitors I
IP6K2	1.40043e-09	0.31476	0.565	0.344	1.99758e-05	Pit cell progenitors I
JUND	1.65693e-09	0.371252	1	0.957	2.36345e-05	Pit cell progenitors I
HMGN3	2.15589e-09	0.300904	0.913	0.779	3.07516e-05	Pit cell progenitors I
SYF2	2.98221e-09	0.305998	0.826	0.671	4.25383e-05	Pit cell progenitors I
TCN1	3.51196e-09	0.804859	0.832	0.766	5.00946e-05	Pit cell progenitors I
CIRBP	5.44251e-09	0.338309	0.807	0.692	7.76319e-05	Pit cell progenitors I
GPR160	1.04267e-08	0.321741	0.534	0.348	0.000148727	Pit cell progenitors I
RPS27L	1.31089e-08	0.284391	1	0.972	0.000186985	Pit cell progenitors I
TXNL1	1.55509e-08	0.272251	0.783	0.611	0.000221818	Pit cell progenitors I
ATP5G2	2.29519e-08	0.258769	0.907	0.865	0.000327386	Pit cell progenitors I
ZG16B	2.73605e-08	0.335032	0.714	0.54	0.000390271	Pit cell progenitors I
BRI3	2.93769e-08	0.280731	0.932	0.854	0.000419032	Pit cell progenitors I
HSD17B11	3.05717e-08	0.308964	0.634	0.464	0.000436075	Pit cell progenitors I
TCAF1	3.08257e-08	0.275763	0.41	0.217	0.000439698	Pit cell progenitors I
SELENBP1	4.10115e-08	0.259842	0.565	0.363	0.000584989	Pit cell progenitors I
NFKBIA	9.0426e-08	0.334238	0.571	0.372	0.00128984	Pit cell progenitors I
SMIM24	1.48267e-07	0.377894	0.87	0.781	0.00211489	Pit cell progenitors I
MIA	1.49813e-07	0.31709	0.758	0.639	0.00213693	Pit cell progenitors I
LINC00261	1.59634e-07	0.290791	0.366	0.194	0.00227701	Pit cell progenitors I
GLTSCR2	2.69292e-07	0.250074	0.814	0.693	0.00384119	Pit cell progenitors I
SNHG7	2.80559e-07	0.296447	0.478	0.303	0.00400189	Pit cell progenitors I
SRSF6	3.61804e-07	0.266297	0.578	0.389	0.00516078	Pit cell progenitors I
ARL4A	7.07361e-07	0.283639	0.516	0.338	0.0100898	Pit cell progenitors I
CNBP	7.46491e-07	0.259803	0.857	0.718	0.010648	Pit cell progenitors I
RNASE1	1.72028e-06	0.253301	0.975	0.976	0.024538	Pit cell progenitors I
SAR1B	2.15048e-06	0.303478	0.658	0.497	0.0306744	Pit cell progenitors I
PAPSS1	2.38564e-06	0.294312	0.727	0.624	0.0340287	Pit cell progenitors I
CREBRF	3.55943e-06	0.308066	0.478	0.305	0.0507718	Pit cell progenitors I
AKR1C2	3.85828e-06	0.350753	0.634	0.456	0.0550346	Pit cell progenitors I
DNAJA1	5.6917e-06	0.288758	0.696	0.555	0.0811864	Pit cell progenitors I
BTG1	1.7318e-05	0.252071	0.876	0.858	0.247024	Pit cell progenitors I
HSP90AA1	2.09446e-05	0.259425	0.981	0.95	0.298754	Pit cell progenitors I
CARHSP1	4.19812e-05	0.268453	0.795	0.688	0.598819	Pit cell progenitors I
SOX21	6.04963e-05	0.266978	0.602	0.452	0.862919	Pit cell progenitors I
PDCD4	8.26985e-05	0.269343	0.398	0.273	1	Pit cell progenitors I
PIGR	0.000115478	0.252149	0.963	0.923	1	Pit cell progenitors I
LINC00511	0.000152549	0.272584	0.46	0.336	1	Pit cell progenitors I
FAM102A	0.0010419	0.256077	0.839	0.75	1	Pit cell progenitors I
DPCR1	5.61608e-78	1.74501	0.981	0.691	8.01078e-74	Pit cells
MUC5AC	9.30258e-59	0.992307	0.996	0.984	1.32692e-54	Pit cells
C19orf33	7.81207e-57	0.615964	0.996	0.972	1.11431e-52	Pit cells
S100P	3.86327e-56	0.982564	1	0.991	5.51057e-52	Pit cells
PLAC8	1.65514e-48	0.940242	0.925	0.73	2.36089e-44	Pit cells
LINC01133	5.24233e-45	0.920451	0.932	0.751	7.47766e-41	Pit cells
MUC1	8.43263e-42	0.613179	0.996	0.998	1.20283e-37	Pit cells
MYL12A	4.10728e-39	0.553332	0.985	0.977	5.85862e-35	Pit cells
KRT7	5.69782e-36	0.709344	0.962	0.947	8.12737e-32	Pit cells
ACTB	3.40417e-35	0.574577	1	1	4.85571e-31	Pit cells
FLNB	7.14218e-34	0.78854	0.853	0.609	1.01876e-29	Pit cells
GKN2	3.57811e-33	1.62519	0.838	0.547	5.10381e-29	Pit cells
CYSTM1	1.14504e-32	0.409595	1	1	1.63329e-28	Pit cells
SLPI	2.86616e-31	0.855833	0.898	0.665	4.08829e-27	Pit cells
TXNRD1	9.10343e-30	0.613272	0.91	0.751	1.29851e-25	Pit cells
ACTG1	4.40472e-29	0.416607	0.992	1	6.28289e-25	Pit cells
ID1	1.19585e-27	0.897764	0.812	0.563	1.70576e-23	Pit cells
SPTSSB	1.584e-27	0.675109	0.658	0.33	2.25941e-23	Pit cells
MAL2	7.3783e-27	0.410523	0.966	0.951	1.05244e-22	Pit cells
GKN1	7.8751e-27	2.6362	0.929	0.844	1.1233e-22	Pit cells
MYL6	4.30151e-26	0.354016	1	1	6.13567e-22	Pit cells
TMBIM1	5.39068e-26	0.57485	0.906	0.791	7.68927e-22	Pit cells
F3	8.79556e-26	0.798207	0.805	0.614	1.2546e-21	Pit cells
VSIG2	2.57542e-25	0.5487	0.925	0.821	3.67359e-21	Pit cells
ISG20	2.87587e-25	0.67212	0.797	0.553	4.10214e-21	Pit cells
CTSE	1.0963e-24	0.409575	0.992	0.979	1.56376e-20	Pit cells
TFF1	2.46079e-24	0.557449	1	1	3.51007e-20	Pit cells
C15orf48	6.27934e-24	0.656225	0.853	0.684	8.95685e-20	Pit cells
MYL12B	7.26622e-24	0.400874	0.992	0.993	1.03645e-19	Pit cells
ANXA3	1.9648e-23	0.474109	0.914	0.795	2.80259e-19	Pit cells
PSCA	9.00322e-23	1.3291	0.609	0.326	1.28422e-18	Pit cells
TPM4	2.14002e-22	0.547029	0.925	0.849	3.05252e-18	Pit cells
PRSS1	4.27382e-22	0.523725	0.989	0.953	6.09618e-18	Pit cells
STK24	3.41948e-21	0.497539	0.786	0.619	4.87755e-17	Pit cells
ACTN4	3.64021e-21	0.44366	0.97	0.928	5.19239e-17	Pit cells
SEMA3B	3.98635e-21	0.534932	0.733	0.516	5.68613e-17	Pit cells
SDCBP2	5.92414e-21	0.503248	0.771	0.572	8.45019e-17	Pit cells
FAM101A	7.28406e-21	0.511645	0.865	0.712	1.039e-16	Pit cells
PSAT1	1.24949e-20	0.466613	0.695	0.405	1.78227e-16	Pit cells
MALAT1	3.03803e-20	0.566639	1	1	4.33345e-16	Pit cells
SMIM22	7.63924e-20	0.384185	0.992	0.96	1.08966e-15	Pit cells
TACSTD2	1.76661e-19	0.524754	0.951	0.923	2.51989e-15	Pit cells
TAGLN2	1.95324e-19	0.335492	0.996	0.991	2.7861e-15	Pit cells
S100A6	2.31872e-19	0.270677	1	1	3.30743e-15	Pit cells
C10orf54	2.70584e-19	0.441713	0.451	0.167	3.85961e-15	Pit cells
NEAT1	7.26445e-19	0.570936	0.989	0.991	1.0362e-14	Pit cells
MGLL	7.31718e-19	0.534436	0.62	0.363	1.04372e-14	Pit cells
CAMK2N1	9.3495e-19	0.464913	0.771	0.591	1.33361e-14	Pit cells
PDLIM5	9.38984e-19	0.482632	0.778	0.647	1.33937e-14	Pit cells
BMP2	1.03327e-18	0.430291	0.692	0.416	1.47386e-14	Pit cells
DUSP4	1.65213e-18	0.436313	0.962	0.9	2.35659e-14	Pit cells
AHR	2.16489e-18	0.470846	0.812	0.665	3.088e-14	Pit cells
GFPT1	2.53668e-18	0.451592	0.842	0.742	3.61831e-14	Pit cells
RHOF	7.90382e-18	0.449019	0.748	0.533	1.1274e-13	Pit cells
ASNS	1.01804e-17	0.418446	0.553	0.281	1.45213e-13	Pit cells
KRT80	1.07009e-17	0.449073	0.395	0.133	1.52638e-13	Pit cells
LMO7	1.51905e-17	0.422013	0.861	0.786	2.16678e-13	Pit cells
CLDN23	1.58189e-17	0.464491	0.684	0.444	2.2564e-13	Pit cells
PHGDH	1.69002e-17	0.422147	0.718	0.495	2.41065e-13	Pit cells
CALM2	1.73719e-17	0.30556	0.996	0.995	2.47793e-13	Pit cells
GPRC5A	1.84866e-17	0.520508	0.865	0.767	2.63693e-13	Pit cells
LGALS4	2.17095e-17	0.50657	0.846	0.728	3.09664e-13	Pit cells
EZR	2.99857e-17	0.356102	0.97	0.93	4.27715e-13	Pit cells
EPS8L1	4.08645e-17	0.445678	0.639	0.407	5.82892e-13	Pit cells
PARD6B	4.78802e-17	0.43386	0.827	0.647	6.82964e-13	Pit cells
BPIFB1	6.92181e-17	0.339613	1	1	9.87327e-13	Pit cells
BCAS1	9.23788e-17	0.442585	0.714	0.509	1.31769e-12	Pit cells
TSPAN8	9.71029e-17	0.412662	0.985	0.967	1.38508e-12	Pit cells
TSPAN3	9.76845e-17	0.386456	0.921	0.909	1.39337e-12	Pit cells
MYEOV	1.50477e-16	0.439382	0.695	0.453	2.1464e-12	Pit cells
VSIG1	2.25829e-16	0.477304	0.887	0.77	3.22123e-12	Pit cells
CTH	2.46278e-16	0.344675	0.335	0.1	3.51291e-12	Pit cells
VCL	3.68193e-16	0.45005	0.763	0.63	5.25191e-12	Pit cells
SLC7A11	4.3524e-16	0.474748	0.444	0.191	6.20826e-12	Pit cells
ABLIM1	8.04293e-16	0.453167	0.82	0.667	1.14724e-11	Pit cells
DSG2	8.63122e-16	0.436391	0.823	0.653	1.23116e-11	Pit cells
LAMB3	8.90922e-16	0.411316	0.647	0.421	1.27081e-11	Pit cells
LRRFIP1	1.14132e-15	0.374727	0.891	0.823	1.62797e-11	Pit cells
EMP1	1.33003e-15	0.389118	0.44	0.195	1.89715e-11	Pit cells
TMEM54	1.93773e-15	0.449564	0.771	0.547	2.76397e-11	Pit cells
PPARD	2.00445e-15	0.382167	0.425	0.17	2.85915e-11	Pit cells
MYO5B	6.63417e-15	0.393078	0.639	0.426	9.46298e-11	Pit cells
WDR1	8.72758e-15	0.351137	0.827	0.695	1.2449e-10	Pit cells
CDH1	1.13163e-14	0.374802	0.929	0.867	1.61416e-10	Pit cells
GNAQ	1.23983e-14	0.365	0.756	0.598	1.7685e-10	Pit cells
AKR1B10	1.28093e-14	0.589939	0.688	0.486	1.82713e-10	Pit cells
MYL9	1.50836e-14	0.4198	0.376	0.147	2.15153e-10	Pit cells
GOLM1	1.57117e-14	0.435707	0.838	0.726	2.24111e-10	Pit cells
FBLIM1	2.08887e-14	0.398779	0.741	0.619	2.97956e-10	Pit cells
AJUBA	2.4124e-14	0.35565	0.414	0.177	3.44105e-10	Pit cells
ELF3	2.52244e-14	0.271714	0.981	0.988	3.59801e-10	Pit cells
SBDS	2.56576e-14	0.378519	0.786	0.672	3.65979e-10	Pit cells
LIPH	3.19299e-14	0.434415	0.838	0.737	4.55448e-10	Pit cells
SLC9A1	4.51555e-14	0.474429	0.519	0.295	6.44098e-10	Pit cells
GCNT4	8.40381e-14	0.335949	0.417	0.177	1.19872e-09	Pit cells
GSN	8.81451e-14	0.409107	0.97	0.944	1.2573e-09	Pit cells
PRSS8	9.23496e-14	0.387474	0.793	0.677	1.31728e-09	Pit cells
HK2	1.0438e-13	0.400606	0.774	0.614	1.48888e-09	Pit cells
FA2H	1.13412e-13	0.455028	0.59	0.391	1.61771e-09	Pit cells
FAM107B	1.25623e-13	0.331285	0.91	0.863	1.79189e-09	Pit cells
MPRIP	1.53788e-13	0.416564	0.538	0.328	2.19363e-09	Pit cells
VAMP8	2.17241e-13	0.362347	0.932	0.93	3.09872e-09	Pit cells
LLGL2	2.64788e-13	0.402042	0.774	0.647	3.77693e-09	Pit cells
CD63	2.77039e-13	0.290954	0.989	0.988	3.95169e-09	Pit cells
IDH1	3.05727e-13	0.397562	0.865	0.791	4.36089e-09	Pit cells
CD59	3.69857e-13	0.291859	0.97	0.981	5.27564e-09	Pit cells
EDF1	4.21909e-13	0.253865	0.959	0.981	6.0181e-09	Pit cells
MYH14	4.24187e-13	0.434334	0.669	0.502	6.05061e-09	Pit cells
MTHFD2	4.44296e-13	0.391316	0.726	0.56	6.33743e-09	Pit cells
PLXNB2	5.78613e-13	0.393752	0.887	0.781	8.25334e-09	Pit cells
BLVRB	1.05509e-12	0.342925	0.91	0.853	1.50499e-08	Pit cells
EFNB2	1.22535e-12	0.339807	0.406	0.195	1.74784e-08	Pit cells
YWHAZ	1.22951e-12	0.266305	0.962	0.96	1.75377e-08	Pit cells
UST	1.40104e-12	0.323901	0.414	0.193	1.99844e-08	Pit cells
PRDX5	1.62437e-12	0.253173	0.959	0.991	2.317e-08	Pit cells
ERBB2IP	1.80421e-12	0.381363	0.677	0.526	2.57353e-08	Pit cells
ADGRF1	1.84283e-12	0.379765	0.492	0.265	2.62862e-08	Pit cells
RBMS1	1.94334e-12	0.356348	0.65	0.481	2.77198e-08	Pit cells
SHROOM3	2.26422e-12	0.339122	0.835	0.747	3.22968e-08	Pit cells
ITGB1	2.52885e-12	0.355962	0.808	0.747	3.60715e-08	Pit cells
JUP	3.08379e-12	0.346657	0.816	0.765	4.39871e-08	Pit cells
SLC20A2	3.71326e-12	0.429449	0.395	0.195	5.29659e-08	Pit cells
MXD1	4.35508e-12	0.331155	0.835	0.674	6.21209e-08	Pit cells
FGFBP1	4.54698e-12	0.391579	0.383	0.174	6.48582e-08	Pit cells
APOL1	4.98323e-12	0.499389	0.549	0.36	7.10808e-08	Pit cells
B4GALNT3	5.09059e-12	0.351384	0.722	0.542	7.26121e-08	Pit cells
SYTL2	5.54678e-12	0.380372	0.658	0.465	7.91193e-08	Pit cells
F2RL1	7.03124e-12	0.369075	0.53	0.344	1.00294e-07	Pit cells
SPINT1	7.34253e-12	0.331199	0.816	0.684	1.04734e-07	Pit cells
DST	7.55826e-12	0.391496	0.477	0.263	1.07811e-07	Pit cells
PIM1	9.93816e-12	0.383718	0.605	0.402	1.41758e-07	Pit cells
ITGB4	1.56596e-11	0.412862	0.718	0.605	2.23369e-07	Pit cells
TNFRSF12A	1.57293e-11	0.356902	0.823	0.753	2.24362e-07	Pit cells
GPRC5B	1.59657e-11	0.364857	0.741	0.619	2.27734e-07	Pit cells
CCND1	1.68464e-11	0.392438	0.774	0.623	2.40297e-07	Pit cells
LAMA3	1.759e-11	0.364719	0.526	0.323	2.50904e-07	Pit cells
MISP	2.38745e-11	0.335096	0.684	0.528	3.40546e-07	Pit cells
PDXK	2.42403e-11	0.371318	0.673	0.558	3.45763e-07	Pit cells
SLC2A1	2.57099e-11	0.312627	0.853	0.767	3.66726e-07	Pit cells
JAG1	2.64783e-11	0.358542	0.508	0.298	3.77687e-07	Pit cells
ME1	2.74292e-11	0.345045	0.594	0.393	3.9125e-07	Pit cells
CTNND1	2.74792e-11	0.331204	0.838	0.76	3.91964e-07	Pit cells
FOSL2	3.24293e-11	0.308945	0.812	0.716	4.62572e-07	Pit cells
TMEM45B	3.40057e-11	0.288211	0.368	0.165	4.85058e-07	Pit cells
CLTB	4.16816e-11	0.337186	0.812	0.758	5.94547e-07	Pit cells
ATP2B4	4.59662e-11	0.306019	0.293	0.109	6.55662e-07	Pit cells
SPTBN1	4.90342e-11	0.280881	0.925	0.914	6.99424e-07	Pit cells
EPHA2	5.47748e-11	0.37947	0.643	0.453	7.81308e-07	Pit cells
MGST3	5.94185e-11	0.282686	0.944	0.916	8.47546e-07	Pit cells
CES2	7.11128e-11	0.350464	0.508	0.305	1.01435e-06	Pit cells
ANXA11	8.56923e-11	0.285307	0.91	0.86	1.22231e-06	Pit cells
CXADR	9.31396e-11	0.332516	0.793	0.737	1.32854e-06	Pit cells
PRSS3	9.46197e-11	0.376877	0.598	0.409	1.34966e-06	Pit cells
CD55	9.78794e-11	0.329395	0.609	0.437	1.39615e-06	Pit cells
DNM2	1.14046e-10	0.360606	0.707	0.591	1.62675e-06	Pit cells
SLC25A23	1.18384e-10	0.375435	0.586	0.414	1.68863e-06	Pit cells
CAPN8	1.37536e-10	0.35186	0.789	0.723	1.96182e-06	Pit cells
GCNT3	1.45392e-10	0.297653	0.429	0.23	2.07387e-06	Pit cells
MYH9	1.8445e-10	0.323991	0.88	0.847	2.631e-06	Pit cells
C1orf116	1.96053e-10	0.355767	0.549	0.349	2.79649e-06	Pit cells
VILL	2.04373e-10	0.360951	0.665	0.509	2.91517e-06	Pit cells
CLDN1	2.09857e-10	0.361001	0.549	0.353	2.99341e-06	Pit cells
PLCD3	2.28603e-10	0.341294	0.511	0.326	3.26079e-06	Pit cells
SPNS2	2.5712e-10	0.342926	0.793	0.712	3.66757e-06	Pit cells
AIM1L	2.6008e-10	0.305101	0.338	0.158	3.70978e-06	Pit cells
NTN4	2.75634e-10	0.264601	0.259	0.091	3.93164e-06	Pit cells
RP11-350J20.12	2.82718e-10	0.370952	0.489	0.305	4.0327e-06	Pit cells
GIPC1	2.86962e-10	0.285383	0.774	0.665	4.09322e-06	Pit cells
RASEF	2.88242e-10	0.338749	0.68	0.521	4.11148e-06	Pit cells
UNC5B-AS1	3.49815e-10	0.407467	0.305	0.126	4.98976e-06	Pit cells
BCL2L1	3.73547e-10	0.313668	0.711	0.549	5.32828e-06	Pit cells
RAB32	4.2972e-10	0.418541	0.68	0.544	6.12952e-06	Pit cells
MYRF	4.56564e-10	0.349371	0.594	0.412	6.51242e-06	Pit cells
KRT19	4.83965e-10	0.266041	0.996	0.998	6.90327e-06	Pit cells
QSOX1	4.95164e-10	0.323174	0.865	0.847	7.06302e-06	Pit cells
PCK2	5.11249e-10	0.263226	0.346	0.156	7.29246e-06	Pit cells
CYP2C18	5.81444e-10	0.374337	0.353	0.174	8.29371e-06	Pit cells
TES	5.88375e-10	0.330018	0.695	0.544	8.39258e-06	Pit cells
AMOTL2	6.32776e-10	0.277746	0.372	0.184	9.02592e-06	Pit cells
TAX1BP3	6.62147e-10	0.274444	0.85	0.819	9.44486e-06	Pit cells
GARS	6.92154e-10	0.343483	0.65	0.509	9.87288e-06	Pit cells
SLC1A5	7.01033e-10	0.314097	0.65	0.484	9.99953e-06	Pit cells
RAB5B	7.92458e-10	0.308881	0.714	0.6	1.13036e-05	Pit cells
ITPR3	1.01487e-09	0.333743	0.62	0.472	1.44762e-05	Pit cells
CHP1	1.02895e-09	0.289942	0.929	0.886	1.46769e-05	Pit cells
IL1RN	1.17869e-09	0.267596	0.579	0.388	1.68129e-05	Pit cells
FNDC3B	1.25385e-09	0.281024	0.474	0.281	1.78849e-05	Pit cells
CYP1B1	1.85532e-09	0.511846	0.414	0.228	2.64644e-05	Pit cells
SPATS2L	2.68561e-09	0.270445	0.891	0.877	3.83075e-05	Pit cells
SNX9	2.8095e-09	0.312599	0.605	0.442	4.00747e-05	Pit cells
CDS1	3.13942e-09	0.289561	0.508	0.319	4.47807e-05	Pit cells
PNPLA2	3.29699e-09	0.304055	0.711	0.574	4.70283e-05	Pit cells
TUBA1C	3.54106e-09	0.352616	0.853	0.753	5.05097e-05	Pit cells
DUSP1	3.84763e-09	0.397991	0.673	0.514	5.48827e-05	Pit cells
VEGFA	4.1067e-09	0.31899	0.91	0.863	5.8578e-05	Pit cells
N4BP2L2	4.15047e-09	0.30188	0.609	0.458	5.92023e-05	Pit cells
CYP3A5	4.41243e-09	0.313226	0.523	0.358	6.29389e-05	Pit cells
FZD5	5.34209e-09	0.316439	0.485	0.319	7.61996e-05	Pit cells
EDN2	5.69873e-09	0.416625	0.293	0.126	8.12867e-05	Pit cells
PTPRF	6.40619e-09	0.337703	0.538	0.374	9.13778e-05	Pit cells
ASAP2	6.67562e-09	0.315147	0.526	0.363	9.5221e-05	Pit cells
MYADM	7.95987e-09	0.330345	0.741	0.64	0.00011354	Pit cells
PXDC1	8.02178e-09	0.275965	0.447	0.265	0.000114423	Pit cells
KIAA1522	8.12461e-09	0.269176	0.741	0.649	0.000115889	Pit cells
ASS1	8.55531e-09	0.375347	0.474	0.305	0.000122033	Pit cells
KIF1C	9.03376e-09	0.312812	0.579	0.43	0.000128858	Pit cells
PRKAR1A	9.36628e-09	0.261022	0.786	0.707	0.000133601	Pit cells
KLF4	9.59644e-09	0.317162	0.782	0.709	0.000136884	Pit cells
EFNA1	9.79799e-09	0.279218	0.82	0.749	0.000139759	Pit cells
CYP2S1	1.07628e-08	0.33904	0.534	0.377	0.00015352	Pit cells
INF2	1.12778e-08	0.308897	0.662	0.542	0.000160866	Pit cells
SMIM5	1.18965e-08	0.266946	0.278	0.121	0.000169692	Pit cells
CEBPG	1.19918e-08	0.320927	0.549	0.393	0.000171052	Pit cells
PDE4C	1.49283e-08	0.34013	0.62	0.472	0.000212937	Pit cells
ZYX	1.53216e-08	0.297483	0.602	0.453	0.000218548	Pit cells
AHNAK	1.54102e-08	0.302509	0.853	0.807	0.000219811	Pit cells
GALNT3	1.75411e-08	0.264839	0.789	0.723	0.000250206	Pit cells
ABCC3	1.78869e-08	0.31828	0.654	0.53	0.000255138	Pit cells
APOL6	2.02757e-08	0.316224	0.492	0.333	0.000289213	Pit cells
UBL3	2.18455e-08	0.336476	0.635	0.519	0.000311604	Pit cells
TFF2	2.2646e-08	0.29237	1	1	0.000323022	Pit cells
SARS	2.45178e-08	0.299456	0.699	0.614	0.000349722	Pit cells
CLDN7	2.88658e-08	0.334432	0.838	0.805	0.000411742	Pit cells
CLIC3	3.23733e-08	0.36881	0.436	0.286	0.000461772	Pit cells
RHOC	3.53247e-08	0.324269	0.842	0.805	0.000503871	Pit cells
MIDN	3.79476e-08	0.297628	0.632	0.512	0.000541284	Pit cells
SNX33	4.33151e-08	0.268594	0.41	0.242	0.000617846	Pit cells
TPM1	4.65711e-08	0.34028	0.835	0.807	0.000664291	Pit cells
TIMP2	5.99724e-08	0.324607	0.538	0.416	0.000855447	Pit cells
SFN	6.27437e-08	0.281887	0.789	0.695	0.000894977	Pit cells
SLC3A2	6.97907e-08	0.255605	0.673	0.53	0.000995495	Pit cells
SRF	7.47845e-08	0.250404	0.395	0.235	0.00106673	Pit cells
PHLDA2	9.09045e-08	0.273145	0.883	0.807	0.00129666	Pit cells
RETSAT	9.28953e-08	0.295358	0.654	0.54	0.00132506	Pit cells
PKIB	1.04383e-07	0.256265	0.519	0.351	0.00148892	Pit cells
PAQR8	1.06519e-07	0.318907	0.376	0.216	0.00151939	Pit cells
METRNL	1.27597e-07	0.285187	0.489	0.34	0.00182004	Pit cells
PKP3	1.29256e-07	0.269688	0.692	0.593	0.0018437	Pit cells
IARS	1.33291e-07	0.281962	0.451	0.307	0.00190127	Pit cells
SLC16A3	1.89897e-07	0.274415	0.767	0.677	0.0027087	Pit cells
XIST	2.1232e-07	0.304288	0.842	0.791	0.00302853	Pit cells
SQLE	2.26896e-07	0.314354	0.632	0.481	0.00323644	Pit cells
PLEC	2.31725e-07	0.272446	0.511	0.358	0.00330532	Pit cells
KLF2	2.65692e-07	0.327924	0.519	0.358	0.00378983	Pit cells
RIOK3	2.69776e-07	0.284596	0.718	0.642	0.00384808	Pit cells
ERO1A	2.89877e-07	0.250287	0.842	0.76	0.00413481	Pit cells
RNPEPL1	3.2028e-07	0.278903	0.511	0.353	0.00456848	Pit cells
GULP1	3.3566e-07	0.263051	0.575	0.437	0.00478785	Pit cells
TMEM181	3.57619e-07	0.279193	0.545	0.405	0.00510107	Pit cells
KRAS	3.72126e-07	0.25789	0.733	0.642	0.005308	Pit cells
PHLDA3	3.79985e-07	0.253368	0.579	0.456	0.00542011	Pit cells
LDLR	3.8134e-07	0.398187	0.695	0.584	0.00543943	Pit cells
DHCR24	3.96464e-07	0.274315	0.771	0.656	0.00565516	Pit cells
MMP14	4.13411e-07	0.309315	0.662	0.563	0.00589689	Pit cells
VIL1	4.41771e-07	0.303222	0.556	0.421	0.00630142	Pit cells
TJP2	4.7345e-07	0.276464	0.647	0.547	0.00675329	Pit cells
MSMO1	5.98835e-07	0.34929	0.662	0.558	0.00854179	Pit cells
PICALM	6.41962e-07	0.304918	0.53	0.423	0.00915695	Pit cells
INO80C	7.77366e-07	0.294826	0.553	0.437	0.0110883	Pit cells
SPTAN1	9.22508e-07	0.345989	0.617	0.551	0.0131587	Pit cells
ABHD2	1.01148e-06	0.294291	0.793	0.709	0.0144277	Pit cells
MYO6	1.06057e-06	0.252735	0.677	0.57	0.015128	Pit cells
RHOD	1.15238e-06	0.261603	0.568	0.467	0.0164375	Pit cells
RHPN2	1.28338e-06	0.274358	0.564	0.449	0.0183061	Pit cells
ANKRD12	1.36623e-06	0.261002	0.635	0.533	0.0194879	Pit cells
MAPK3	1.38325e-06	0.250769	0.553	0.416	0.0197307	Pit cells
IBTK	1.61706e-06	0.253165	0.564	0.467	0.0230657	Pit cells
DAPK3	1.7199e-06	0.267375	0.556	0.458	0.0245327	Pit cells
YOD1	1.99715e-06	0.265533	0.327	0.188	0.0284873	Pit cells
ANXA1	2.59128e-06	0.252432	0.827	0.781	0.036962	Pit cells
HOOK3	2.90716e-06	0.296189	0.459	0.33	0.0414677	Pit cells
ITGA3	2.98404e-06	0.294926	0.462	0.349	0.0425644	Pit cells
FDPS	3.62628e-06	0.295761	0.812	0.758	0.0517252	Pit cells
UGCG	3.82017e-06	0.299166	0.598	0.486	0.054491	Pit cells
LPP	4.51224e-06	0.280366	0.684	0.626	0.0643626	Pit cells
PCSK7	5.42919e-06	0.279335	0.538	0.435	0.077442	Pit cells
ANKRD36C	5.74621e-06	0.42591	0.714	0.691	0.081964	Pit cells
WBP2	5.95996e-06	0.255644	0.534	0.416	0.0850129	Pit cells
TRIOBP	6.2962e-06	0.258532	0.496	0.388	0.089809	Pit cells
GATA6-AS1	1.21948e-05	0.252322	0.44	0.312	0.173947	Pit cells
NUPR1	1.22006e-05	0.353027	0.278	0.156	0.174029	Pit cells
LINC00342	1.3165e-05	0.285291	0.323	0.2	0.187786	Pit cells
FDFT1	1.44704e-05	0.269296	0.816	0.814	0.206406	Pit cells
JUNB	1.62428e-05	0.346013	0.575	0.486	0.231687	Pit cells
MLPH	1.71074e-05	0.255806	0.707	0.635	0.244019	Pit cells
FLNA	2.16472e-05	0.342466	0.421	0.312	0.308775	Pit cells
EBP	2.44828e-05	0.303333	0.711	0.66	0.349222	Pit cells
RNF128	2.87378e-05	0.289456	0.56	0.479	0.409915	Pit cells
KLF6	2.92005e-05	0.293457	0.789	0.747	0.416516	Pit cells
GALNT6	3.40337e-05	0.25768	0.594	0.523	0.485456	Pit cells
TM4SF1	4.98021e-05	0.272628	0.898	0.9	0.710377	Pit cells
RNF213	5.06589e-05	0.258116	0.47	0.363	0.722599	Pit cells
SNAP23	5.86112e-05	0.253884	0.466	0.381	0.83603	Pit cells
GALNT5	7.72498e-05	0.309393	0.466	0.381	1	Pit cells
CEBPB	7.90353e-05	0.251412	0.44	0.335	1	Pit cells
CLDN4	8.56461e-05	0.289775	0.759	0.753	1	Pit cells
EHBP1L1	8.75828e-05	0.269897	0.357	0.24	1	Pit cells
PPARG	0.000111913	0.270538	0.53	0.456	1	Pit cells
VMP1	0.000123774	0.282511	0.718	0.677	1	Pit cells
AGRN	0.000133916	0.268946	0.594	0.5	1	Pit cells
MACC1	0.000143005	0.263437	0.669	0.63	1	Pit cells
SLC38A1	0.000196496	0.255037	0.5	0.409	1	Pit cells
HSPG2	0.00022016	0.252315	0.38	0.293	1	Pit cells
HSPB1	0.000442691	0.386968	0.91	0.916	1	Pit cells
UPK1B	0.000448438	0.265874	0.492	0.423	1	Pit cells
AKR1C2	0.000460708	0.31037	0.534	0.474	1	Pit cells
CA2	0.000468473	0.382352	0.914	0.953	1	Pit cells
ERRFI1	0.00108807	0.250045	0.639	0.609	1	Pit cells
CENPF	5.13664e-68	0.91873	0.696	0.03	7.32691e-64	Proliferating cells & early progenitors
PBK	6.2587e-66	0.615506	0.696	0.031	8.92741e-62	Proliferating cells & early progenitors
TOP2A	1.20246e-65	1.31322	0.821	0.066	1.71519e-61	Proliferating cells & early progenitors
BIRC5	1.20106e-60	1.02199	0.768	0.058	1.71319e-56	Proliferating cells & early progenitors
PRC1	2.87798e-60	0.910922	0.696	0.042	4.10515e-56	Proliferating cells & early progenitors
FOXM1	2.64101e-59	0.636023	0.732	0.048	3.76714e-55	Proliferating cells & early progenitors
CDCA3	1.0518e-58	0.535205	0.5	0.011	1.50028e-54	Proliferating cells & early progenitors
MKI67	6.50706e-57	0.790238	0.661	0.039	9.28168e-53	Proliferating cells & early progenitors
CENPW	4.61819e-56	0.95189	0.821	0.081	6.58738e-52	Proliferating cells & early progenitors
NUSAP1	4.62299e-56	0.920706	0.696	0.048	6.59423e-52	Proliferating cells & early progenitors
HMMR	1.64959e-55	0.587363	0.536	0.019	2.35297e-51	Proliferating cells & early progenitors
TPX2	4.55888e-55	0.622949	0.607	0.031	6.50279e-51	Proliferating cells & early progenitors
SGOL1	1.50836e-53	0.517372	0.571	0.027	2.15153e-49	Proliferating cells & early progenitors
AURKB	4.4268e-53	0.477348	0.5	0.016	6.31439e-49	Proliferating cells & early progenitors
GTSE1	7.40673e-52	0.479623	0.429	0.008	1.0565e-47	Proliferating cells & early progenitors
CCNB2	1.0032e-51	0.727672	0.589	0.033	1.43097e-47	Proliferating cells & early progenitors
CCNA2	1.91085e-51	0.621401	0.518	0.02	2.72564e-47	Proliferating cells & early progenitors
SGOL2	6.95436e-51	0.456438	0.464	0.012	9.9197e-47	Proliferating cells & early progenitors
CDC20	7.43125e-51	0.933193	0.625	0.042	1.05999e-46	Proliferating cells & early progenitors
UBE2C	7.99896e-51	1.23465	0.768	0.081	1.14097e-46	Proliferating cells & early progenitors
PLK1	1.00473e-50	0.532448	0.482	0.016	1.43315e-46	Proliferating cells & early progenitors
ANLN	1.53007e-50	0.894131	0.732	0.072	2.18249e-46	Proliferating cells & early progenitors
RRM2	2.13134e-50	1.0595	0.696	0.059	3.04014e-46	Proliferating cells & early progenitors
RACGAP1	8.02181e-50	0.61082	0.643	0.047	1.14423e-45	Proliferating cells & early progenitors
PTTG1	1.47062e-47	1.40157	0.821	0.117	2.09769e-43	Proliferating cells & early progenitors
ASPM	2.45097e-47	0.462155	0.446	0.014	3.49606e-43	Proliferating cells & early progenitors
CEP55	1.00432e-46	0.650183	0.554	0.033	1.43256e-42	Proliferating cells & early progenitors
TACC3	2.40452e-46	0.698017	0.571	0.039	3.4298e-42	Proliferating cells & early progenitors
DEPDC1	1.01902e-44	0.426916	0.393	0.009	1.45353e-40	Proliferating cells & early progenitors
LMNB1	1.88915e-44	0.628506	0.589	0.044	2.69468e-40	Proliferating cells & early progenitors
RAD51AP1	3.91434e-43	0.50589	0.518	0.031	5.58342e-39	Proliferating cells & early progenitors
CENPA	5.06827e-43	0.48524	0.339	0.005	7.22938e-39	Proliferating cells & early progenitors
NCAPG2	2.82445e-42	0.451157	0.482	0.025	4.0288e-38	Proliferating cells & early progenitors
KIAA0101	4.20157e-42	1.48186	1	0.27	5.99312e-38	Proliferating cells & early progenitors
CCNB1	6.49335e-42	0.912357	0.607	0.056	9.26211e-38	Proliferating cells & early progenitors
SHCBP1	1.06434e-41	0.454897	0.429	0.017	1.51818e-37	Proliferating cells & early progenitors
ZWINT	1.86951e-41	0.965552	0.857	0.158	2.66666e-37	Proliferating cells & early progenitors
CDKN3	3.33534e-41	0.674726	0.589	0.053	4.75753e-37	Proliferating cells & early progenitors
DLGAP5	4.89982e-41	0.643074	0.464	0.025	6.98911e-37	Proliferating cells & early progenitors
NUF2	5.63092e-41	0.341067	0.339	0.006	8.03194e-37	Proliferating cells & early progenitors
NCAPG	9.39715e-41	0.297722	0.339	0.006	1.34041e-36	Proliferating cells & early progenitors
IQGAP3	1.18176e-40	0.642928	0.536	0.039	1.68566e-36	Proliferating cells & early progenitors
MELK	2.03629e-39	0.60612	0.607	0.059	2.90456e-35	Proliferating cells & early progenitors
CDK1	3.54863e-39	0.859501	0.554	0.048	5.06176e-35	Proliferating cells & early progenitors
BUB1	8.67917e-39	0.294151	0.339	0.008	1.238e-34	Proliferating cells & early progenitors
KIF2C	2.31535e-38	0.38883	0.321	0.006	3.30262e-34	Proliferating cells & early progenitors
NCAPH	1.05341e-37	0.274795	0.304	0.005	1.50258e-33	Proliferating cells & early progenitors
NEK2	1.46068e-37	0.432463	0.375	0.014	2.08351e-33	Proliferating cells & early progenitors
ARHGAP11A	3.25823e-37	0.385289	0.411	0.02	4.64753e-33	Proliferating cells & early progenitors
SMC4	1.21805e-36	0.86039	0.875	0.198	1.73743e-32	Proliferating cells & early progenitors
SPC24	7.09145e-36	0.361547	0.393	0.019	1.01152e-31	Proliferating cells & early progenitors
SKA1	1.22729e-35	0.309097	0.304	0.006	1.7506e-31	Proliferating cells & early progenitors
MAD2L1	1.77282e-35	0.646327	0.625	0.077	2.52876e-31	Proliferating cells & early progenitors
RTKN2	1.84255e-35	0.365042	0.446	0.028	2.62821e-31	Proliferating cells & early progenitors
SPC25	2.83191e-35	0.373345	0.393	0.02	4.03943e-31	Proliferating cells & early progenitors
KIFC1	5.73927e-35	0.366815	0.357	0.014	8.1865e-31	Proliferating cells & early progenitors
GPSM2	2.34663e-33	0.483579	0.554	0.058	3.34723e-29	Proliferating cells & early progenitors
MND1	1.24802e-32	0.306578	0.339	0.014	1.78017e-28	Proliferating cells & early progenitors
KIF20B	1.32331e-32	0.432999	0.518	0.05	1.88758e-28	Proliferating cells & early progenitors
DIAPH3	5.52239e-32	0.350371	0.393	0.025	7.87713e-28	Proliferating cells & early progenitors
CENPN	5.79332e-32	0.523697	0.554	0.064	8.26359e-28	Proliferating cells & early progenitors
KIF23	1.82479e-31	0.299201	0.321	0.012	2.60288e-27	Proliferating cells & early progenitors
TYMS	1.94538e-31	0.710294	0.714	0.123	2.77489e-27	Proliferating cells & early progenitors
TUBA1B	2.83507e-31	1.4938	1	0.741	4.04394e-27	Proliferating cells & early progenitors
PRR11	3.83721e-31	0.302404	0.339	0.016	5.4734e-27	Proliferating cells & early progenitors
H2AFZ	5.24318e-31	1.18746	1	0.912	7.47887e-27	Proliferating cells & early progenitors
CKS2	5.48665e-31	1.50675	0.929	0.38	7.82616e-27	Proliferating cells & early progenitors
STMN1	1.14393e-30	1.42451	0.982	0.495	1.6317e-26	Proliferating cells & early progenitors
HJURP	1.18916e-30	0.313221	0.304	0.011	1.69622e-26	Proliferating cells & early progenitors
KIF4A	1.18916e-30	0.279158	0.304	0.011	1.69622e-26	Proliferating cells & early progenitors
KIF11	6.38676e-30	0.355665	0.393	0.027	9.11007e-26	Proliferating cells & early progenitors
PHF19	7.81481e-30	0.39784	0.446	0.039	1.11471e-25	Proliferating cells & early progenitors
MYBL2	2.30108e-29	0.457476	0.482	0.05	3.28226e-25	Proliferating cells & early progenitors
CENPU	1.5383e-28	0.571609	0.536	0.069	2.19423e-24	Proliferating cells & early progenitors
HMGB1	6.15137e-28	1.03129	1	0.894	8.77432e-24	Proliferating cells & early progenitors
HMGN2	1.08854e-27	1.09955	1	0.714	1.5527e-23	Proliferating cells & early progenitors
ASF1B	2.59505e-27	0.392651	0.357	0.025	3.70158e-23	Proliferating cells & early progenitors
HMGB2	2.45396e-26	1.4712	0.821	0.266	3.50033e-22	Proliferating cells & early progenitors
CENPE	5.66824e-26	0.295095	0.286	0.014	8.08518e-22	Proliferating cells & early progenitors
CKAP2	1.04102e-25	0.42442	0.5	0.066	1.48491e-21	Proliferating cells & early progenitors
RRM1	1.6204e-25	0.699857	0.75	0.189	2.31134e-21	Proliferating cells & early progenitors
PARPBP	1.04179e-24	0.289243	0.357	0.03	1.486e-20	Proliferating cells & early progenitors
SKA3	1.43116e-24	0.263626	0.268	0.012	2.0414e-20	Proliferating cells & early progenitors
CDCA8	2.62251e-24	0.43052	0.375	0.036	3.74074e-20	Proliferating cells & early progenitors
TUBB	2.74308e-24	1.07008	1	0.789	3.91273e-20	Proliferating cells & early progenitors
DTYMK	3.21953e-24	0.605287	0.786	0.216	4.59234e-20	Proliferating cells & early progenitors
UBE2S	3.50872e-24	1.06202	0.786	0.258	5.00484e-20	Proliferating cells & early progenitors
DBF4	1.34131e-23	0.401368	0.464	0.061	1.91324e-19	Proliferating cells & early progenitors
OIP5	1.55188e-23	0.25792	0.304	0.02	2.2136e-19	Proliferating cells & early progenitors
TTK	1.85138e-23	0.263238	0.268	0.014	2.6408e-19	Proliferating cells & early progenitors
CCDC34	2.62473e-23	0.541384	0.589	0.117	3.74392e-19	Proliferating cells & early progenitors
TROAP	3.26563e-23	0.34213	0.375	0.038	4.65809e-19	Proliferating cells & early progenitors
CENPM	1.06099e-22	0.421846	0.518	0.083	1.5134e-18	Proliferating cells & early progenitors
PLK4	1.19837e-22	0.260476	0.268	0.016	1.70936e-18	Proliferating cells & early progenitors
SMC2	6.01543e-22	0.549445	0.536	0.1	8.58041e-18	Proliferating cells & early progenitors
ATAD2	6.09447e-22	0.437439	0.393	0.047	8.69315e-18	Proliferating cells & early progenitors
TK1	9.90644e-22	0.766544	0.696	0.188	1.41305e-17	Proliferating cells & early progenitors
TEX30	1.73125e-21	0.37019	0.464	0.07	2.46945e-17	Proliferating cells & early progenitors
UBE2T	2.1228e-21	0.449905	0.446	0.066	3.02796e-17	Proliferating cells & early progenitors
PTMA	3.45794e-21	0.679565	1	0.994	4.93241e-17	Proliferating cells & early progenitors
MZT1	3.66909e-21	0.572853	0.732	0.209	5.23358e-17	Proliferating cells & early progenitors
RFC3	3.95965e-21	0.339307	0.393	0.048	5.64805e-17	Proliferating cells & early progenitors
TMPO	5.64191e-21	0.804627	0.875	0.356	8.04762e-17	Proliferating cells & early progenitors
ESCO2	2.48528e-20	0.316255	0.304	0.027	3.54501e-16	Proliferating cells & early progenitors
DHFR	2.84012e-20	0.58585	0.643	0.161	4.05114e-16	Proliferating cells & early progenitors
FANCI	2.9471e-20	0.371266	0.429	0.061	4.20375e-16	Proliferating cells & early progenitors
SNRPG	1.0747e-19	0.568039	1	0.936	1.53296e-15	Proliferating cells & early progenitors
ANP32E	4.32333e-19	0.609151	0.714	0.227	6.1668e-15	Proliferating cells & early progenitors
H2AFX	4.34177e-19	0.531601	0.589	0.131	6.1931e-15	Proliferating cells & early progenitors
TMEM106C	7.3657e-19	0.654688	0.821	0.345	1.05064e-14	Proliferating cells & early progenitors
LSM5	1.67396e-18	0.673834	0.982	0.703	2.38774e-14	Proliferating cells & early progenitors
CENPK	2.05251e-18	0.359751	0.464	0.081	2.9277e-14	Proliferating cells & early progenitors
AURKA	1.37807e-17	0.396757	0.429	0.073	1.96568e-13	Proliferating cells & early progenitors
DEK	1.97039e-17	0.765882	0.946	0.702	2.81056e-13	Proliferating cells & early progenitors
DNAJC9	5.6487e-17	0.362693	0.571	0.138	8.05731e-13	Proliferating cells & early progenitors
FAM83D	7.50188e-17	0.274427	0.339	0.045	1.07007e-12	Proliferating cells & early progenitors
RANBP1	1.33982e-16	0.802664	0.911	0.62	1.91112e-12	Proliferating cells & early progenitors
UHRF1	1.63501e-16	0.361372	0.375	0.059	2.33218e-12	Proliferating cells & early progenitors
NDC1	2.42343e-16	0.432219	0.554	0.134	3.45679e-12	Proliferating cells & early progenitors
LMNB2	2.74987e-16	0.528014	0.661	0.191	3.92241e-12	Proliferating cells & early progenitors
CEP78	3.55059e-16	0.286304	0.357	0.053	5.06456e-12	Proliferating cells & early progenitors
SAPCD2	5.07581e-16	0.285335	0.357	0.055	7.24014e-12	Proliferating cells & early progenitors
SASS6	5.55103e-16	0.272914	0.339	0.048	7.918e-12	Proliferating cells & early progenitors
HELLS	5.82841e-16	0.460916	0.5	0.114	8.31364e-12	Proliferating cells & early progenitors
USP1	6.17955e-16	0.492428	0.607	0.18	8.81451e-12	Proliferating cells & early progenitors
KPNA2	1.22925e-15	0.677818	0.571	0.175	1.7534e-11	Proliferating cells & early progenitors
TUBB4B	1.56067e-15	0.815727	0.929	0.659	2.22614e-11	Proliferating cells & early progenitors
RAD21	2.25072e-15	0.692557	0.946	0.611	3.21042e-11	Proliferating cells & early progenitors
DUT	2.87944e-15	0.818823	0.893	0.534	4.10723e-11	Proliferating cells & early progenitors
CDKN2D	3.0329e-15	0.443674	0.482	0.111	4.32613e-11	Proliferating cells & early progenitors
NMU	3.10049e-15	0.378614	0.429	0.083	4.42254e-11	Proliferating cells & early progenitors
NCAPD2	3.55811e-15	0.272442	0.339	0.052	5.07529e-11	Proliferating cells & early progenitors
RNASEH2A	3.731e-15	0.41358	0.518	0.125	5.32189e-11	Proliferating cells & early progenitors
RPA3	5.15227e-15	0.697613	0.875	0.473	7.3492e-11	Proliferating cells & early progenitors
BARD1	6.82657e-15	0.33465	0.482	0.105	9.73742e-11	Proliferating cells & early progenitors
HMGN1	8.56113e-15	0.558821	0.982	0.805	1.22116e-10	Proliferating cells & early progenitors
PSIP1	1.57869e-14	0.352395	0.571	0.15	2.25184e-10	Proliferating cells & early progenitors
NCAPD3	1.62215e-14	0.268397	0.357	0.059	2.31384e-10	Proliferating cells & early progenitors
H2AFV	2.41405e-14	0.684731	0.929	0.656	3.44339e-10	Proliferating cells & early progenitors
LSM3	2.48072e-14	0.578454	0.929	0.705	3.5385e-10	Proliferating cells & early progenitors
HINT1	3.37571e-14	0.436639	1	0.941	4.81511e-10	Proliferating cells & early progenitors
SNRPD1	7.13559e-14	0.577966	0.946	0.783	1.01782e-09	Proliferating cells & early progenitors
CHAF1A	7.22316e-14	0.323141	0.339	0.058	1.03031e-09	Proliferating cells & early progenitors
TCF19	1.54962e-13	0.251821	0.304	0.047	2.21038e-09	Proliferating cells & early progenitors
NUCKS1	1.63006e-13	0.655379	0.946	0.752	2.32512e-09	Proliferating cells & early progenitors
HNRNPA2B1	1.65971e-13	0.470087	1	0.956	2.36742e-09	Proliferating cells & early progenitors
RAN	2.62605e-13	0.613818	0.982	0.87	3.7458e-09	Proliferating cells & early progenitors
POP5	3.3594e-13	0.37027	0.589	0.191	4.79185e-09	Proliferating cells & early progenitors
RHNO1	3.60145e-13	0.271248	0.5	0.127	5.1371e-09	Proliferating cells & early progenitors
PCNA	4.02751e-13	0.802386	0.696	0.314	5.74484e-09	Proliferating cells & early progenitors
IDH2	4.12571e-13	0.51728	0.607	0.2	5.88491e-09	Proliferating cells & early progenitors
RPL39L	4.36179e-13	0.408578	0.571	0.184	6.22166e-09	Proliferating cells & early progenitors
HIST1H4C	5.43507e-13	2.12084	0.875	0.588	7.75258e-09	Proliferating cells & early progenitors
PPIA	5.80198e-13	0.355542	1	0.978	8.27595e-09	Proliferating cells & early progenitors
ECT2	7.98059e-13	0.526109	0.661	0.262	1.13835e-08	Proliferating cells & early progenitors
CKS1B	9.37752e-13	0.680518	0.857	0.527	1.33761e-08	Proliferating cells & early progenitors
CCDC109B	2.27381e-12	0.347236	0.429	0.108	3.24336e-08	Proliferating cells & early progenitors
LSM4	2.97975e-12	0.543757	0.893	0.675	4.25032e-08	Proliferating cells & early progenitors
FEN1	3.24183e-12	0.333022	0.375	0.083	4.62414e-08	Proliferating cells & early progenitors
HNRNPAB	3.2467e-12	0.540629	0.893	0.583	4.63109e-08	Proliferating cells & early progenitors
POLD3	6.67329e-12	0.265491	0.375	0.083	9.51878e-08	Proliferating cells & early progenitors
HMGB3	7.91842e-12	0.486509	0.589	0.202	1.12948e-07	Proliferating cells & early progenitors
ANP32B	1.13124e-11	0.48824	0.929	0.742	1.61359e-07	Proliferating cells & early progenitors
BCL2L12	1.2113e-11	0.286838	0.464	0.13	1.7278e-07	Proliferating cells & early progenitors
TFDP1	1.21652e-11	0.433014	0.839	0.403	1.73524e-07	Proliferating cells & early progenitors
HNRNPA1	1.65886e-11	0.413973	0.982	0.956	2.36619e-07	Proliferating cells & early progenitors
CDT1	2.4455e-11	0.350601	0.286	0.05	3.48826e-07	Proliferating cells & early progenitors
TCOF1	3.72401e-11	0.289904	0.375	0.086	5.31192e-07	Proliferating cells & early progenitors
NUDT1	4.22735e-11	0.297064	0.393	0.097	6.0299e-07	Proliferating cells & early progenitors
STRA13	4.89955e-11	0.565105	0.893	0.655	6.98872e-07	Proliferating cells & early progenitors
CBX3	6.77475e-11	0.511436	0.964	0.809	9.66351e-07	Proliferating cells & early progenitors
HSP90AA1	8.34893e-11	0.644122	1	0.953	1.19089e-06	Proliferating cells & early progenitors
KIF22	9.05702e-11	0.426771	0.429	0.127	1.29189e-06	Proliferating cells & early progenitors
WHSC1	1.06721e-10	0.330761	0.518	0.17	1.52227e-06	Proliferating cells & early progenitors
PTGES3	1.49378e-10	0.476856	1	0.777	2.13073e-06	Proliferating cells & early progenitors
CDC6	2.75561e-10	0.26903	0.286	0.056	3.93061e-06	Proliferating cells & early progenitors
NUDT15	3.08321e-10	0.319819	0.446	0.131	4.39789e-06	Proliferating cells & early progenitors
YBX1	3.73063e-10	0.45902	0.982	0.947	5.32137e-06	Proliferating cells & early progenitors
EZH2	4.03213e-10	0.32491	0.339	0.081	5.75142e-06	Proliferating cells & early progenitors
ACYP1	6.53605e-10	0.298168	0.429	0.127	9.32303e-06	Proliferating cells & early progenitors
TPRKB	1.56124e-09	0.379825	0.75	0.403	2.22696e-05	Proliferating cells & early progenitors
CHEK1	1.68825e-09	0.289996	0.286	0.059	2.40812e-05	Proliferating cells & early progenitors
DCK	1.94023e-09	0.258076	0.393	0.111	2.76755e-05	Proliferating cells & early progenitors
TUBG1	2.29219e-09	0.401122	0.589	0.241	3.26958e-05	Proliferating cells & early progenitors
LBR	2.37616e-09	0.404105	0.536	0.203	3.38935e-05	Proliferating cells & early progenitors
CBX5	2.42967e-09	0.405847	0.661	0.295	3.46568e-05	Proliferating cells & early progenitors
ICMT	3.36276e-09	0.379848	0.679	0.322	4.79665e-05	Proliferating cells & early progenitors
CTNNAL1	3.41013e-09	0.439001	0.786	0.4	4.8642e-05	Proliferating cells & early progenitors
PFN1	4.81332e-09	0.286347	1	0.992	6.86572e-05	Proliferating cells & early progenitors
OXCT1	5.13289e-09	0.285638	0.589	0.23	7.32156e-05	Proliferating cells & early progenitors
USP14	6.06988e-09	0.300867	0.643	0.27	8.65808e-05	Proliferating cells & early progenitors
SKA2	6.99371e-09	0.472215	0.679	0.361	9.97582e-05	Proliferating cells & early progenitors
SAC3D1	7.13857e-09	0.295347	0.321	0.084	0.000101825	Proliferating cells & early progenitors
BRIX1	7.33126e-09	0.381692	0.607	0.248	0.000104573	Proliferating cells & early progenitors
SNRPF	9.03423e-09	0.463209	0.893	0.795	0.000128864	Proliferating cells & early progenitors
CDCA4	1.03014e-08	0.306935	0.268	0.061	0.00014694	Proliferating cells & early progenitors
POLE3	1.08685e-08	0.365208	0.5	0.194	0.000155028	Proliferating cells & early progenitors
H2AFY	1.11501e-08	0.35774	0.946	0.789	0.000159046	Proliferating cells & early progenitors
GGCT	1.1529e-08	0.475365	0.839	0.542	0.00016445	Proliferating cells & early progenitors
NOP56	1.19731e-08	0.392284	0.643	0.283	0.000170785	Proliferating cells & early progenitors
MCM7	1.27035e-08	0.403284	0.518	0.195	0.000181203	Proliferating cells & early progenitors
RBBP7	1.32546e-08	0.416506	0.839	0.491	0.000189064	Proliferating cells & early progenitors
MTHFD1	1.63914e-08	0.286704	0.464	0.164	0.000233807	Proliferating cells & early progenitors
ABCE1	1.69547e-08	0.42184	0.464	0.173	0.000241842	Proliferating cells & early progenitors
ERH	2.0512e-08	0.436239	0.946	0.864	0.000292583	Proliferating cells & early progenitors
HSPE1	2.30591e-08	0.476104	0.982	0.889	0.000328915	Proliferating cells & early progenitors
CKAP5	2.48932e-08	0.356618	0.482	0.184	0.000355076	Proliferating cells & early progenitors
PGP	3.02576e-08	0.311276	0.679	0.32	0.000431594	Proliferating cells & early progenitors
GGH	3.27361e-08	0.317081	0.429	0.145	0.000466948	Proliferating cells & early progenitors
KPNB1	3.85355e-08	0.397728	0.893	0.556	0.00054967	Proliferating cells & early progenitors
MCM4	3.87675e-08	0.321851	0.446	0.158	0.000552979	Proliferating cells & early progenitors
TNS4	4.94133e-08	0.293941	0.357	0.105	0.000704831	Proliferating cells & early progenitors
SNRPD3	5.37173e-08	0.355085	0.911	0.708	0.000766223	Proliferating cells & early progenitors
SOX2	6.29031e-08	0.261894	0.464	0.17	0.00089725	Proliferating cells & early progenitors
SLC25A5	8.06938e-08	0.369048	0.964	0.903	0.00115102	Proliferating cells & early progenitors
SIVA1	8.6567e-08	0.4673	0.786	0.55	0.00123479	Proliferating cells & early progenitors
PTGER2	1.11692e-07	0.253259	0.339	0.102	0.00159318	Proliferating cells & early progenitors
DNMT1	1.20443e-07	0.418509	0.482	0.202	0.001718	Proliferating cells & early progenitors
SAE1	1.30207e-07	0.274795	0.714	0.342	0.00185727	Proliferating cells & early progenitors
DHX15	1.34508e-07	0.424986	0.821	0.531	0.00191863	Proliferating cells & early progenitors
FAM111A	1.38796e-07	0.289102	0.393	0.133	0.00197978	Proliferating cells & early progenitors
CKLF	1.39531e-07	0.40828	0.696	0.406	0.00199027	Proliferating cells & early progenitors
FAM129A	1.41267e-07	0.271813	0.482	0.181	0.00201503	Proliferating cells & early progenitors
PARP1	1.45271e-07	0.348605	0.589	0.28	0.00207214	Proliferating cells & early progenitors
CMC2	1.73056e-07	0.423034	0.679	0.377	0.00246848	Proliferating cells & early progenitors
ITGB1BP1	1.75773e-07	0.266274	0.661	0.306	0.00250723	Proliferating cells & early progenitors
HPRT1	1.82796e-07	0.354104	0.607	0.317	0.0026074	Proliferating cells & early progenitors
TUBA1C	1.8567e-07	0.487416	0.911	0.781	0.0026484	Proliferating cells & early progenitors
TMEM97	1.89859e-07	0.374699	0.821	0.469	0.00270815	Proliferating cells & early progenitors
MZT2B	1.91472e-07	0.34759	0.964	0.87	0.00273116	Proliferating cells & early progenitors
LSM2	2.35733e-07	0.34471	0.732	0.406	0.0033625	Proliferating cells & early progenitors
ZDHHC12	2.41661e-07	0.368537	0.696	0.4	0.00344706	Proliferating cells & early progenitors
AURKAIP1	2.62841e-07	0.323388	0.982	0.841	0.00374917	Proliferating cells & early progenitors
CCL26	2.66155e-07	0.737822	0.536	0.253	0.00379644	Proliferating cells & early progenitors
HNRNPD	3.46408e-07	0.397272	0.929	0.745	0.00494116	Proliferating cells & early progenitors
MZT2A	3.9555e-07	0.402861	0.911	0.725	0.00564213	Proliferating cells & early progenitors
ITGB3BP	4.15714e-07	0.268791	0.357	0.122	0.00592974	Proliferating cells & early progenitors
CCT6A	5.04309e-07	0.415521	0.821	0.586	0.00719347	Proliferating cells & early progenitors
SMC1A	5.05873e-07	0.368046	0.607	0.308	0.00721577	Proliferating cells & early progenitors
HMGA1	5.0799e-07	0.357316	0.964	0.761	0.00724597	Proliferating cells & early progenitors
SNRPE	5.10414e-07	0.32552	0.946	0.833	0.00728054	Proliferating cells & early progenitors
SNRPB	5.2884e-07	0.374709	0.857	0.748	0.00754338	Proliferating cells & early progenitors
EXOSC8	5.34124e-07	0.299673	0.5	0.214	0.00761874	Proliferating cells & early progenitors
CYCS	5.59928e-07	0.376493	0.964	0.873	0.00798681	Proliferating cells & early progenitors
PRPS2	5.66112e-07	0.338737	0.625	0.311	0.00807502	Proliferating cells & early progenitors
BRI3BP	5.8671e-07	0.261219	0.482	0.195	0.00836883	Proliferating cells & early progenitors
SVIP	6.06314e-07	0.463717	0.839	0.659	0.00864847	Proliferating cells & early progenitors
LSM8	7.01349e-07	0.354271	0.893	0.634	0.010004	Proliferating cells & early progenitors
TRA2B	7.38863e-07	0.409525	0.786	0.623	0.0105391	Proliferating cells & early progenitors
FABP5	7.48127e-07	0.423417	0.804	0.53	0.0106713	Proliferating cells & early progenitors
SNRPD2	7.50109e-07	0.35401	0.929	0.844	0.0106996	Proliferating cells & early progenitors
PRELID1	7.7798e-07	0.460272	0.857	0.725	0.0110971	Proliferating cells & early progenitors
C12orf75	7.80705e-07	0.431145	0.964	0.898	0.011136	Proliferating cells & early progenitors
ENOPH1	8.59344e-07	0.279468	0.679	0.344	0.0122577	Proliferating cells & early progenitors
TCEB1	8.60213e-07	0.353468	0.929	0.739	0.0122701	Proliferating cells & early progenitors
SNRNP25	9.24278e-07	0.311712	0.554	0.261	0.0131839	Proliferating cells & early progenitors
PAICS	1.1039e-06	0.364575	0.714	0.395	0.0157461	Proliferating cells & early progenitors
HNRNPA3	1.20032e-06	0.318639	1	0.838	0.0171214	Proliferating cells & early progenitors
XRCC5	1.291e-06	0.333966	0.857	0.608	0.0184148	Proliferating cells & early progenitors
ILF2	1.41e-06	0.3301	0.768	0.531	0.0201123	Proliferating cells & early progenitors
UBE2N	1.43127e-06	0.34038	0.804	0.522	0.0204156	Proliferating cells & early progenitors
NASP	1.54651e-06	0.350797	0.643	0.342	0.0220595	Proliferating cells & early progenitors
HNRNPUL1	1.56121e-06	0.35248	0.679	0.428	0.022269	Proliferating cells & early progenitors
ILF3	1.56605e-06	0.315449	0.696	0.398	0.0223382	Proliferating cells & early progenitors
SUPT16H	1.6411e-06	0.314042	0.607	0.295	0.0234087	Proliferating cells & early progenitors
AP2S1	1.72306e-06	0.319768	0.982	0.767	0.0245777	Proliferating cells & early progenitors
NDUFB6	1.91617e-06	0.311392	0.911	0.691	0.0273322	Proliferating cells & early progenitors
EIF5A	2.51432e-06	0.374355	0.946	0.903	0.0358643	Proliferating cells & early progenitors
NAP1L1	2.87955e-06	0.421763	0.875	0.734	0.041074	Proliferating cells & early progenitors
NUDT21	3.01363e-06	0.409817	0.679	0.408	0.0429864	Proliferating cells & early progenitors
NAA38	3.41628e-06	0.343876	0.911	0.711	0.0487299	Proliferating cells & early progenitors
ENO1	3.7701e-06	0.295823	0.964	0.942	0.0537767	Proliferating cells & early progenitors
ATP5J2	3.80918e-06	0.262184	1	0.942	0.0543342	Proliferating cells & early progenitors
DBI	3.92018e-06	0.313613	0.982	0.931	0.0559175	Proliferating cells & early progenitors
SSRP1	4.16029e-06	0.329532	0.518	0.238	0.0593423	Proliferating cells & early progenitors
LSM6	4.24508e-06	0.27628	0.696	0.373	0.0605518	Proliferating cells & early progenitors
NUDCD2	4.32233e-06	0.330602	0.679	0.397	0.0616537	Proliferating cells & early progenitors
CSE1L	4.41598e-06	0.284847	0.5	0.222	0.0629895	Proliferating cells & early progenitors
SRSF7	5.1571e-06	0.416466	0.75	0.53	0.0735609	Proliferating cells & early progenitors
CACYBP	5.35658e-06	0.378924	0.696	0.484	0.0764062	Proliferating cells & early progenitors
COMMD4	5.84319e-06	0.352087	0.607	0.353	0.0833472	Proliferating cells & early progenitors
RNPS1	5.91273e-06	0.292205	0.804	0.578	0.0843391	Proliferating cells & early progenitors
SERBP1	6.0718e-06	0.346372	0.929	0.816	0.0866081	Proliferating cells & early progenitors
BAZ1B	6.23907e-06	0.281815	0.589	0.292	0.0889941	Proliferating cells & early progenitors
PTPMT1	6.70348e-06	0.275547	0.589	0.311	0.0956184	Proliferating cells & early progenitors
RAD23A	6.90422e-06	0.340228	0.786	0.589	0.0984818	Proliferating cells & early progenitors
G3BP1	6.91486e-06	0.297855	0.804	0.517	0.0986336	Proliferating cells & early progenitors
H1FX	7.55132e-06	0.429043	0.75	0.53	0.107712	Proliferating cells & early progenitors
SRSF2	7.59613e-06	0.349744	0.786	0.592	0.108351	Proliferating cells & early progenitors
PA2G4	8.77249e-06	0.319665	0.786	0.539	0.125131	Proliferating cells & early progenitors
HP1BP3	9.30039e-06	0.319224	0.821	0.516	0.132661	Proliferating cells & early progenitors
CALM3	9.46778e-06	0.35458	0.839	0.647	0.135048	Proliferating cells & early progenitors
HNRNPM	9.5093e-06	0.32416	0.857	0.727	0.135641	Proliferating cells & early progenitors
FAM210A	1.02116e-05	0.283399	0.393	0.161	0.145659	Proliferating cells & early progenitors
AP2B1	1.02715e-05	0.391158	0.839	0.612	0.146512	Proliferating cells & early progenitors
CALM1	1.12456e-05	0.283857	0.964	0.911	0.160408	Proliferating cells & early progenitors
RHEB	1.39141e-05	0.289084	0.857	0.7	0.198471	Proliferating cells & early progenitors
MINOS1	1.44106e-05	0.258121	0.982	0.905	0.205552	Proliferating cells & early progenitors
POLR2K	1.48922e-05	0.348545	0.857	0.62	0.212423	Proliferating cells & early progenitors
SOD1	1.50739e-05	0.280063	0.946	0.878	0.215014	Proliferating cells & early progenitors
PCBD1	1.91683e-05	0.320548	0.893	0.697	0.273417	Proliferating cells & early progenitors
FADS1	1.92329e-05	0.337497	0.571	0.316	0.274337	Proliferating cells & early progenitors
SLIRP	2.06491e-05	0.306249	0.982	0.923	0.294539	Proliferating cells & early progenitors
C1QBP	2.27354e-05	0.261226	0.929	0.705	0.324298	Proliferating cells & early progenitors
KHSRP	2.87671e-05	0.300075	0.679	0.412	0.410334	Proliferating cells & early progenitors
ARL6IP1	3.1603e-05	0.438992	0.946	0.92	0.450785	Proliferating cells & early progenitors
YWHAH	3.20368e-05	0.311219	0.964	0.836	0.456973	Proliferating cells & early progenitors
XPO1	3.68324e-05	0.307272	0.661	0.402	0.525377	Proliferating cells & early progenitors
SLC25A39	3.88876e-05	0.319491	0.768	0.567	0.554693	Proliferating cells & early progenitors
PGAM1	4.37756e-05	0.316442	0.982	0.87	0.624415	Proliferating cells & early progenitors
RPL22L1	4.75537e-05	0.32158	0.875	0.709	0.678306	Proliferating cells & early progenitors
ATP1B3	5.42706e-05	0.335447	0.679	0.403	0.774115	Proliferating cells & early progenitors
NUDT5	5.43509e-05	0.269676	0.714	0.441	0.775261	Proliferating cells & early progenitors
ALYREF	5.72246e-05	0.35495	0.518	0.283	0.816252	Proliferating cells & early progenitors
HAUS1	5.76552e-05	0.252087	0.464	0.227	0.822394	Proliferating cells & early progenitors
RPS6KA3	6.32591e-05	0.305654	0.607	0.356	0.902327	Proliferating cells & early progenitors
SYNCRIP	6.76595e-05	0.280988	0.804	0.556	0.965095	Proliferating cells & early progenitors
NME1	7.00121e-05	0.281199	0.857	0.617	0.998652	Proliferating cells & early progenitors
POP7	7.38373e-05	0.272455	0.625	0.362	1	Proliferating cells & early progenitors
GCHFR	7.75006e-05	0.27819	0.571	0.303	1	Proliferating cells & early progenitors
PSMC3	8.30356e-05	0.300583	0.696	0.511	1	Proliferating cells & early progenitors
ENY2	8.55932e-05	0.303475	0.929	0.789	1	Proliferating cells & early progenitors
VKORC1	8.92156e-05	0.28921	0.643	0.395	1	Proliferating cells & early progenitors
H1F0	9.95215e-05	0.367575	0.857	0.764	1	Proliferating cells & early progenitors
UQCC2	0.000100358	0.340218	0.75	0.562	1	Proliferating cells & early progenitors
PSMD14	0.000108875	0.260583	0.732	0.502	1	Proliferating cells & early progenitors
NHP2	0.000110865	0.279502	0.768	0.566	1	Proliferating cells & early progenitors
BUB3	0.000115683	0.316242	0.696	0.48	1	Proliferating cells & early progenitors
RNF167	0.000119587	0.277852	0.643	0.38	1	Proliferating cells & early progenitors
FBL	0.000132019	0.269974	0.75	0.517	1	Proliferating cells & early progenitors
HSPD1	0.000148979	0.295558	0.929	0.747	1	Proliferating cells & early progenitors
TCF4	0.000149967	0.251967	0.679	0.42	1	Proliferating cells & early progenitors
STRAP	0.000161936	0.281436	0.714	0.519	1	Proliferating cells & early progenitors
PDCD5	0.000170447	0.262637	0.696	0.455	1	Proliferating cells & early progenitors
TUBA4A	0.000180345	0.270226	0.571	0.336	1	Proliferating cells & early progenitors
TMA7	0.000185344	0.257566	1	0.98	1	Proliferating cells & early progenitors
LDHB	0.000197186	0.285431	0.911	0.831	1	Proliferating cells & early progenitors
PTBP1	0.000217569	0.279097	0.804	0.609	1	Proliferating cells & early progenitors
MLEC	0.000246279	0.256233	0.643	0.411	1	Proliferating cells & early progenitors
PRDX3	0.000257911	0.302756	0.875	0.764	1	Proliferating cells & early progenitors
SRP9	0.000277183	0.283918	0.911	0.762	1	Proliferating cells & early progenitors
CCT8	0.000281348	0.262265	0.821	0.683	1	Proliferating cells & early progenitors
CARHSP1	0.000287609	0.255756	0.821	0.703	1	Proliferating cells & early progenitors
LAGE3	0.000294315	0.25461	0.5	0.28	1	Proliferating cells & early progenitors
UBE2E3	0.000297651	0.264389	0.786	0.558	1	Proliferating cells & early progenitors
NCL	0.000312427	0.318885	0.857	0.708	1	Proliferating cells & early progenitors
PPM1G	0.000335709	0.275025	0.679	0.512	1	Proliferating cells & early progenitors
POLR2H	0.000339075	0.271558	0.786	0.645	1	Proliferating cells & early progenitors
DAZAP1	0.00034747	0.282432	0.661	0.414	1	Proliferating cells & early progenitors
SMS	0.000347911	0.284872	0.821	0.642	1	Proliferating cells & early progenitors
MRPL51	0.000365634	0.310897	0.857	0.678	1	Proliferating cells & early progenitors
SET	0.000374033	0.309334	0.964	0.87	1	Proliferating cells & early progenitors
NSRP1	0.000406556	0.251768	0.643	0.417	1	Proliferating cells & early progenitors
EEF1E1	0.000411874	0.262153	0.696	0.508	1	Proliferating cells & early progenitors
ATP5G1	0.000452991	0.312025	0.839	0.72	1	Proliferating cells & early progenitors
BTG3	0.000491196	0.284784	0.607	0.405	1	Proliferating cells & early progenitors
NOP58	0.000518287	0.273345	0.464	0.261	1	Proliferating cells & early progenitors
PSME2	0.0005313	0.300587	0.821	0.702	1	Proliferating cells & early progenitors
BOLA3	0.000555571	0.251455	0.643	0.428	1	Proliferating cells & early progenitors
SFN	0.000557245	0.316743	0.857	0.72	1	Proliferating cells & early progenitors
SRSF3	0.000563402	0.272606	0.911	0.816	1	Proliferating cells & early progenitors
SOX9	0.000576318	0.298991	0.607	0.383	1	Proliferating cells & early progenitors
KCNE3	0.000648566	0.290492	0.679	0.466	1	Proliferating cells & early progenitors
RBMX	0.000695585	0.25697	0.768	0.58	1	Proliferating cells & early progenitors
PNN	0.000740063	0.267913	0.589	0.422	1	Proliferating cells & early progenitors
FUBP1	0.000754705	0.273046	0.607	0.394	1	Proliferating cells & early progenitors
SRSF1	0.000951314	0.269305	0.625	0.434	1	Proliferating cells & early progenitors
HNRNPR	0.00115526	0.284999	0.768	0.583	1	Proliferating cells & early progenitors
C8orf59	0.00121945	0.259379	0.75	0.636	1	Proliferating cells & early progenitors
CDK4	0.00123473	0.257783	0.554	0.356	1	Proliferating cells & early progenitors
CXCL5	0.00182601	0.26327	0.679	0.467	1	Proliferating cells & early progenitors
NONO	0.00186024	0.263075	0.839	0.634	1	Proliferating cells & early progenitors
PLP2	0.00228142	0.320399	0.821	0.644	1	Proliferating cells & early progenitors
C6orf62	0.00250848	0.261515	0.625	0.431	1	Proliferating cells & early progenitors
EIF3B	0.00325437	0.304297	0.643	0.478	1	Proliferating cells & early progenitors
GLRX3	0.00475172	0.259244	0.714	0.528	1	Proliferating cells & early progenitors
SPRY1	0.00529769	0.265911	0.304	0.178	1	Proliferating cells & early progenitors
SLBP	0.00530928	0.310925	0.536	0.372	1	Proliferating cells & early progenitors
WDR34	0.00686365	0.262673	0.554	0.423	1	Proliferating cells & early progenitors
LGALS1	0.00711879	0.415444	0.304	0.167	1	Proliferating cells & early progenitors
H2AFJ	0.00789911	0.268519	0.875	0.816	1	Proliferating cells & early progenitors
MT-ND6	0.00807714	0.266113	0.482	0.338	1	Proliferating cells & early progenitors
