# Supplementary material for: Helicobacter pylori shows tropism to gastric differentiated pit cells dependent on urea chemotaxis
Source: Nat Commun. 2022 Oct 5;13:5878. doi: 10.1038/s41467-022-33165-4 (PMC9535007; doi:10.1038/s41467-022-33165-4)
Supplement: Supplementary file 3 — Supplementary Dataset 2 [file 41467_2022_33165_MOESM3_ESM.xlsx]

## Sheet: Sheet1
Calculation of percentages of cells in the different clusters of the scRNA-seq data
1. Ex vivo gastric units
Gastric units were freshly isolated from human gastric pylorus, sorted for the epithelial marker epithelial cell adhesion molecule (EpCAM), and subjected to single cell sequencing. The table shows the number of cells that passed the quality control, the number of cells in each cluster and the percentage that they represent in the whole sample.
1022 cells in total passed quality control.
Cluster	Cell number	%
Neck/Chief cells	324	0.317025
Pit Cell progenitors	261	0.255382
Neck/chief cell progenitors	241	0.235812
Pit cells	95	0.092955
Proliferating cells & early progenitors	80	0.0782779
Enteroendocrine cells	15	0.0146771
Parietal cells	6	0.00587084
Sum	1022	1
2. Organoids
Organoids were disrupted, single cells sorted and subjected to single cell sequencing. The table shows the number of cells that passed the quality control, the number of cells in each cluster and the percentage that they represent in the whole sample.
602 cells in total passed quality control.
Cluster	Cell number	%
Proliferating cells & early progenitors	223	0.370432
Neck/chief cell progenitors II	185	0.307309
Neck/chief cells	171	0.284053
Neck/chief cell progenitors I	23	0.038206
Sum	602	1
3. 2D monolayers
2D monolayers were collected, single cells sorted and subjected to single cell sequencing. The table shows the number of cells that passed the quality control, the number of cells in each cluster and the percentage that they represent in the whole sample.
696 cells in total passed quality control.
Cluster	Cell number	%
Pit cell progenitors II	213	0.306034
Pit cell progenitors I	161	0.231322
Pit cells	266	0.382184
Proliferating cells & early progenitors	56	0.0804598
Sum	696	1
