# Supplementary material for: Helicobacter pylori shows tropism to gastric differentiated pit cells dependent on urea chemotaxis
Source: Nat Commun. 2022 Oct 5;13:5878. doi: 10.1038/s41467-022-33165-4 (PMC9535007; doi:10.1038/s41467-022-33165-4)
Supplement: Supplementary file 4 — Supplementary Dataset 3 [file 41467_2022_33165_MOESM4_ESM.xlsx]

## Sheet: Cluster 1. Pit cell prog. I
List of gene markers characteristic of cluster 1: Pit cell progenitors I
Gene markers are organized based on their FC (fold change). Higher FC means higher difference in the expression of the selected gene marker between the cells in cluster 1 (Pit cell progenitors I) compared to the rest of the cells (cluster 2, 3 and 4). Gene markers were selected based on high fold change and low adjusted p-value. The top 10 gene markers for cluster 1 are highlighed in blue. The mu…
Gene name	mean.ncl	mean.cl	FC	pv	padj			Mean.ncl	mean gene expression across cells outside of cluster 1.
MALAT1	23.0521	83.8866	3.639	0	0			Mean.cl	mean gene expression across cells within cluster 1.
NEAT1	4.28919	10.1822	2.37393	1.91826e-205	2.13118e-202			fc	fold-change of mean expression in cluster 1 versus the remaining cells.
ANKRD36C	0.383125	0.751235	1.96081	1.60354e-22	5.84109e-21			pv	inferred p-value for differential expression.
APOL1	0.24653	0.446022	1.8092	1.52466e-11	3.13684e-10			padj	Benjamini-Hochberg corrected FDR.
F3	0.475087	0.854868	1.79939	2.7869e-20	8.72182e-19
XIST	0.369761	0.653928	1.76851	4.47554e-15	1.10496e-13
LIPH	0.374063	0.647495	1.73098	5.30912e-14	1.21617e-12
CCL20	0.252057	0.42402	1.68224	7.29733e-09	1.25695e-07
MUC13	0.135413	0.223327	1.64923	4.9977e-05	0.000558034
CLDN4	0.492522	0.791945	1.60794	2.31459e-13	5.09209e-12
TACSTD2	0.827526	1.32034	1.59553	7.90919e-21	2.62302e-19
CYP3A5	0.210959	0.33615	1.59344	2.30473e-06	3.1037e-05
SYTL2	0.259069	0.406734	1.56998	4.97366e-07	7.4171e-06
TMBIM1	0.46728	0.721461	1.54396	8.54773e-11	1.65157e-09
N4BP2L2	0.197878	0.303829	1.53544	3.27451e-05	0.000373127
DPCR1	1.58908	2.41415	1.51921	2.67705e-30	1.38335e-28
ASS1	0.186178	0.282015	1.51476	9.59149e-05	0.00101973
KRT7	1.00269	1.49518	1.49116	4.72174e-18	1.38049e-16
PLAUR	0.220719	0.328865	1.48997	6.11684e-05	0.000672852
VMP1	0.322918	0.479308	1.4843	1.23134e-06	1.71724e-05
HSPB1	0.855012	1.2668	1.48161	5.27046e-15	1.28692e-13
HOOK3	0.159082	0.234399	1.47345	0.000857439	0.00721678
SLC9A1	0.195985	0.288561	1.47236	0.000200107	0.00198499
SEMA3B	0.227112	0.334024	1.47074	6.07276e-05	0.000671327
MUC1	4.99344	7.33498	1.46892	2.26461e-41	2.9956e-39
C15orf48	0.851872	1.25096	1.46849	2.2275e-14	5.21001e-13
ID1	0.593806	0.868583	1.46274	2.5745e-10	4.84791e-09
CYP1B1	0.231079	0.335657	1.45256	0.000125379	0.00132034
MYH14	0.259445	0.376673	1.45184	4.16229e-05	0.000469473
MGLL	0.206747	0.29994	1.45076	0.000283005	0.0026692
ZNF292	0.21551	0.312453	1.44983	0.000307292	0.00286892
PNISR	0.203857	0.295166	1.4479	0.000386619	0.0035064
PPARD	0.161533	0.233412	1.44498	0.00169226	0.0126182
FLNB	0.350275	0.504717	1.44092	4.26546e-06	5.6082e-05
RASEF	0.255815	0.367895	1.43813	8.11381e-05	0.000875188
FBLIM1	0.287993	0.414073	1.43779	3.07147e-05	0.000351795
GPRC5A	0.431771	0.620503	1.43711	3.29655e-07	5.01709e-06
LLGL2	0.289985	0.416457	1.43613	2.6649e-05	0.000311653
DYNC1H1	0.243787	0.349626	1.43414	0.000148733	0.00151599
ALDH1A3	0.131427	0.187815	1.42905	0.00486358	0.0308768
LSR	0.520397	0.741907	1.42566	5.47724e-08	8.88352e-07
GSN	1.04103	1.48383	1.42535	8.7159e-15	2.10508e-13
KLF6	0.60189	0.855674	1.42164	6.23977e-09	1.08319e-07
GALNT5	0.168379	0.239329	1.42137	0.00203624	0.0147379
ELF3	1.19771	1.70169	1.42078	2.07765e-16	5.43123e-15
LMO7	0.423218	0.6012	1.42054	1.34374e-06	1.85453e-05
SOX4	0.407745	0.576451	1.41375	3.1596e-06	4.20397e-05
LDLR	0.338462	0.476552	1.40799	2.71909e-05	0.000316326
CDH1	0.529126	0.744726	1.40746	1.15295e-07	1.7915e-06
FLNA	0.159399	0.223792	1.40397	0.0040413	0.02688
RAB11FIP1	0.462537	0.648471	1.40199	1.03267e-06	1.48038e-05
GADD45A	0.223431	0.312601	1.3991	0.000782084	0.0066582
ST14	0.281316	0.393093	1.39733	0.000157586	0.00159162
DUSP1	0.351656	0.490949	1.39611	2.60892e-05	0.000306721
PCSK7	0.19833	0.276605	1.39467	0.00174469	0.0128794
TCN1	0.720293	1.00336	1.39299	2.91914e-09	5.14788e-08
MYRF	0.210012	0.292055	1.39066	0.00162435	0.0121936
TM4SF1	0.632451	0.877323	1.38718	3.61109e-08	5.98795e-07
KLF2	0.275981	0.382831	1.38716	0.000279955	0.00266224
BCAS1	0.252139	0.349532	1.38627	0.000540544	0.00486271
MYO6	0.242859	0.336467	1.38544	0.000619022	0.00543663
ABLIM1	0.344206	0.476691	1.3849	6.19091e-05	0.000677645
C6orf222	0.147488	0.203781	1.38168	0.00893283	0.0510251
GPBP1	0.20951	0.289215	1.38043	0.0016023	0.0120688
LPP	0.248461	0.342858	1.37993	0.000582724	0.00518276
ERBB2IP	0.25266	0.347484	1.3753	0.000642198	0.00559594
CLDN1	0.189906	0.260203	1.37017	0.00407452	0.02688
STK24	0.301983	0.412228	1.36507	0.000353187	0.0032429
JUNB	0.334677	0.4568	1.3649	0.000134408	0.0013891
DUSP4	0.802234	1.09329	1.36281	5.1947e-09	9.08868e-08
ITGB4	0.252775	0.343986	1.36084	0.00149151	0.011311
MMP14	0.266685	0.362734	1.36016	0.000870616	0.00727259
MYH9	0.474411	0.645087	1.35976	8.26439e-06	0.000106147
ANKRD12	0.228307	0.309974	1.3577	0.00241971	0.0170685
TJP2	0.23373	0.317222	1.35722	0.00193879	0.0142178
ABHD3	0.192333	0.260159	1.35265	0.00510215	0.0321161
ID2	0.363891	0.49178	1.35145	0.000150329	0.00152526
UGCG	0.237984	0.320737	1.34773	0.0024717	0.0173253
GOLM1	0.362013	0.487169	1.34572	0.000198333	0.00197622
SDC4	0.663805	0.892761	1.34492	4.51306e-07	6.82178e-06
TCF7L2	0.230565	0.309612	1.34284	0.00293956	0.0204116
MXD1	0.491748	0.659805	1.34175	1.58024e-05	0.000192929
FAM46A	0.202262	0.270938	1.33954	0.00619079	0.037279
PNPLA2	0.280461	0.375233	1.33792	0.00113597	0.00898265
CD82	0.212416	0.283755	1.33584	0.00544545	0.0337983
MLLT4	0.197979	0.26445	1.33575	0.00785782	0.045707
CCL26	0.385052	0.511745	1.32903	0.000255052	0.00245336
SCNN1A	0.202261	0.268298	1.32649	0.00850425	0.0487022
HLA-A	1.03714	1.3741	1.32489	2.16029e-09	3.84014e-08
SAT1	2.16546	2.86703	1.32398	4.93047e-18	1.42279e-16
OCLN	0.331047	0.437038	1.32017	0.000818088	0.00691176
ITPR3	0.236678	0.312227	1.3192	0.00611893	0.0369464
LAMB3	0.266978	0.351856	1.31792	0.00302482	0.0209382
ITGB1	0.334668	0.43756	1.30744	0.00115984	0.00910659
VSIG2	0.608694	0.795006	1.30608	1.60904e-05	0.000195371
DSP	0.429077	0.559972	1.30506	0.000331936	0.00307318
GPRC5B	0.279171	0.364265	1.30481	0.00369934	0.0248336
WSB1	0.274771	0.358209	1.30366	0.00461592	0.0296433
TMPRSS2	0.27713	0.360968	1.30253	0.004111	0.0269459
CLDN23	0.220501	0.287028	1.30171	0.0097702	0.0551
CCNL1	0.23763	0.309251	1.3014	0.00956721	0.0540925
AKR1C2	0.394707	0.513194	1.30019	0.000607015	0.00535233
SPTBN1	0.592338	0.769772	1.29955	2.90247e-05	0.00033416
LASP1	0.341006	0.442191	1.29672	0.00195229	0.0142229
CXCL8	0.287552	0.372578	1.29569	0.00421021	0.0274343
AHR	0.35655	0.461256	1.29366	0.00139575	0.0106576
SLPI	0.565072	0.730431	1.29263	5.75422e-05	0.000639294
CTNND1	0.421354	0.54415	1.29143	0.000591446	0.00523583
GRN	0.295109	0.381014	1.29109	0.00407729	0.02688
MSMO1	0.333592	0.429115	1.28634	0.00265027	0.0185186
PSAP	0.660246	0.848823	1.28562	2.51642e-05	0.000297419
DNM2	0.264325	0.339762	1.28539	0.00690525	0.0406988
PSCA	0.887632	1.13842	1.28254	1.0941e-06	1.54846e-05
MACC1	0.291228	0.372986	1.28074	0.00578888	0.0354349
ISG20	0.412886	0.52823	1.27936	0.00117189	0.00913664
GTF2I	0.266191	0.340241	1.27818	0.00812273	0.0471245
TSPAN3	0.563504	0.719686	1.27716	0.000141103	0.00144484
FAM102A	0.4177	0.532939	1.27589	0.00108593	0.00871094
HSPA1A	0.405399	0.517127	1.2756	0.00157163	0.0118781
FDFT1	0.441998	0.562224	1.27201	0.0010005	0.00811357
CAPN8	0.341355	0.433979	1.27134	0.00381022	0.0255009
ZFP36	0.314205	0.398711	1.26895	0.00595567	0.0361571
ERO1A	0.431325	0.546359	1.2667	0.00113179	0.00898265
ACADVL	0.304113	0.384911	1.26569	0.00775825	0.0452463
CDKN1A	0.284683	0.360162	1.26513	0.00903864	0.0514971
SPATS2L	0.580325	0.733795	1.26446	0.000222997	0.00217324
QSOX1	0.463099	0.583735	1.2605	0.00113336	0.00898265
JUP	0.369387	0.464737	1.25813	0.00364431	0.024613
MT-CO1	21.0996	26.5446	1.25806	1.12689e-18	3.33859e-17
CLDN18	3.20062	4.02159	1.2565	2.63221e-14	6.09248e-13
SFN	0.504702	0.634052	1.25629	0.000864974	0.00725273
B4GALT1	0.369178	0.463107	1.25443	0.00466318	0.0297747
DAZAP2	0.379801	0.476322	1.25414	0.00412884	0.0269832
PARD6B	0.368425	0.46035	1.24951	0.00590167	0.0360261
NFKBIA	0.3531	0.440126	1.24646	0.00724352	0.0424007
EFNA1	0.519817	0.646722	1.24413	0.00128728	0.00996437
CTSE	1.46187	1.81394	1.24084	7.92083e-08	1.25715e-06
VEGFA	0.58664	0.727716	1.24048	0.000785672	0.00666322
FAM101A	0.443979	0.550669	1.2403	0.00307518	0.0212206
ACTN4	0.714568	0.885108	1.23866	0.000221551	0.00216866
BHLHE40	0.405212	0.500815	1.23593	0.00676844	0.0399986
LGALS3BP	0.731331	0.903451	1.23535	0.000232134	0.00225241
JUND	1.16631	1.43808	1.23302	2.96053e-06	3.96284e-05
KRT19	2.93152	3.60769	1.23066	6.91661e-12	1.43633e-10
TXNRD1	0.523933	0.644312	1.22976	0.00212005	0.0152947
ID3	0.426517	0.523897	1.22831	0.00655634	0.0390568
ANXA11	0.487175	0.596316	1.22403	0.00368534	0.0248146
PLXNB2	0.42636	0.521777	1.2238	0.00818981	0.04739
FAM107B	0.523517	0.639255	1.22108	0.00326506	0.0223918
MT-CO2	12.8229	15.5958	1.21625	3.51307e-13	7.65299e-12
LRRFIP1	0.503542	0.611955	1.2153	0.00528374	0.0328865
TSPAN1	0.692539	0.838175	1.21029	0.00114304	0.00900654
CTSD	1.08181	1.3033	1.20474	9.27833e-05	0.000991175
APP	0.499706	0.598825	1.19835	0.00949235	0.0538061
TPM4	0.566214	0.675353	1.19275	0.0083023	0.0476685
TAGLN2	1.52905	1.8236	1.19264	9.38707e-06	0.000119028
NDRG1	0.892703	1.06059	1.18807	0.000962387	0.00789086
SQSTM1	0.898669	1.06764	1.18802	0.000910497	0.00752091
HLA-B	0.911137	1.08004	1.18537	0.000984554	0.00804293
MT-ND5	0.702839	0.831565	1.18315	0.00434243	0.0282131
EZR	0.718155	0.845533	1.17737	0.00475932	0.0303015
BPIFB1	4.32682	5.08522	1.17528	3.81506e-08	6.23314e-07
UBC	0.728655	0.854736	1.17303	0.00659456	0.0391794
GDF15	2.39667	2.80697	1.1712	7.36554e-07	1.08386e-05
MT-CO3	14.5102	16.9169	1.16587	9.67559e-09	1.64116e-07
MYL6	3.55679	4.11532	1.15703	1.07382e-06	1.52951e-05
MUC5AC	3.00692	3.47343	1.15514	1.83952e-06	2.50762e-05
CD59	1.05382	1.2094	1.14763	0.00495938	0.0313061
MT-ND3	4.2663	4.88881	1.14591	3.78245e-06	5.00274e-05
IFI27	1.19677	1.36599	1.1414	0.00354031	0.0240568
SPINK1	8.18419	9.24438	1.12954	1.32758e-05	0.000162977
ACTG1	5.58447	6.18641	1.10779	0.000379147	0.00346261
MT-CYB	4.21547	4.64369	1.10158	0.00098916	0.00805097
MT-ND4	8.81162	9.6761	1.09811	0.000778671	0.00665464
S100P	5.437	5.96845	1.09775	0.00124781	0.00969449
ACTB	6.94937	7.59038	1.09224	0.00182516	0.0134289
S100A6	11.7464	12.7083	1.08188	0.00396869	0.0264818
FTL	3.89516	3.47766	0.892817	0.00018959	0.00189761
CYSTM1	4.35842	3.84898	0.883113	3.75687e-05	0.000425906
PPIA	1.46805	1.2949	0.882055	0.00465924	0.0297747
CALM2	1.62716	1.43443	0.881558	0.00271438	0.0189071
GKN2	2.08382	1.82783	0.877156	0.000445886	0.00402747
TPT1	4.5406	3.98019	0.876577	1.21788e-05	0.000151181
ANXA10	1.42712	1.23981	0.868749	0.00194568	0.0142214
COX7A2	1.32034	1.13953	0.863054	0.00203053	0.0147379
OAZ1	1.34673	1.15633	0.858619	0.00129151	0.00996437
ATP5E	1.83483	1.57455	0.858146	0.000137475	0.00141421
EIF1	2.20178	1.88569	0.85644	2.3233e-05	0.000279047
TMA7	1.17484	1.00613	0.856392	0.00224872	0.0161704
COX6C	1.05888	0.902321	0.85215	0.00236012	0.0167012
EEF1A1	7.00897	5.94689	0.848469	1.52112e-08	2.54129e-07
ATP5L	1.16312	0.986492	0.848146	0.00106643	0.00858554
DBI	0.853116	0.722468	0.846858	0.00445917	0.0288015
UQCR11	1.00347	0.84934	0.846401	0.00231533	0.0164704
KRT18	2.05238	1.73529	0.845501	9.4815e-06	0.000119028
LDHA	0.931544	0.782764	0.840286	0.00246483	0.0173253
ENO1	0.800893	0.672339	0.839487	0.0043658	0.0282822
S100A14	1.36238	1.13966	0.836516	0.000130134	0.00135755
ATP5I	1.24555	1.04071	0.83554	0.000243184	0.00234937
UQCRQ	1.54813	1.28613	0.830762	2.77298e-05	0.000320915
COX8A	0.920494	0.762832	0.82872	0.00116963	0.00913664
ATP5J2	0.7795	0.645272	0.827802	0.00232008	0.0164704
ATP5J	0.649233	0.536079	0.825711	0.00447187	0.0288015
USMG5	1.27435	1.05032	0.824195	6.63178e-05	0.00071882
PFN1	2.41693	1.99087	0.823718	3.75691e-08	6.18359e-07
COX7B	1.02626	0.845106	0.823482	0.000314319	0.00292225
PPIB	0.59305	0.485245	0.818218	0.00558635	0.0345762
C12orf75	0.737364	0.602986	0.817759	0.00170508	0.0126289
TOMM7	0.570513	0.466124	0.817025	0.00527044	0.0328865
COX7C	1.7279	1.40921	0.815562	9.97141e-07	1.44814e-05
COTL1	0.553688	0.450034	0.812794	0.00574755	0.0352792
ATP5G2	0.527699	0.428594	0.812194	0.00653473	0.0390327
UQCRB	1.15219	0.935384	0.811828	4.49871e-05	0.000504856
PPA1	0.55336	0.447075	0.807928	0.0040721	0.02688
FAU	1.46972	1.18559	0.806678	2.14405e-06	2.90493e-05
C14orf2	0.915643	0.738149	0.806154	0.000202777	0.00200254
COX5A	0.555981	0.447685	0.805216	0.00328826	0.0224816
ATP5O	0.771708	0.620724	0.804351	0.000583119	0.00518276
PPDPF	1.7014	1.36611	0.802936	2.37505e-07	3.63956e-06
FTH1	5.71548	4.57761	0.800914	6.97889e-14	1.56977e-12
BRK1	0.482018	0.385663	0.8001	0.00622117	0.0373606
TMEM258	0.806879	0.645498	0.799993	0.000278699	0.00266224
MZT2B	0.459674	0.36687	0.798109	0.00572454	0.0352353
HMGA1	0.470618	0.375144	0.797131	0.00560629	0.0346033
ATP5D	0.651161	0.518483	0.796244	0.000909154	0.00752091
MGST1	0.466092	0.371095	0.796184	0.00604541	0.0366019
RPS21	2.45627	1.9553	0.796045	9.4144e-11	1.78793e-09
TKT	0.461122	0.366986	0.795855	0.00511762	0.0321225
RPS6	6.16511	4.8904	0.793238	4.18593e-15	1.04507e-13
MINOS1	0.572123	0.45382	0.793222	0.00143178	0.0108953
SNU13	0.407914	0.323312	0.792599	0.00725124	0.0424007
ANXA5	0.518919	0.411287	0.792585	0.00229752	0.0164263
TFF3	1.59049	1.25617	0.789804	8.47996e-08	1.33634e-06
ZFAS1	0.713885	0.563639	0.789538	0.000380232	0.00346261
SEC61G	1.33691	1.05445	0.788719	7.88002e-07	1.15194e-05
SNRPD1	0.383624	0.302436	0.788366	0.00829419	0.0476685
TIMM13	0.413522	0.324463	0.784634	0.00671272	0.0397751
TFF1	43.4677	34.0863	0.784175	1.20965e-20	3.95271e-19
EEF1D	1.16786	0.911526	0.780508	1.62717e-06	2.23183e-05
RPL38	1.87035	1.45835	0.779718	8.96784e-10	1.62004e-08
NGFRAP1	0.328263	0.255721	0.779013	0.00991276	0.0557624
SNRPE	0.434715	0.338524	0.778724	0.00337352	0.0229937
SLC12A2	0.366439	0.285138	0.77813	0.00593332	0.0361201
RPL36	3.86662	3.00844	0.778054	3.35519e-16	8.66889e-15
GAPDH	3.32012	2.58278	0.77792	6.29847e-16	1.59036e-14
SOD1	0.509068	0.395405	0.776723	0.00137065	0.0105384
ERH	0.503181	0.390791	0.776641	0.00167133	0.012504
C19orf53	0.404456	0.314109	0.776621	0.00357395	0.0242113
HSPA8	0.397369	0.308565	0.776519	0.00494812	0.0313061
TESC	0.513175	0.398021	0.775604	0.00109924	0.00878601
MYEOV2	0.498108	0.3862	0.775333	0.00138701	0.0106274
RPLP2	4.41085	3.41838	0.774995	5.51954e-17	1.46005e-15
SNRPG	0.756155	0.584247	0.772656	6.62765e-05	0.00071882
EIF3K	0.362729	0.280231	0.772561	0.00644223	0.0385839
RPS26	1.9066	1.46663	0.769237	7.54836e-11	1.48429e-09
GADD45GIP1	0.322836	0.248248	0.76896	0.00924315	0.0525276
PRDX2	0.511772	0.393412	0.768725	0.000931305	0.00766429
RPL28	2.4397	1.86596	0.764833	7.28407e-14	1.61852e-12
RPS11	2.04826	1.56335	0.763255	4.97589e-12	1.06312e-10
RPL23	1.58823	1.21171	0.762927	9.74237e-10	1.74577e-08
SLC25A6	0.856639	0.652978	0.762256	6.45099e-06	8.38251e-05
TXN	1.84277	1.40238	0.761017	3.84107e-11	7.75896e-10
ATP5G3	0.826741	0.62865	0.760396	1.15473e-05	0.000144146
RPS27L	1.55011	1.17576	0.758504	8.89941e-10	1.62004e-08
HSP90AB1	0.841081	0.634918	0.754883	5.13684e-06	6.71416e-05
SERPINB1	0.540372	0.407329	0.753793	0.000280362	0.00266224
NDUFA4	1.1552	0.869387	0.752584	5.86997e-08	9.3835e-07
CHCHD2	1.27281	0.957763	0.752479	1.24074e-08	2.08858e-07
RPS27	7.89768	5.93422	0.751389	9.48549e-23	3.51279e-21
OST4	0.971848	0.729946	0.751091	4.68544e-07	7.03449e-06
PARK7	0.449428	0.336712	0.749201	0.000623027	0.00545026
RPL37	2.70079	2.02194	0.748647	2.5851e-17	7.00499e-16
HMGB1	0.706837	0.528041	0.747048	1.24935e-05	0.000154225
RPS9	2.73049	2.03914	0.746804	9.10544e-18	2.56105e-16
LYZ	28.8375	21.48	0.744863	3.97788e-28	1.96419e-26
RPL18	2.15999	1.60812	0.744503	1.30268e-14	3.11242e-13
GPX2	0.700116	0.518811	0.741037	9.47211e-06	0.000119028
HMGN3	0.390896	0.288508	0.738068	0.000736053	0.00636385
GNB2L1	1.58513	1.16558	0.735326	6.85999e-12	1.43633e-10
TUBA1B	0.661925	0.486624	0.735165	8.23819e-06	0.000106147
RPS10	1.12143	0.823636	0.734452	8.73661e-09	1.49329e-07
RANBP1	0.288877	0.212157	0.73442	0.00408886	0.02688
RPL34	5.84389	4.28624	0.733456	2.94801e-25	1.28441e-23
RPL37A	3.77132	2.76556	0.733314	1.17456e-23	4.49979e-22
RPL22L1	0.372366	0.272729	0.732422	0.00087594	0.00728966
PTMA	3.54944	2.59859	0.732111	1.26903e-23	4.77931e-22
RPS15	3.37903	2.4676	0.730267	7.12011e-24	2.77559e-22
SERPINA1	0.314817	0.229714	0.729675	0.0017019	0.0126289
HINT1	0.778269	0.567669	0.7294	1.03171e-06	1.48038e-05
RPL10	4.70937	3.41795	0.725777	5.83428e-26	2.59276e-24
RPLP0	2.29437	1.66491	0.725651	9.75601e-18	2.70973e-16
RPL4	0.91273	0.661928	0.725218	5.86677e-08	9.3835e-07
SNRPD2	0.466179	0.337764	0.724536	9.91946e-05	0.00104957
RPL24	1.353	0.979732	0.72412	4.07332e-11	8.15397e-10
SPCS1	0.368166	0.266429	0.723667	0.000572519	0.00512959
CKS2	0.223239	0.161084	0.721574	0.00703693	0.0413652
RPL31	3.03524	2.18355	0.7194	5.43671e-24	2.15721e-22
HMGN2	0.404212	0.290769	0.719349	0.000283498	0.0026692
SLIRP	0.722769	0.519781	0.719152	7.33392e-07	1.08386e-05
RPL17	0.530005	0.380896	0.718665	2.51246e-05	0.000297419
RPS16	2.53968	1.82338	0.717957	1.81392e-20	5.84135e-19
GGCT	0.226656	0.162671	0.717702	0.00514792	0.0322216
C1QBP	0.317631	0.226994	0.714646	0.00104298	0.00842731
FABP5	0.27606	0.196918	0.713317	0.00229909	0.0164263
AC090498.1	0.501785	0.357539	0.712535	2.44538e-05	0.000292131
BTF3	1.10538	0.78719	0.712145	4.55037e-10	8.49656e-09
RPS24	2.84136	2.01789	0.710183	3.80696e-24	1.53801e-22
EIF3E	0.382034	0.271001	0.709364	0.000219769	0.00216074
EIF5A	0.633799	0.447609	0.706232	1.20269e-06	1.69138e-05
RPL11	2.74392	1.93444	0.704994	3.55331e-24	1.46212e-22
RPL9	2.18378	1.53941	0.704927	1.73757e-19	5.28888e-18
NHP2	0.23881	0.168203	0.704338	0.00317711	0.0218562
RPL36A	1.28634	0.905178	0.703683	3.27764e-12	7.0708e-11
RPS28	5.58216	3.92109	0.702432	7.38763e-32	4.10383e-30
RPL8	2.97227	2.08673	0.702065	2.01426e-26	9.32434e-25
RPS25	2.24087	1.57229	0.70164	2.3047e-20	7.31576e-19
RPL35A	2.78936	1.95509	0.700912	4.36646e-25	1.86582e-23
RPS20	2.28929	1.60325	0.700325	4.42675e-21	1.49034e-19
SNRPF	0.39371	0.275633	0.700093	9.23367e-05	0.000991169
RPL13A	5.39066	3.77146	0.699628	3.26581e-32	1.90964e-30
AGR2	4.95387	3.45877	0.698195	2.91324e-32	1.74952e-30
RPL13	4.86579	3.39126	0.696961	2.36666e-32	1.46075e-30
RPL27A	3.67594	2.56062	0.696589	4.58159e-31	2.483e-29
RPL35	3.15112	2.19417	0.696315	3.9425e-29	1.99096e-27
NACA	1.05644	0.735168	0.695893	7.89857e-11	1.53953e-09
PTTG1	0.170048	0.118323	0.695822	0.00821228	0.0473966
RPL22	1.41054	0.981166	0.695595	6.99402e-14	1.56977e-12
PGC	1.07644	0.746398	0.693396	4.83471e-11	9.59173e-10
HNRNPA1	1.02192	0.70775	0.692572	9.18939e-11	1.76024e-09
APRT	0.496263	0.343544	0.692263	8.41174e-06	0.000107419
RPL41	9.54419	6.60144	0.691671	3.70084e-37	2.93688e-35
SNHG8	0.366892	0.253649	0.691346	0.000129425	0.00135652
HSPD1	0.351831	0.242831	0.690193	0.000132457	0.00137533
ATP5G1	0.338286	0.233197	0.689348	0.000172828	0.00173767
RPL12	3.7752	2.60028	0.68878	4.28334e-33	2.71931e-31
RPS19	6.50243	4.47684	0.688486	6.94611e-36	4.97879e-34
UBA52	1.90533	1.30805	0.68652	2.06821e-19	6.21021e-18
RPL27	2.09316	1.43509	0.685609	2.93935e-21	1.00481e-19
STMN1	0.296809	0.202773	0.683175	0.000300488	0.00281723
RPS29	5.75321	3.91872	0.681136	2.89565e-37	2.45452e-35
RPL14	1.67098	1.13485	0.679151	5.71885e-18	1.62914e-16
NME1	0.277408	0.188318	0.678848	0.000338513	0.00312106
RPL15	2.65885	1.80438	0.678632	6.98782e-28	3.37542e-26
RPL23A	3.86525	2.61816	0.67736	6.07177e-36	4.49716e-34
RPLP1	6.23203	4.21814	0.676849	8.89735e-39	8.59561e-37
RPS18	5.94133	4.01441	0.675674	8.42031e-39	8.50452e-37
RPS14	5.02568	3.38718	0.673975	3.22331e-38	2.98425e-36
RPL19	2.98889	2.01286	0.673446	3.56984e-32	2.03389e-30
RPL5	1.40382	0.945156	0.673276	5.80087e-16	1.48156e-14
MT1E	0.25523	0.171588	0.672289	0.000771136	0.00661569
RPL39	5.64841	3.79472	0.671821	1.56953e-39	1.66071e-37
RPL29	2.42915	1.63189	0.671793	9.24052e-27	4.3686e-25
RPS13	3.15968	2.12068	0.671171	1.47067e-34	9.90254e-33
RAN	0.575273	0.384831	0.668953	2.36302e-07	3.63956e-06
SLC25A5	0.78175	0.521931	0.667644	8.19352e-10	1.50463e-08
MIF	0.971266	0.646163	0.665279	6.07764e-12	1.28614e-10
RPL18A	5.26218	3.49418	0.664019	2.29187e-41	2.9956e-39
HSPE1	0.7644	0.506122	0.662116	6.09909e-10	1.12935e-08
RPS8	2.98941	1.97818	0.661729	1.7631e-34	1.15224e-32
RPL3	3.21869	2.12861	0.661329	2.98253e-37	2.45452e-35
TFF2	16.8182	11.0983	0.659899	7.45688e-50	2.36703e-47
RPS3	3.50629	2.31336	0.659775	7.29838e-40	8.1085e-38
RPL21	4.9702	3.27369	0.658664	2.05632e-42	3.26367e-40
RPS7	1.64062	1.0799	0.658225	3.40658e-20	1.05131e-18
RPL7A	1.80782	1.18839	0.65736	4.07594e-22	1.46076e-20
KIAA0101	0.223472	0.146773	0.656786	0.000747526	0.00643799
RPSA	1.36221	0.892868	0.655455	2.70534e-17	7.24249e-16
UQCRH	1.38911	0.908651	0.654126	1.0898e-17	2.98954e-16
RPS4X	3.41586	2.23176	0.653353	2.5759e-41	3.1798e-39
RPL32	3.85634	2.51772	0.652876	2.88879e-42	4.27926e-40
MT1F	0.346741	0.226054	0.651939	1.71836e-05	0.000207511
H2AFZ	0.851246	0.554776	0.651722	1.58835e-11	3.2379e-10
LDHB	0.517007	0.336531	0.650922	1.04251e-07	1.6313e-06
RPL30	1.65606	1.06877	0.64537	5.67464e-22	2.00144e-20
MT1H	0.208132	0.134	0.643824	0.000719405	0.00624421
RPS27A	3.78112	2.41692	0.639207	3.60366e-46	1.00092e-43
RPS15A	3.25352	2.06243	0.633908	2.11644e-44	3.91894e-42
RPS17	2.64512	1.67211	0.632147	8.62456e-37	6.6082e-35
RPS3A	3.32239	2.09791	0.631446	5.57403e-46	1.37617e-43
RPL26	3.2162	2.01841	0.627576	1.72823e-45	3.49102e-43
RPS12	3.72973	2.32674	0.623836	9.44217e-51	3.49675e-48
RPL10A	2.05007	1.27532	0.622085	1.55674e-30	8.23589e-29
RPL6	1.56903	0.96461	0.614781	1.22686e-24	5.14356e-23
GKN1	11.8354	7.21967	0.610006	1.43082e-65	1.05976e-62
ALDH3A1	0.3403	0.207008	0.60831	1.23654e-06	1.71724e-05
RPS5	2.16456	1.31421	0.607149	8.48985e-35	5.89514e-33
RPS23	2.84852	1.724	0.605225	6.71301e-46	1.49163e-43
EEF1B2	0.786269	0.470459	0.598344	1.94552e-14	4.59888e-13
RPL7	3.6123	2.15803	0.59741	3.70937e-59	1.64845e-56
RPS2	4.85184	2.88221	0.594044	3.73707e-63	2.07594e-60
YBX1	1.33141	0.76379	0.57367	3.3283e-26	1.50928e-24
NPM1	1.06308	0.604314	0.568456	9.3743e-22	3.25464e-20
MT2A	1.38225	0.649656	0.47	1.25468e-43	2.14454e-41
MT1X	1.27928	0.5977	0.467217	3.2868e-41	3.84382e-39
MT1G	1.03182	0.450845	0.436941	5.06126e-38	4.49845e-36

## Sheet: Cluster 2. Pit cell prog. II
List of gene markers characteristic of cluster 2: Pit cell progenitors II
Gene markers are organized based on their FC (fold change). Higher FC means higher difference in the expression of the selected gene marker between the cells in cluster 2 (Pit cell progenitors II) compared to the rest of the cells (cluster 1, 3 and 4). Gene markers were selected based on high fold change and low adjusted p-value. The top 10 gene markers for cluster 2 are highlighed in blue. The m…
Gene name	mean.ncl	mean.cl	FC	pv	padj			Mean.ncl	mean gene expression across cells outside of cluster 1.
TFF1	31.4283	59.261	1.8856	3.50966e-146	2.59949e-143			Mean.cl	mean gene expression across cells within cluster 1.
AKR1B10	0.348217	0.592673	1.70202	1.19125e-12	9.12742e-11			fc	fold-change of mean expression in cluster 1 versus the remaining cells.
TFF2	12.4089	20.3873	1.64296	7.54994e-80	4.19399e-77			pv	inferred p-value for differential expression.
NUPR1	0.160479	0.261495	1.62947	1.43658e-05	0.000304009			padj	Benjamini-Hochberg corrected FDR.
ALDH3A1	0.250619	0.396447	1.58187	4.39502e-07	1.31969e-05
AGR2	3.77063	5.95026	1.57806	6.43582e-56	2.04291e-53
REG4	0.14261	0.213908	1.49995	0.00100247	0.0133382
PLAC8	0.620805	0.906757	1.46062	1.28689e-10	7.52492e-09
GSTA1	0.377304	0.532139	1.41037	5.10845e-06	0.000124736
CYSTM1	3.71214	5.20054	1.40096	6.68817e-31	1.65123e-28
GPX2	0.570735	0.791779	1.3873	1.19915e-07	4.22937e-06
PKIB	0.184722	0.255049	1.38072	0.00281287	0.0317269
ANXA10	1.22095	1.67172	1.3692	1.73376e-13	1.4817e-11
PSAT1	0.218198	0.298626	1.3686	0.00181984	0.022465
H2AFZ	0.680633	0.916468	1.34649	1.99618e-07	6.5228e-06
S100P	5.03804	6.77725	1.34522	1.9831e-25	3.67204e-23
PDE4C	0.209194	0.278888	1.33315	0.00559588	0.057037
MUC5AC	2.85134	3.781	1.32604	4.70429e-21	7.46638e-19
CA2	1.47526	1.94686	1.31968	1.33829e-12	9.91225e-11
ZFAS1	0.606731	0.789716	1.30159	1.60716e-05	0.000327625
RPL22L1	0.311657	0.401253	1.28748	0.0032069	0.0352759
ATP5G3	0.700269	0.896111	1.27967	1.55419e-05	0.000319761
CYCS	0.487476	0.622154	1.27628	0.000325177	0.00501766
EEF1B2	0.630302	0.802456	1.27313	8.1531e-05	0.00147286
BLVRB	0.509723	0.647155	1.26962	0.000334333	0.00508828
TXN	1.56739	1.98504	1.26647	7.1614e-10	3.53614e-08
LGALS4	0.389315	0.492202	1.26428	0.00234892	0.02747
RPL18A	4.34291	5.44815	1.25449	4.89743e-15	5.72741e-13
RPS12	3.03483	3.8058	1.25404	4.29822e-14	4.15246e-12
COTL1	0.481143	0.603151	1.25358	0.00106206	0.0140471
C19orf33	1.49281	1.87067	1.25312	1.2e-08	5.03096e-07
ATP5O	0.668905	0.837827	1.25254	0.000160065	0.00263455
MGST1	0.40302	0.504365	1.25147	0.00311285	0.0345838
CALM2	1.44914	1.80829	1.24784	3.35685e-08	1.33195e-06
RPS29	4.79179	5.96184	1.24418	2.95684e-14	2.98641e-12
TXNDC17	0.471416	0.58602	1.2431	0.00196462	0.0237498
TSPAN8	1.13012	1.40243	1.24096	1.84275e-06	4.9934e-05
RAN	0.477685	0.592345	1.24003	0.00208548	0.0249136
DBI	0.752901	0.933608	1.24001	0.000105482	0.00184553
RPL6	1.27943	1.5816	1.23618	6.77132e-07	2.00612e-05
RPS6	5.35065	6.61278	1.23588	1.04089e-13	9.25146e-12
TUBA1B	0.56325	0.695929	1.23556	0.00122506	0.0157346
APRT	0.416208	0.513669	1.23417	0.00451615	0.0473343
EIF2S2	0.62722	0.772124	1.23102	0.000652432	0.00917534
MRPL52	0.380609	0.468215	1.23017	0.00806005	0.0762104
RPS15A	2.67683	3.2907	1.22933	1.05118e-11	7.29915e-10
SEC61B	0.615261	0.756259	1.22917	0.000813265	0.0111548
RPL9	1.84331	2.2628	1.22758	9.91674e-09	4.2375e-07
RPS8	2.48609	3.04932	1.22656	3.25204e-11	2.06458e-09
KRT18	1.81887	2.22766	1.22475	1.83917e-08	7.43025e-07
HSPE1	0.636242	0.778886	1.2242	0.000984335	0.0131759
IDH1	0.418221	0.511638	1.22337	0.00729553	0.0714126
SLIRP	0.614385	0.749993	1.22072	0.00138631	0.0174033
NOP10	0.569986	0.694334	1.21816	0.00200615	0.0240955
RPS17	2.18316	2.65659	1.21686	2.22275e-09	1.05084e-07
UQCRH	1.15594	1.40523	1.21566	1.74602e-05	0.000352697
RPL30	1.37391	1.66985	1.2154	2.56688e-06	6.6321e-05
SEC61G	1.16589	1.41656	1.215	1.39109e-05	0.000297212
UQCR10	0.887225	1.07745	1.2144	0.000181738	0.00296583
RPL37	2.32485	2.81967	1.21284	1.36296e-09	6.58367e-08
RPL27	1.76303	2.1375	1.21241	1.32737e-07	4.60847e-06
RPS13	2.64958	3.20669	1.21027	3.55127e-10	1.92462e-08
RPL35	2.66679	3.22444	1.20911	4.01935e-10	2.12643e-08
EIF5A	0.538507	0.650247	1.2075	0.00493156	0.0509671
RPLP1	5.24144	6.32697	1.20711	4.52505e-11	2.79296e-09
ATP5I	1.10755	1.33222	1.20285	6.49709e-05	0.00118332
TPT1	4.09278	4.92297	1.20284	2.3858e-10	1.3593e-08
S100A14	1.21215	1.457	1.202	3.54267e-05	0.000672804
AKR1C1	0.77805	0.9351	1.20185	0.000967793	0.0130329
RPS20	1.9453	2.33517	1.20042	1.71653e-07	5.779e-06
SNRPG	0.659091	0.790118	1.1988	0.00241302	0.0280719
RPS7	1.37437	1.6473	1.19858	1.48163e-05	0.000310583
PRDX5	1.08338	1.29768	1.19781	0.000117966	0.00204782
RPS3A	2.75754	3.30273	1.19771	2.76464e-09	1.2798e-07
RPL26	2.66625	3.19161	1.19704	3.5639e-09	1.5838e-07
S100A10	0.980572	1.17364	1.1969	0.000266466	0.00416963
MT1G	0.797269	0.953326	1.19574	0.00110365	0.0143496
POMP	0.65969	0.788388	1.19509	0.00295121	0.0329528
RPS27A	3.15085	3.76119	1.19371	3.35631e-09	1.52198e-07
RPL23A	3.26746	3.89174	1.19106	4.47698e-09	1.95056e-07
AKR1C3	0.605387	0.720596	1.19031	0.00647178	0.0644856
ATP5D	0.574229	0.681546	1.18689	0.0076947	0.0740157
NDUFA4	1.00387	1.1909	1.18631	0.000541336	0.00778644
C4orf3	0.688023	0.815845	1.18578	0.00428551	0.0457808
RPL35A	2.38176	2.82299	1.18526	8.08689e-08	2.89824e-06
KRT8	2.49928	2.95977	1.18425	4.38601e-08	1.6803e-06
MT2A	1.08581	1.28466	1.18314	0.000360995	0.00545667
PFN1	2.15534	2.54457	1.18059	7.52734e-07	2.17217e-05
CHCHD2	1.10835	1.30729	1.17949	0.000411001	0.00617056
RPS16	2.18597	2.57629	1.17856	6.89541e-07	2.016e-05
RPL38	1.64441	1.93792	1.17849	1.84227e-05	0.000368786
RPL12	3.21663	3.79061	1.17844	3.78537e-08	1.47563e-06
RPL39	4.78588	5.63397	1.17721	1.57545e-08	6.4827e-07
RPS21	2.17338	2.55532	1.17574	1.26383e-06	3.55473e-05
NDRG1	0.894993	1.05079	1.17407	0.00218946	0.0258776
RPLP2	3.87755	4.55094	1.17366	4.73201e-08	1.78212e-06
COX7A2	1.19702	1.39995	1.16952	0.000435043	0.00648769
RPL19	2.54029	2.9698	1.16908	4.05943e-07	1.25279e-05
USMG5	1.14089	1.33301	1.1684	0.000750215	0.0103539
COX7B	0.918724	1.0729	1.16782	0.00247576	0.0283564
RPS25	1.92513	2.24528	1.1663	1.51715e-05	0.000315056
RPL22	1.20994	1.40887	1.16441	0.000595685	0.00848469
RPS23	2.36637	2.75481	1.16415	2.04112e-06	5.4643e-05
RPL21	4.20909	4.89851	1.16379	1.93723e-07	6.42465e-06
C14orf2	0.81617	0.949169	1.16295	0.00609837	0.0613149
RPL13	4.18083	4.85192	1.16052	3.37806e-07	1.05719e-05
RPL13A	4.63738	5.37776	1.15966	3.02918e-07	9.75483e-06
SH3BGRL3	1.21931	1.41004	1.15642	0.00109062	0.0143394
ACTG1	5.49644	6.35023	1.15533	4.31367e-07	1.31301e-05
RPL32	3.26842	3.77366	1.15458	1.36823e-06	3.80025e-05
RPL14	1.42984	1.6496	1.1537	0.000504534	0.00732729
RPL37A	3.28864	3.79386	1.15362	1.65387e-06	4.53692e-05
RPS3	2.98024	3.43699	1.15326	2.26358e-06	5.91727e-05
COX8A	0.829287	0.956163	1.15299	0.00825396	0.0777132
COX6C	0.961642	1.10808	1.15228	0.00493037	0.0509671
EIF1	2.00352	2.30515	1.15055	5.80967e-05	0.00106687
RPL7A	1.53693	1.76715	1.14979	0.000467539	0.00684066
FAU	1.31636	1.51124	1.14804	0.00131329	0.0165803
RPL23	1.40165	1.60883	1.14781	0.00110431	0.0143496
RPL8	2.56857	2.94812	1.14777	7.63606e-06	0.000174921
RPL34	5.10833	5.85404	1.14598	2.10856e-06	5.57763e-05
MT1X	1.01571	1.16319	1.1452	0.00571996	0.0577716
RPS28	4.82959	5.5272	1.14445	3.09161e-06	7.89605e-05
UQCRQ	1.39951	1.6013	1.14418	0.00126448	0.0160552
RPS10	0.981313	1.12232	1.14369	0.00724421	0.0712241
RPS5	1.8109	2.07109	1.14368	0.000257489	0.00405773
RPL10	4.11477	4.68628	1.13889	9.19337e-06	0.000208446
OAZ1	1.23096	1.40144	1.1385	0.00376364	0.0407941
RPL29	2.08331	2.37099	1.13809	0.00015955	0.00263455
RPL31	2.64684	3.01229	1.13807	2.23404e-05	0.000443218
RPS14	4.3154	4.90516	1.13666	1.08875e-05	0.000244364
RPS26	1.69211	1.92336	1.13666	0.000834993	0.0113825
YBX1	1.10304	1.25309	1.13604	0.00737307	0.0718242
RPL5	1.2059	1.3682	1.13459	0.0052522	0.0540296
RPL36A	1.11717	1.26646	1.13363	0.00721762	0.0712241
RPL27A	3.18521	3.60886	1.13301	3.43201e-05	0.000657408
RPL24	1.18377	1.34087	1.13271	0.00640869	0.0641446
RPL7	3.0246	3.417	1.12973	5.56524e-05	0.0010305
PPDPF	1.53075	1.72905	1.12954	0.00245937	0.0283146
RPL28	2.16727	2.44654	1.12886	0.000333891	0.00508828
RPL41	8.2672	9.33046	1.12861	1.24038e-05	0.000272885
RPS18	5.1198	5.7711	1.12721	2.99267e-05	0.000583309
RPLP0	2.01196	2.26779	1.12716	0.000619568	0.00876867
RPS24	2.4796	2.79068	1.12545	0.000184197	0.00296583
RPL10A	1.73435	1.95147	1.12519	0.00196181	0.0237498
PRSS1	1.44927	1.63068	1.12517	0.00446856	0.0472816
COX7C	1.56469	1.75627	1.12243	0.00352093	0.0383506
DPCR1	1.7793	1.99596	1.12177	0.00196668	0.0237498
RPS27	7.00317	7.84289	1.11991	5.50845e-05	0.00102855
CFL1	1.51173	1.69152	1.11893	0.00568356	0.057666
ATP5E	1.69267	1.87633	1.1085	0.00702967	0.0697318
GSTP1	2.92564	3.23862	1.10698	0.000741319	0.0102951
RPL36	3.47515	3.8437	1.10605	0.000706368	0.00987138
RPS15	2.99043	3.29856	1.10304	0.00118594	0.0153207
RPL18	1.92151	2.11785	1.10218	0.00740222	0.0718242
RPL11	2.41217	2.64477	1.09643	0.00439815	0.0467593
ACTB	6.94796	7.57393	1.09009	0.00211732	0.0251587
FTH1	5.21164	5.65366	1.08481	0.00463508	0.0483528
RPS4X	2.96348	3.20281	1.08076	0.00976688	0.0900499
TMSB4X	17.8593	19.1537	1.07248	0.00792432	0.0758899
MT-ND1	3.15873	2.91274	0.922124	0.00797026	0.0758899
S100A4	7.22033	6.32166	0.875536	3.71972e-06	9.39229e-05
ELF3	1.41878	1.22942	0.866538	0.0016266	0.0201916
SPINT2	1.25458	1.08698	0.866406	0.00291048	0.032662
SQSTM1	0.997186	0.858854	0.861278	0.00528	0.0540652
CTSE	1.65081	1.41266	0.855741	0.000194507	0.00310932
CLDN18	3.63097	3.10706	0.855711	3.2064e-07	1.0178e-05
SDC4	0.773493	0.659067	0.852065	0.00923252	0.0854777
FTL	3.95843	3.35946	0.848686	5.19727e-08	1.92472e-06
PIGR	0.831705	0.698526	0.839872	0.00318118	0.035167
JUND	1.32185	1.10829	0.838438	0.000183742	0.00296583
CDH1	0.631242	0.527092	0.835008	0.00869197	0.0808099
UBC	0.812804	0.676952	0.83286	0.00254614	0.0290129
RNASE1	1.34661	1.12115	0.832574	9.96916e-05	0.00177212
MT-ATP6	8.7645	7.24309	0.826412	1.8836e-11	1.23099e-09
HSPB1	1.04456	0.862471	0.825678	0.000291704	0.00453263
MUC1	6.09809	4.98042	0.816719	4.1942e-12	3.00629e-10
TM4SF1	0.755022	0.616514	0.816551	0.00123507	0.0157719
F3	0.633888	0.515081	0.812574	0.00273146	0.0309658
MT-CO3	16.303	13.1376	0.805836	2.42691e-15	3.06673e-13
GSN	1.26241	1.01274	0.802228	7.12173e-06	0.000166573
ITM2B	0.743239	0.592596	0.797316	0.000439889	0.00651622
LGALS3BP	0.841523	0.670432	0.796688	0.000130983	0.00221096
MT-ND4L	0.517837	0.410844	0.793386	0.00243666	0.0281993
ID3	0.490528	0.388614	0.792236	0.00344704	0.0377307
VMP1	0.399648	0.315947	0.790564	0.00799201	0.0758899
MT-ND3	4.7925	3.78209	0.789169	2.4843e-15	3.06673e-13
ID2	0.434653	0.341618	0.785956	0.00411396	0.0441605
MT-ND4	9.77627	7.6556	0.78308	5.54088e-18	7.69489e-16
PSCA	1.0412	0.813355	0.781173	5.448e-06	0.000131581
MT-ND2	2.73527	2.13367	0.780058	8.26954e-14	7.65622e-12
APOL1	0.334086	0.258975	0.775176	0.00853682	0.0800372
GRN	0.348	0.269068	0.773183	0.00760395	0.0734607
B2M	4.62966	3.5696	0.77103	4.92201e-18	7.29113e-16
MT-CO1	24.6951	18.9463	0.767209	3.36889e-23	5.7582e-21
SAT1	2.58658	1.97519	0.763629	5.35885e-15	5.95369e-13
IGFBP2	0.796853	0.607836	0.762796	1.38758e-05	0.000297212
LSR	0.64031	0.487299	0.761037	0.000105037	0.00184553
ATF3	0.291982	0.221541	0.758749	0.00867561	0.0808099
CXCL8	0.34146	0.258557	0.75721	0.00449295	0.0473144
HLA-C	0.583572	0.440088	0.754129	0.000131344	0.00221096
MIA	0.33079	0.248489	0.751199	0.00384898	0.0415167
KLF6	0.742357	0.557597	0.751117	1.14159e-05	0.000253662
APP	0.578111	0.433731	0.750256	9.05543e-05	0.00162267
WFDC2	0.373745	0.279544	0.747954	0.00157219	0.0196258
NFKBIA	0.415652	0.308172	0.741418	0.000543158	0.00778644
CXCL5	0.713435	0.528719	0.741089	7.30631e-06	0.000169111
MT-ND5	0.812454	0.60105	0.739795	1.17518e-06	3.34777e-05
IFI27	1.36623	1.01053	0.739648	3.4418e-10	1.91192e-08
LIPH	0.5034	0.371836	0.738649	0.000129755	0.00221096
MT-CO2	15.0188	10.9721	0.730555	7.45528e-30	1.65656e-27
RAB11FIP1	0.572796	0.414898	0.724338	1.38895e-05	0.000297212
HSPA1B	0.332344	0.240239	0.722863	0.000903319	0.0122389
XIST	0.505567	0.364571	0.721113	4.98539e-05	0.000938775
IL32	0.280026	0.201393	0.719193	0.00188718	0.0231675
TACSTD2	1.08388	0.775455	0.715446	5.71511e-10	2.91213e-08
AQP5	0.254107	0.180656	0.710944	0.0022357	0.0262843
PHGR1	0.486079	0.344708	0.70916	2.39466e-05	0.000470878
SLC12A2	0.377397	0.264937	0.702012	0.000150087	0.00250747
ANKRD36C	0.553553	0.38776	0.700492	4.54205e-06	0.000112138
ADH1C	0.442716	0.309026	0.698022	3.26414e-05	0.000630689
HLA-A	1.26936	0.883834	0.696285	6.3453e-13	5.22195e-11
CCL20	0.340448	0.236081	0.693443	0.000202426	0.00321279
MT-CYB	4.84026	3.33901	0.689842	1.22438e-34	3.40072e-32
HLA-B	1.07346	0.739339	0.688745	1.16784e-11	7.86348e-10
CLDN4	0.655477	0.445996	0.680415	5.35695e-08	1.95134e-06
HSPA1A	0.497135	0.32409	0.651916	1.66624e-07	5.69598e-06
CD74	0.219935	0.141773	0.644614	0.000467948	0.00684066
LYZ	30.1285	19.0329	0.631724	1.94683e-65	8.65171e-63
SERPINA1	0.327194	0.206694	0.631716	6.49416e-06	0.000155162
TCN1	0.92384	0.573979	0.621297	6.77969e-15	7.17356e-13
NEAT1	7.01984	4.35869	0.62091	6.34814e-58	2.35093e-55
IFI6	0.728795	0.442988	0.607836	9.10666e-13	7.22679e-11
PLAUR	0.292391	0.177418	0.606782	7.00997e-06	0.000165704
VIM	0.193569	0.113763	0.587713	0.00012069	0.00207886
MUC6	0.486857	0.285697	0.586819	5.76659e-10	2.91213e-08
CEACAM5	0.268031	0.156608	0.584289	4.05212e-06	0.000101166
SOX4	0.533894	0.310544	0.581659	4.94434e-11	2.96928e-09
PGC	1.14901	0.606318	0.527686	1.09233e-28	2.20651e-26
MALAT1	51.9615	22.2796	0.428772	1.36833e-213	1.52022e-210
GKN1	12.9768	4.99933	0.385253	7.94989e-221	1.76646e-217

## Sheet: Cluster 3. Progenitor cells
List of gene markers characteristic of cluster 3: Progenitor cells
Gene markers are organized based on their FC (fold change). Higher FC means higher difference in the expression of the selected gene marker between the cells in cluster 3 (Progenitor cells) compared to the rest of the cells (cluster 1, 2 and 4). Gene markers were selected based on high fold change and low adjusted p-value. The top 10 gene markers for cluster 3 are highlighed in blue. The mucin MU…
Gene name	mean.ncl	mean.cl	FC	pv	padj			Mean.ncl	mean gene expression across cells outside of cluster 1.
PGC	0.637145	1.84731	2.89936	2.9008e-102	5.37131e-100			Mean.cl	mean gene expression across cells within cluster 1.
LYZ	18.9065	46.3828	2.45327	0	0			fc	fold-change of mean expression in cluster 1 versus the remaining cells.
SERPINA1	0.209698	0.49228	2.34757	1.72959e-20	3.96202e-19			pv	inferred p-value for differential expression.
VIM	0.127173	0.273062	2.14717	3.81898e-10	4.99163e-09			padj	Benjamini-Hochberg corrected FDR.
MUC6	0.321126	0.682975	2.12681	3.88779e-23	9.9295e-22
AQP5	0.177119	0.368763	2.08201	1.33369e-12	2.10175e-11
CD74	0.149786	0.311171	2.07744	9.03071e-11	1.23106e-09
STMN1	0.206066	0.426504	2.06974	3.26286e-14	5.5344e-13
MT1G	0.658337	1.3441	2.04166	5.28354e-40	2.93501e-38
MT1X	0.825829	1.68558	2.04108	9.66472e-50	8.59001e-48
IFI6	0.495038	1.00296	2.02603	6.71852e-30	2.22814e-28
SLC12A2	0.268947	0.528316	1.96439	3.55499e-15	6.47475e-14
RPS2	3.36287	6.49265	1.93069	1.43322e-105	3.18462e-103
MT2A	0.91691	1.76135	1.92096	1.06931e-44	7.92001e-43
MT1F	0.246555	0.470667	1.90897	6.79651e-13	1.0787e-11
NPM1	0.739916	1.38347	1.86976	4.53996e-33	1.80139e-31
TFF3	1.20296	2.22121	1.84646	1.89754e-50	1.7568e-48
REG1A	0.112859	0.199876	1.77102	2.23645e-05	0.000174978
MIF	0.716819	1.26478	1.76443	5.08747e-26	1.43093e-24
RPL7	2.60958	4.57122	1.7517	1.62938e-72	2.58606e-70
HSPA8	0.306196	0.534163	1.74451	1.2827e-11	1.90011e-10
YBX1	0.956996	1.66137	1.73602	6.4877e-32	2.36322e-30
LDHB	0.382368	0.662664	1.73305	2.0345e-13	3.32401e-12
RPS4X	2.53939	4.35351	1.71439	1.07218e-66	1.58825e-64
LGALS1	0.124861	0.212771	1.70406	3.73805e-05	0.000283479
RPL3	2.41369	4.07697	1.6891	2.97563e-62	4.13241e-60
RPS5	1.59394	2.68426	1.68404	8.28423e-46	6.34743e-44
RPS23	2.09845	3.52395	1.67931	5.67405e-59	7.00431e-57
RPL15	2.01593	3.36274	1.66808	3.54332e-55	3.93663e-53
RPL10A	1.52646	2.53329	1.65958	4.16445e-41	2.57039e-39
MIA	0.257961	0.424154	1.64426	5.27977e-08	5.66746e-07
KIAA0101	0.16932	0.277361	1.63809	1.00277e-05	8.34512e-05
RPS9	2.14134	3.48021	1.62525	4.79876e-52	4.63602e-50
IGFBP2	0.62682	1.01852	1.6249	1.94052e-16	3.84986e-15
HNRNPA1	0.786649	1.2778	1.62436	4.63954e-20	1.04132e-18
RPS19	5.00582	8.09929	1.61797	1.6983e-60	2.21977e-58
RPSA	1.03812	1.67295	1.61152	4.1546e-25	1.13969e-23
RPS18	4.56931	7.32533	1.60316	2.80008e-57	3.27462e-55
HSP90AB1	0.667075	1.06026	1.58942	9.23394e-16	1.76878e-14
RPL32	2.95924	4.67139	1.57858	1.93465e-49	1.65338e-47
RPL26	2.45348	3.84098	1.56553	6.2319e-46	4.94545e-44
ADH1C	0.34533	0.539719	1.56291	2.73658e-08	3.04034e-07
RPS3A	2.54874	3.94526	1.54793	4.50343e-44	3.22794e-42
RPL11	2.16088	3.34275	1.54694	1.12856e-41	7.3755e-40
RPL5	1.09406	1.6893	1.54406	7.87804e-22	1.96685e-20
RPS27L	1.24507	1.91956	1.54173	2.5136e-24	6.72917e-23
RPS17	2.03295	3.13328	1.54125	1.25487e-38	6.63887e-37
RPL6	1.19874	1.84618	1.5401	1.85524e-23	4.79342e-22
CTSC	0.149494	0.23023	1.54006	0.000446111	0.00277664
HMGN3	0.311935	0.480266	1.53963	5.56429e-07	5.6456e-06
RPL7A	1.40277	2.15865	1.53885	5.39256e-27	1.57661e-25
RPL4	0.726038	1.11407	1.53445	1.88765e-14	3.22644e-13
RPL29	1.89688	2.90928	1.53372	2.47021e-35	1.1435e-33
RPS3	2.73555	4.15759	1.51984	5.67351e-41	3.40717e-39
RPS14	3.94632	5.97441	1.51392	3.79431e-43	2.63468e-41
RPS27A	2.93292	4.43917	1.51357	8.60505e-41	5.03169e-39
SNHG8	0.289981	0.438505	1.51218	2.74294e-06	2.53951e-05
PRDX3	0.2787	0.421377	1.51194	4.39566e-06	3.93837e-05
HMGN2	0.322666	0.487708	1.5115	9.96363e-07	9.92788e-06
GAPDH	2.70509	4.08493	1.51009	1.31855e-39	7.14589e-38
RPL39	4.44279	6.68126	1.50384	1.02235e-42	6.88384e-41
CD99	0.199542	0.299753	1.50221	0.000119603	0.000838351
RPL21	3.89277	5.84763	1.50218	1.78945e-41	1.13604e-39
EEF1B2	0.602667	0.905277	1.50212	4.77195e-11	6.79696e-10
BNIP3	0.205247	0.308192	1.50156	9.41877e-05	0.000672942
PPA1	0.457263	0.683053	1.49379	1.2879e-08	1.4751e-07
UBA52	1.51211	2.25057	1.48837	2.59481e-24	6.86388e-23
NENF	0.166357	0.247252	1.48628	0.00080652	0.00460691
RPS7	1.28997	1.91636	1.48558	7.36863e-21	1.74182e-19
SNRPF	0.314285	0.466369	1.4839	6.15225e-06	5.33996e-05
RPS8	2.35504	3.49191	1.48274	1.75646e-35	8.48446e-34
RPL14	1.32511	1.96233	1.48088	5.32962e-21	1.27338e-19
RPS24	2.27809	3.37253	1.48042	7.07561e-35	3.1444e-33
EIF3E	0.306246	0.453238	1.47998	8.85089e-06	7.47783e-05
CD44	0.124664	0.184406	1.47922	0.00415873	0.0190924
RPL19	2.36944	3.49261	1.47402	1.73678e-34	7.42142e-33
GNB2L1	1.28528	1.88938	1.47001	1.22671e-19	2.69876e-18
GSTM3	0.204338	0.300213	1.4692	0.000264791	0.00173049
RPL13	3.89408	5.72054	1.46904	4.3786e-37	2.21119e-35
C4orf48	0.17885	0.262698	1.46882	0.000627328	0.00369741
NME1	0.220735	0.32373	1.4666	0.000238721	0.00157868
TESC	0.422298	0.619098	1.46602	2.49107e-07	2.58652e-06
FTL	3.33459	4.88301	1.46435	1.73996e-35	8.48446e-34
NACA	0.846765	1.23733	1.46125	5.80497e-13	9.34684e-12
RPL22	1.13131	1.64971	1.45822	7.71904e-17	1.5452e-15
SLC25A5	0.621418	0.903911	1.45459	9.04128e-10	1.14798e-08
MT1H	0.164109	0.238485	1.45321	0.00171439	0.00892126
TCN1	0.719581	1.04549	1.45291	6.42884e-11	8.8726e-10
RPS15A	2.55677	3.71356	1.45244	2.34241e-32	8.82176e-31
RPL36A	1.03637	1.50411	1.45132	4.34138e-15	7.77947e-14
C1QBP	0.256973	0.372597	1.44994	0.00011178	0.000791002
HMGB1	0.57832	0.838416	1.44974	4.82437e-09	5.82595e-08
RPL30	1.30788	1.895	1.44891	2.30082e-18	4.9158e-17
HSPD1	0.282453	0.408606	1.44663	5.78934e-05	0.000424731
NGFRAP1	0.271853	0.392801	1.4449	9.45784e-05	0.000673568
RPL37A	3.07523	4.44133	1.44423	1.54712e-32	5.92707e-31
APEX1	0.154284	0.222638	1.44305	0.00354845	0.0166695
RANBP1	0.235771	0.340006	1.4421	0.000198562	0.00134925
MT1E	0.203872	0.293887	1.44153	0.000727905	0.00422299
NAP1L1	0.285786	0.411886	1.44124	5.22271e-05	0.000386829
SNRPE	0.360487	0.518795	1.43915	6.9077e-06	5.92622e-05
RPS15	2.75602	3.96585	1.43898	2.57993e-31	8.81939e-30
GPX1	0.362782	0.522027	1.43896	5.0524e-06	4.47268e-05
RPL23A	3.09538	4.45239	1.4384	7.12267e-32	2.55267e-30
RPS12	2.93065	4.21513	1.43829	1.37671e-31	4.77977e-30
RPL13A	4.35508	6.24705	1.43443	1.80179e-33	7.41404e-32
RPL12	3.04105	4.35147	1.43091	6.39787e-31	2.15395e-29
CCNG1	0.197185	0.282072	1.43049	0.00106623	0.0059527
RPS28	4.5201	6.45994	1.42916	6.99015e-33	2.72493e-31
RPL41	7.70655	10.9845	1.42535	2.2541e-35	1.06566e-33
HSPE1	0.61088	0.870523	1.42503	1.3601e-08	1.54191e-07
SERPINB1	0.44587	0.635332	1.42493	1.02738e-06	1.01912e-05
TMEM256	0.210845	0.300398	1.42473	0.000707268	0.004114
RAMP1	0.262311	0.372976	1.42188	0.000229662	0.00152787
PTMA	2.90934	4.13588	1.42158	1.36059e-29	4.44593e-28
RPL31	2.47764	3.51938	1.42045	1.44389e-28	4.58333e-27
RPLP0	1.87743	2.66481	1.41939	5.54006e-23	1.39887e-21
RPL8	2.41282	3.42256	1.41849	3.2499e-28	1.00296e-26
BAX	0.341209	0.483615	1.41736	2.74663e-05	0.00021221
SLC25A6	0.710249	1.00652	1.41713	1.65721e-09	2.05717e-08
RPS13	2.53818	3.59685	1.4171	2.54645e-28	7.9693e-27
RPL34	4.79812	6.79721	1.41664	1.08601e-31	3.83036e-30
PTTG1	0.137822	0.195171	1.41611	0.00892611	0.0370034
GADD45GIP1	0.268492	0.379634	1.41395	0.000182479	0.0012476
BTF3	0.901906	1.27359	1.41211	1.47759e-11	2.17431e-10
RPL35A	2.26873	3.1968	1.40907	2.95345e-26	8.41356e-25
PRDX2	0.426278	0.599965	1.40745	4.64214e-06	4.1425e-05
RPL27A	2.98779	4.20007	1.40574	7.02418e-28	2.13805e-26
AC090498.1	0.41059	0.57531	1.40118	9.50558e-06	7.97034e-05
RPL35	2.56464	3.5905	1.4	1.54717e-26	4.46469e-25
DMKN	0.180218	0.251339	1.39464	0.00383221	0.0178142
RPLP1	5.04772	7.0262	1.39195	6.76905e-29	2.17983e-27
ECHS1	0.245186	0.340349	1.38813	0.000782757	0.00449428
UQCRH	1.11738	1.55032	1.38746	1.5136e-12	2.36846e-11
HIST1H4C	0.348047	0.48269	1.38685	9.39387e-05	0.000672942
EIF3L	0.220038	0.303869	1.38099	0.00221724	0.0112739
RPS20	1.87506	2.58802	1.38023	2.17554e-19	4.73927e-18
HMGB2	0.163166	0.224849	1.37804	0.00929553	0.0384631
PFDN4	0.18188	0.250525	1.37742	0.00476495	0.0215198
NHP2	0.196097	0.269767	1.37569	0.00382433	0.0178142
RPL18	1.79916	2.47245	1.37423	3.85324e-18	8.1542e-17
RAN	0.466733	0.641351	1.37413	9.43272e-06	7.9392e-05
PDLIM1	0.22164	0.304531	1.37399	0.00272462	0.0133057
GGCT	0.187067	0.257014	1.37392	0.00638017	0.0275812
HSP90AA1	0.931686	1.27964	1.37347	5.01971e-10	6.52269e-09
RPL24	1.11991	1.53567	1.37124	1.12466e-11	1.67718e-10
GTF3A	0.168961	0.231121	1.36789	0.00736557	0.0312334
RPS25	1.84234	2.51853	1.36703	5.46498e-18	1.14558e-16
EID1	0.254167	0.347411	1.36686	0.00112195	0.0062169
PPIB	0.507866	0.692493	1.36353	6.65553e-06	5.75431e-05
SPCS1	0.305333	0.416135	1.36289	0.000489008	0.00299601
RPL27	1.71341	2.33375	1.36206	1.98813e-16	3.90941e-15
DUT	0.209265	0.285028	1.36204	0.00351238	0.0165466
SOD1	0.430178	0.585371	1.36077	3.90117e-05	0.000294843
RPS11	1.72392	2.34187	1.35845	2.80562e-16	5.4685e-15
RPL10	3.91499	5.30992	1.35631	1.13455e-23	2.96585e-22
CKS2	0.185332	0.251293	1.35591	0.00606266	0.0265705
PARK7	0.376687	0.510747	1.35589	0.000117265	0.000824565
EEF2	0.853718	1.15751	1.35585	9.9857e-09	1.17398e-07
MPC2	0.25891	0.350478	1.35367	0.00146898	0.00775317
EIF3F	0.256984	0.347473	1.35212	0.00197637	0.0101463
SEC62	0.34162	0.460861	1.34905	0.000430968	0.00269749
RPS10	0.936885	1.26348	1.34859	4.25616e-09	5.16786e-08
PSMA2	0.292739	0.394199	1.34659	0.0012278	0.00673622
NCL	0.272486	0.366546	1.34519	0.00136469	0.00728928
CXCL5	0.596324	0.801881	1.34471	4.21949e-06	3.82391e-05
FABP5	0.229187	0.308137	1.34448	0.00370477	0.0173305
FBL	0.182713	0.245613	1.34426	0.00964543	0.0396158
POLR1D	0.283335	0.380724	1.34372	0.00142515	0.00757577
C8orf59	0.211559	0.283947	1.34217	0.00608832	0.0266304
PKM	0.945193	1.26652	1.33996	1.05213e-08	1.23044e-07
PCBD1	0.240722	0.32227	1.33877	0.00391509	0.0181614
TRMT112	0.35632	0.476625	1.33763	0.000406594	0.00257394
CNN3	0.189349	0.253193	1.33718	0.0078103	0.0329307
RPL23	1.34386	1.79669	1.33697	8.95096e-12	1.37166e-10
RPL9	1.81374	2.41466	1.33132	5.74811e-15	1.02178e-13
LY6E	0.317241	0.421928	1.32999	0.00115318	0.00637404
MT-CYB	3.99139	5.29011	1.32538	1.58753e-20	3.67447e-19
ATP5A1	0.370982	0.491346	1.32445	0.000515167	0.0031276
PFDN5	0.599151	0.791855	1.32163	1.25421e-05	0.000102458
HSPA1A	0.404826	0.53452	1.32037	0.000417459	0.00262956
S100A4	6.36562	8.39517	1.31883	2.43333e-21	5.94159e-20
C19orf53	0.345523	0.455244	1.31755	0.00134165	0.00720083
EEF1D	0.99949	1.31501	1.31568	3.22319e-08	3.52804e-07
APRT	0.41227	0.54129	1.31295	0.000402722	0.00255671
PHPT1	0.323421	0.423014	1.30794	0.00232157	0.0117239
ENY2	0.304472	0.396921	1.30363	0.0031481	0.0151737
RPS16	2.134	2.7815	1.30342	7.63778e-15	1.34692e-13
OST4	0.826309	1.07582	1.30196	1.51579e-06	1.47078e-05
HINT1	0.657016	0.854539	1.30064	2.18453e-05	0.00017152
PSMB1	0.342315	0.444198	1.29763	0.00263017	0.0129297
GLUL	0.266426	0.345414	1.29647	0.00787046	0.0331215
ENO1	0.70263	0.910808	1.29628	1.53404e-05	0.000123752
RPS27	6.72687	8.71418	1.29543	6.06791e-19	1.30902e-17
RPL37	2.29873	2.97593	1.2946	3.98558e-15	7.19997e-14
RPS26	1.635	2.11372	1.2928	5.27493e-11	7.41442e-10
SNRPD2	0.394215	0.507536	1.28746	0.00129475	0.00699986
CD24	0.736832	0.947816	1.28634	1.57218e-05	0.000125752
RPS29	4.79654	6.15748	1.28373	7.71448e-17	1.5452e-15
TPI1	0.865194	1.1098	1.28272	4.2335e-06	3.82391e-05
ATP5G1	0.282965	0.362797	1.28213	0.00734824	0.0312195
MZT2A	0.278165	0.356369	1.28114	0.00793898	0.0333467
DNAJB1	0.278909	0.35727	1.28095	0.008052	0.0337576
HNRNPC	0.379252	0.485131	1.27918	0.00244013	0.0121297
RPLP2	3.80524	4.85963	1.27709	1.25607e-15	2.38545e-14
ST13	0.323433	0.412925	1.2767	0.00617946	0.0269704
SRP14	0.963739	1.22904	1.27528	2.21826e-06	2.09743e-05
SNRPD1	0.332651	0.424077	1.27484	0.00460216	0.0209121
ANXA5	0.450662	0.574329	1.27441	0.00132937	0.00715218
ERH	0.434894	0.553233	1.27211	0.00143187	0.00759337
RPL36	3.34466	4.25021	1.27074	9.45436e-15	1.65414e-13
ATP5G2	0.462312	0.585348	1.26613	0.00132793	0.00715218
H2AFZ	0.70586	0.892488	1.2644	9.76247e-05	0.000693042
RPS21	2.14122	2.70727	1.26436	9.08001e-12	1.3819e-10
EIF5A	0.536043	0.676555	1.26213	0.0007489	0.00433348
SLIRP	0.614109	0.774829	1.26171	0.000300373	0.0019402
EPCAM	0.537447	0.677762	1.26108	0.000753133	0.00434665
EEF1A1	6.22561	7.84269	1.25975	3.47862e-15	6.38801e-14
TIMM13	0.359554	0.452811	1.25937	0.00553329	0.0245899
RPL17	0.45064	0.567062	1.25835	0.00221651	0.0112739
RPL28	2.10916	2.64803	1.25549	4.90524e-11	6.94232e-10
RPL38	1.62578	2.03879	1.25404	1.10746e-08	1.28836e-07
NPC2	0.427081	0.534881	1.25241	0.00321447	0.0153935
UQCRB	1.01386	1.26601	1.24871	9.75842e-06	8.15159e-05
BIK	0.412651	0.515059	1.24817	0.00401992	0.0185631
CHCHD2	1.0978	1.37024	1.24817	4.26889e-06	3.84027e-05
NDUFA4	0.997086	1.24188	1.24551	1.3234e-05	0.000107714
SOX4	0.432248	0.536427	1.24102	0.00551842	0.024573
C12orf75	0.651559	0.808076	1.24022	0.000620887	0.00366918
NDUFS5	0.547272	0.678001	1.23887	0.00193237	0.00998543
SKP1	0.521026	0.645433	1.23877	0.00242172	0.0120923
MZT2B	0.403892	0.499425	1.23653	0.00679948	0.0291669
SUB1	0.51403	0.634144	1.23367	0.00286557	0.0138721
BRK1	0.42429	0.522795	1.23216	0.00729553	0.031077
TMA7	1.05414	1.29752	1.23088	2.75051e-05	0.00021221
SET	0.451347	0.555021	1.2297	0.00655369	0.0282215
MT-ND1	2.89489	3.55842	1.22921	5.30555e-11	7.41442e-10
LDHA	0.832036	1.02161	1.22784	0.00019955	0.00135183
PIGR	0.741991	0.909264	1.22544	0.00061439	0.00364047
PRSS2	5.20148	6.32493	1.21599	6.1443e-11	8.5329e-10
COMMD6	0.522807	0.634729	1.21408	0.00600211	0.0263571
RPL18A	4.44043	5.38987	1.21382	1.53289e-10	2.06429e-09
BSG	0.613686	0.744442	1.21307	0.00266975	0.0130665
HNRNPA2B1	0.723925	0.876901	1.21131	0.00138635	0.00738719
COX7C	1.5387	1.85824	1.20767	4.69208e-06	4.17032e-05
UQCRQ	1.38783	1.66771	1.20167	1.97317e-05	0.000155475
MT-ND4	8.6138	10.316	1.19761	3.51258e-10	4.63717e-09
SSR4	0.814378	0.96742	1.18793	0.00227329	0.0115325
UBB	0.933954	1.1076	1.18593	0.00136008	0.00728216
HSP90B1	0.819696	0.968279	1.18127	0.00340371	0.0161283
PPIA	1.34616	1.58875	1.18021	0.000157596	0.00108414
H3F3A	1.36091	1.6033	1.17811	0.000203344	0.00137335
C14orf2	0.821829	0.958031	1.16573	0.00695032	0.0297565
MT-ATP6	7.90712	9.21285	1.16513	1.31199e-07	1.38163e-06
TMSB10	6.44365	7.49101	1.16254	3.09564e-07	3.16982e-06
FAU	1.32325	1.52789	1.15465	0.00145543	0.0076999
POLR2L	0.982192	1.13254	1.15307	0.00668864	0.0287469
ANXA2	1.1898	1.37192	1.15306	0.00253423	0.0125693
MT-ND2	2.45478	2.7596	1.12417	0.000418931	0.00262956
MT-CO2	13.274	14.8115	1.11583	9.07886e-05	0.000652855
MT-CO3	14.816	16.4601	1.11097	0.000155216	0.00107258
FTH1	5.21968	5.71127	1.09418	0.00279461	0.0136176
TMSB4X	18.793	16.9442	0.901623	0.000237378	0.00157449
SPINK1	8.84883	7.65852	0.865484	1.16632e-06	1.14165e-05
CALM2	1.62758	1.4059	0.863794	0.000932238	0.00523089
CFL1	1.63928	1.39021	0.848061	0.000221763	0.00148421
CD59	1.1523	0.974226	0.845464	0.00162836	0.00851346
CSTB	1.85943	1.56445	0.841357	3.52131e-05	0.000268878
PRDX5	1.20845	1.009	0.834961	0.000547416	0.0032786
CD63	2.00089	1.66999	0.834627	6.84294e-06	5.89341e-05
JUND	1.31328	1.09272	0.832055	0.000257566	0.00168824
MGST3	0.685508	0.567524	0.827889	0.0063115	0.0273375
S100A11	2.16814	1.78762	0.824497	5.66779e-07	5.72446e-06
HLA-A	1.20244	0.990133	0.823438	0.000195885	0.00133514
AGR2	4.71482	3.8707	0.820965	2.80967e-10	3.76089e-09
NQO1	1.41878	1.16115	0.81841	3.0126e-05	0.000231626
EDF1	0.913043	0.74653	0.817629	0.000887308	0.00501986
LMNA	0.661386	0.54033	0.816967	0.00432732	0.0197846
TSPAN1	0.779236	0.632356	0.811507	0.00156878	0.00824073
DUSP4	0.944256	0.763599	0.808678	0.000336498	0.00215475
MARCKS	0.568935	0.459788	0.808156	0.00474714	0.021483
DDX17	0.511931	0.413241	0.807219	0.00959537	0.0394832
COX17	0.506787	0.407501	0.804087	0.00821471	0.0342459
FAM107B	0.5928	0.474684	0.800749	0.00319746	0.0153451
TSC22D1	0.539321	0.430967	0.799091	0.00468522	0.021246
STARD10	0.876709	0.697968	0.796123	0.000243563	0.00160593
ANXA10	1.44992	1.15358	0.79562	1.69237e-06	1.6279e-05
ATF4	0.583349	0.462655	0.793102	0.00229973	0.0116401
CLIC1	1.41205	1.11944	0.792771	1.73147e-06	1.65833e-05
KLF5	0.436085	0.345267	0.791743	0.00818167	0.0342348
MYL6	3.96447	3.12953	0.789394	1.1578e-13	1.94897e-12
SMIM14	0.489356	0.385742	0.788266	0.0048901	0.0220402
SERINC2	0.449473	0.352935	0.785219	0.00628544	0.0272778
VEGFA	0.671217	0.526789	0.784827	0.000703556	0.00410315
CIB1	0.535898	0.420156	0.784022	0.00241571	0.0120894
TPM1	0.49016	0.383756	0.782919	0.00380606	0.0177669
NDRG1	1.00682	0.786282	0.780954	1.57331e-05	0.000125752
BPIFB1	4.86266	3.79295	0.780015	2.42469e-15	4.48971e-14
HN1	0.834754	0.650432	0.779191	8.8016e-05	0.000634973
KRT8	2.82203	2.19833	0.778989	4.36278e-13	7.07598e-12
PRSS1	1.6068	1.25133	0.778772	4.27858e-08	4.66029e-07
PHLDA2	0.606911	0.471361	0.776656	0.000700641	0.00409691
CCND1	0.377301	0.292725	0.775841	0.00866413	0.0360519
PSAP	0.768144	0.593716	0.772923	0.000123119	0.000860284
KRT19	3.35729	2.59136	0.771862	1.43904e-15	2.70979e-14
LSR	0.630368	0.486068	0.771086	0.000463187	0.00285097
MYH9	0.564283	0.434536	0.770068	0.000656837	0.00386109
MAL2	1.0119	0.777954	0.768804	5.73774e-06	4.99971e-05
ANXA11	0.557443	0.428236	0.768216	0.000908275	0.0051223
TM4SF1	0.758763	0.582109	0.767182	7.42459e-05	0.000539132
KCNK1	0.359606	0.274841	0.764282	0.00712943	0.0304646
CHP1	0.579064	0.441462	0.762372	0.000441084	0.00275306
FAM102A	0.486309	0.370059	0.760954	0.00121621	0.00668917
ARPC1A	0.512002	0.388873	0.759514	0.000928186	0.00522134
YWHAZ	0.843473	0.639649	0.758352	1.63131e-05	0.000129456
PDCD6IP	0.337107	0.25551	0.757951	0.00622761	0.0270798
TMPRSS2	0.32548	0.246556	0.757515	0.00619033	0.0269704
ATP8B1	0.304074	0.229739	0.755537	0.00993655	0.0407362
SH3BGRL3	1.37488	1.03746	0.754584	1.72673e-08	1.93777e-07
MACC1	0.340332	0.256311	0.753122	0.00560914	0.0247784
MVP	0.361714	0.272385	0.753038	0.00402674	0.0185631
MTHFD2	0.334241	0.250905	0.75067	0.0059116	0.0260626
IDI1	0.331957	0.248949	0.749942	0.00499276	0.0223668
TES	0.296264	0.221487	0.7476	0.00770657	0.0325551
RAB11FIP1	0.560496	0.418959	0.74748	0.0002214	0.00148421
SDC1	0.43345	0.323968	0.747418	0.00126865	0.00687548
TAX1BP3	0.506667	0.378435	0.746911	0.000418876	0.00262956
SLC2A1	0.430607	0.321575	0.746795	0.00123161	0.00674051
LRRFIP1	0.578701	0.43099	0.744753	0.000155432	0.00107258
F11R	0.321759	0.239535	0.744457	0.00428165	0.0196161
ST14	0.340893	0.253322	0.743115	0.00351485	0.0165466
EBP	0.38132	0.283127	0.742491	0.00243881	0.0121297
GALNT3	0.360112	0.267102	0.741719	0.00211092	0.0107827
AHNAK	0.454183	0.336151	0.740123	0.000673687	0.00394969
HK2	0.353973	0.261898	0.739881	0.00262804	0.0129297
EPS8	0.30343	0.224427	0.739636	0.00523427	0.0234015
TSPAN8	1.3138	0.970904	0.739007	4.11066e-09	5.01861e-08
PNPLA2	0.334689	0.247018	0.738052	0.00319316	0.0153451
SNX9	0.246295	0.181534	0.737057	0.00949506	0.0392157
S100A6	12.9991	9.57185	0.736344	1.97081e-25	5.47393e-24
CTSD	1.24314	0.913258	0.734637	4.96983e-09	5.96916e-08
BIRC3	0.252124	0.185159	0.734398	0.00878446	0.0364842
SPATS2L	0.678843	0.498201	0.733897	1.60778e-05	0.000128047
IFI27	1.35015	0.989269	0.732708	9.44792e-10	1.1928e-08
AKR1C1	0.895812	0.655318	0.731535	4.98167e-07	5.07765e-06
SQLE	0.311712	0.227922	0.731193	0.0036327	0.0170293
STXBP2	0.289298	0.211462	0.730947	0.00493465	0.0221959
PTTG1IP	0.337057	0.246235	0.730542	0.00239819	0.0120394
CCL26	0.459367	0.335585	0.730538	0.000324707	0.0020913
SPNS2	0.416175	0.303544	0.729367	0.00060707	0.00360671
RAB27B	0.381122	0.277903	0.72917	0.00109742	0.00609618
RAB5B	0.306943	0.223706	0.728818	0.00338964	0.016128
PKP3	0.297123	0.216262	0.727853	0.00340421	0.0161283
MYO5B	0.247903	0.180233	0.727029	0.00819664	0.0342348
SBDS	0.358735	0.260588	0.726409	0.00148205	0.00780361
RBMS1	0.259104	0.18797	0.725462	0.00498557	0.0223668
PDE4C	0.251069	0.181863	0.724356	0.00730071	0.031077
CTNNA1	0.54278	0.392473	0.723078	6.51646e-05	0.000476302
ITGB1	0.397804	0.287226	0.722029	0.000526963	0.00316463
VMP1	0.403408	0.291237	0.721941	0.000489447	0.00299601
MYL12B	2.09755	1.51411	0.721845	1.51295e-15	2.82503e-14
MISP	0.2623	0.18923	0.721424	0.0044459	0.0202786
UGCG	0.286383	0.206043	0.719465	0.00281943	0.0137085
CAPG	0.290889	0.209232	0.719284	0.00304592	0.0147131
EPHA2	0.286741	0.206004	0.718433	0.00397545	0.018403
IDH1	0.486637	0.349482	0.718158	0.000112978	0.000796944
ANXA3	0.543379	0.390155	0.718017	3.92966e-05	0.00029599
SPINT1	0.388752	0.278841	0.717273	0.000452918	0.00279796
MIDN	0.295406	0.211655	0.716488	0.00233449	0.0117624
CLDN1	0.23034	0.164552	0.71439	0.00598447	0.0263317
FOXA3	0.307934	0.219762	0.713667	0.00172402	0.00895039
ERO1A	0.508257	0.361702	0.711651	4.99381e-05	0.000371112
HLA-E	0.316882	0.225161	0.710552	0.00117555	0.00648155
TAGLN2	1.76452	1.25023	0.70854	1.60431e-14	2.76339e-13
PRSS8	0.369138	0.261367	0.708047	0.000522195	0.00315303
SLC25A23	0.233882	0.16548	0.707536	0.00532466	0.0237578
TCF7L2	0.278116	0.196609	0.706933	0.0024003	0.0120394
SLC9A3R2	0.322316	0.227495	0.705816	0.000763259	0.00439368
LPCAT4	0.258904	0.182698	0.705659	0.00410582	0.0188885
CDH1	0.650286	0.45881	0.705552	3.02975e-06	2.78186e-05
RIOK3	0.310877	0.21925	0.705263	0.00126476	0.00687115
ASS1	0.235724	0.166187	0.705006	0.00651237	0.028098
F2RL1	0.237265	0.16724	0.704868	0.0055748	0.0246757
ABCC3	0.286307	0.201626	0.704229	0.00162239	0.00850224
XIST	0.500648	0.352349	0.703786	4.26067e-05	0.000318761
CLDN18	3.7692	2.6527	0.703783	1.96855e-27	5.83216e-26
HMGCS1	0.353321	0.248486	0.703287	0.000554705	0.00331332
VCL	0.341561	0.240136	0.703055	0.000526716	0.00316463
TMEM63B	0.277676	0.195004	0.70227	0.00196314	0.0101209
LLGL2	0.359632	0.252464	0.702005	0.000518583	0.00313976
RNF128	0.249528	0.174639	0.699876	0.00282875	0.0137238
CLTB	0.456248	0.318512	0.698112	5.28055e-05	0.000389813
UBL3	0.30124	0.210042	0.697259	0.00124873	0.00681739
MLPH	0.355137	0.247605	0.69721	0.000330635	0.00212333
WDR1	0.371824	0.259036	0.696664	0.000267122	0.0017406
EFCAB14	0.319857	0.222819	0.696621	0.000593969	0.00353833
ITGB4	0.307435	0.214135	0.69652	0.000805415	0.00460691
FDPS	0.530416	0.368512	0.694759	1.48772e-05	0.000120647
GPRC5A	0.536946	0.372533	0.693799	8.25624e-06	7.02888e-05
BLVRB	0.60593	0.420207	0.693491	2.14907e-06	2.0407e-05
VASP	0.3294	0.228131	0.692564	0.000492279	0.00299811
MMP14	0.324793	0.224562	0.691399	0.000448571	0.00278414
JAG1	0.209305	0.144509	0.690424	0.00556103	0.0246639
ASNS	0.196153	0.135145	0.688978	0.0076182	0.0322431
ITLN1	0.179896	0.123938	0.688941	0.00954395	0.0393444
VAMP8	0.803439	0.552949	0.688228	3.12826e-08	3.44109e-07
INF2	0.29963	0.206164	0.68806	0.000826401	0.00470837
TFF2	16.4306	11.2974	0.687584	8.1052e-38	4.18832e-36
SDC4	0.806036	0.553687	0.686926	1.85831e-08	2.07496e-07
SMIM22	1.10479	0.757752	0.685878	4.05603e-11	5.81452e-10
SEMA3B	0.285796	0.195894	0.685434	0.00107531	0.00598834
PCSK7	0.244453	0.167223	0.684071	0.00207805	0.0106392
MYEOV	0.266183	0.181966	0.683613	0.00126151	0.00687027
ELF3	1.48754	1.01607	0.68305	1.10233e-14	1.91357e-13
QSOX1	0.549472	0.375204	0.682844	3.45173e-06	3.14334e-05
IFNGR2	0.33799	0.230209	0.681111	0.000226147	0.00150901
CYSTM1	4.60379	3.13536	0.681038	3.34087e-33	1.34971e-31
PKIB	0.227784	0.155036	0.680627	0.00257113	0.0126957
TSPAN3	0.672823	0.456256	0.678122	1.3719e-07	1.43791e-06
LAMA3	0.242969	0.164628	0.677567	0.0019772	0.0101463
ABHD2	0.404945	0.274082	0.676837	4.43358e-05	0.000330584
HSPB1	1.08207	0.732088	0.676564	1.12256e-11	1.67718e-10
MYL12A	1.70911	1.15589	0.676311	1.9805e-17	4.03731e-16
CTSE	1.72799	1.16864	0.6763	1.71496e-17	3.52838e-16
CAMK2N1	0.326296	0.220333	0.675256	0.000207661	0.00139825
NUPR1	0.212615	0.143226	0.673641	0.0026645	0.0130665
KLF6	0.749892	0.505052	0.6735	1.34776e-08	1.53575e-07
ITPR3	0.286484	0.192834	0.673104	0.000492489	0.00299811
CYP2S1	0.241122	0.162037	0.672013	0.00188765	0.00977704
KLF4	0.436483	0.293005	0.671286	1.53715e-05	0.000123752
EZR	0.834432	0.559825	0.670905	1.92631e-09	2.36479e-08
REG4	0.182599	0.122096	0.668657	0.00445362	0.0202786
DNM2	0.317276	0.212135	0.668614	0.000249635	0.00164109
RHOC	0.509854	0.340759	0.668345	2.42474e-06	2.27333e-05
PLEC	0.250172	0.166972	0.66743	0.00104239	0.00583423
DUSP1	0.435905	0.290625	0.666717	1.22763e-05	0.000100657
MVD	0.29709	0.197546	0.664937	0.000274916	0.00178615
AHR	0.42974	0.284908	0.662978	8.74357e-06	7.41535e-05
FBLIM1	0.361732	0.239332	0.661628	4.18817e-05	0.000314396
ACTN4	0.848092	0.560474	0.660864	3.52692e-10	4.63717e-09
EDN2	0.18706	0.123543	0.660448	0.00327557	0.0156323
PPARD	0.203506	0.133964	0.658278	0.00255684	0.0126532
ITGA2	0.210837	0.138398	0.656419	0.00164841	0.00859803
LINC01559	0.228085	0.149641	0.656076	0.000887851	0.00501986
TXNIP	0.18849	0.123406	0.654711	0.00327841	0.0156323
MSMO1	0.402352	0.263038	0.653751	7.80814e-06	6.67295e-05
AREG	0.174178	0.113808	0.653401	0.00349787	0.0165367
MYRF	0.261102	0.17023	0.651966	0.000376972	0.00240009
TPM4	0.664776	0.43334	0.651859	1.14335e-08	1.32319e-07
CDKN1A	0.341485	0.222479	0.651506	3.72609e-05	0.000283479
BHLHE40	0.481987	0.313805	0.651066	1.15682e-06	1.13737e-05
ADGRF1	0.225616	0.146617	0.649854	0.00083498	0.00474508
B4GALT1	0.441697	0.28698	0.649722	2.65868e-06	2.48218e-05
ERBB2IP	0.313142	0.202936	0.648062	7.70099e-05	0.000557381
GFPT1	0.419653	0.270795	0.645283	5.15215e-06	4.54289e-05
VILL	0.294685	0.18971	0.643772	0.00013368	0.000928243
CTNND1	0.510701	0.328157	0.642561	2.91604e-07	2.99974e-06
GOLM1	0.445856	0.285893	0.641223	1.53718e-06	1.48505e-05
CAPN8	0.411515	0.263829	0.641117	3.32345e-06	3.03897e-05
PSAT1	0.271669	0.17321	0.637579	0.000167834	0.00115101
MYH14	0.329857	0.209365	0.634715	2.53528e-05	0.000197663
PIM1	0.289636	0.182615	0.630501	5.79179e-05	0.000424731
LMO7	0.534218	0.336479	0.629854	4.90612e-08	5.29195e-07
STK24	0.37531	0.236311	0.629641	5.22622e-06	4.58998e-05
KRT7	1.29106	0.811758	0.628755	1.00535e-17	2.08776e-16
JUP	0.445522	0.279362	0.627044	5.95434e-07	5.98667e-06
PDLIM5	0.379342	0.237059	0.624922	2.93227e-06	2.70353e-05
MGLL	0.263731	0.164301	0.622986	0.0001281	0.000892286
RAP2B	0.377169	0.234806	0.622548	2.71746e-06	2.52644e-05
SLC7A11	0.216058	0.134028	0.620332	0.000375271	0.00239613
CYP1B1	0.295326	0.182659	0.618501	2.648e-05	0.00020573
ACTB	7.99906	4.93877	0.617419	1.72771e-54	1.82808e-52
ACTG1	6.4609	3.98195	0.616316	2.86645e-53	2.89511e-51
RASEF	0.325858	0.20082	0.61628	1.07507e-05	8.88031e-05
BCAS1	0.316698	0.194698	0.614774	1.03439e-05	8.57615e-05
TUBA1C	0.6088	0.373439	0.613401	1.22194e-09	1.53068e-08
FAM101A	0.535047	0.327889	0.612823	9.52995e-09	1.12636e-07
PLXNB2	0.512063	0.311411	0.608151	8.60617e-09	1.02262e-07
EFHD2	0.497353	0.301575	0.606361	1.70984e-08	1.92856e-07
UNC5B-AS1	0.193544	0.116941	0.604206	0.000453315	0.00279796
CYP3A5	0.2815	0.169636	0.602615	1.64274e-05	0.000129899
CYP2C18	0.210694	0.126775	0.601701	0.000300178	0.0019402
RHOF	0.371105	0.222153	0.598624	6.26691e-07	6.27255e-06
SLC9A1	0.253409	0.151684	0.598574	3.28912e-05	0.000252015
B4GALNT3	0.348058	0.207202	0.595308	1.19439e-06	1.16401e-05
HPGD	0.232804	0.138409	0.59453	6.93011e-05	0.000504876
EFNA1	0.630724	0.374979	0.594522	3.99777e-11	5.76821e-10
TMEM54	0.3323	0.196019	0.589886	1.78939e-06	1.70645e-05
LDLR	0.431049	0.254269	0.589884	4.77116e-08	5.17147e-07
TXNRD1	0.633987	0.373871	0.589714	2.65865e-11	3.88653e-10
TMBIM1	0.617986	0.363829	0.588734	3.94326e-11	5.72675e-10
VSIG1	0.554597	0.326308	0.588369	3.41211e-10	4.53995e-09
LGALS4	0.477275	0.280661	0.588049	5.99963e-09	7.1673e-08
SPTSSB	0.287041	0.168217	0.58604	5.26096e-06	4.60231e-05
LIPH	0.520455	0.303874	0.583863	6.81611e-10	8.70425e-09
CD55	0.306015	0.178067	0.581892	2.29076e-06	2.15681e-05
ABLIM1	0.437438	0.251924	0.575909	1.23343e-08	1.42005e-07
TACSTD2	1.11488	0.639588	0.573681	1.94133e-20	4.40168e-19
CLDN4	0.665818	0.381725	0.573317	6.25462e-13	9.9984e-12
PARD6B	0.451174	0.257206	0.570081	1.92489e-09	2.36479e-08
CA2	1.8518	1.04682	0.565296	1.43408e-34	6.24808e-33
ZFP36	0.387566	0.219042	0.565173	2.84708e-08	3.14737e-07
C19orf33	1.83783	1.03635	0.563899	2.88168e-34	1.20813e-32
FA2H	0.297225	0.167478	0.563472	1.13861e-06	1.12444e-05
DSG2	0.472149	0.265862	0.563089	5.42257e-10	7.0052e-09
SYTL2	0.347984	0.195406	0.561537	7.69121e-08	8.17697e-07
DUSP5	0.223801	0.124748	0.557405	1.14384e-05	9.41342e-05
LAMB3	0.334883	0.186495	0.556895	1.24169e-07	1.31383e-06
SFN	0.623255	0.342676	0.549816	1.88825e-13	3.10792e-12
PRSS3	0.308475	0.169336	0.548947	2.57435e-07	2.66056e-06
VSIG2	0.763271	0.417606	0.547127	2.94209e-16	5.68463e-15
NEAT1	7.0571	3.78811	0.536779	7.91113e-85	1.35219e-82
AKR1C2	0.495743	0.266046	0.536662	1.11678e-11	1.67718e-10
EPS8L1	0.306097	0.163851	0.535291	1.64616e-07	1.71726e-06
ANKRD36C	0.573788	0.305405	0.532261	1.50817e-13	2.50086e-12
SDCBP2	0.439218	0.2333	0.531172	7.04619e-11	9.66459e-10
JUNB	0.429995	0.22511	0.523517	1.00857e-10	1.3665e-09
PLAUR	0.293779	0.153345	0.521972	6.13866e-08	6.55774e-07
FLNB	0.460728	0.238076	0.516739	7.29168e-12	1.12515e-10
KLF2	0.357847	0.184117	0.514513	1.2262e-09	1.53068e-08
ISG20	0.519413	0.266289	0.512674	1.46879e-13	2.45387e-12
ID1	0.78766	0.401136	0.509275	5.55776e-20	1.23493e-18
APOL1	0.358766	0.181131	0.504871	6.52383e-10	8.37916e-09
GSN	1.37073	0.685323	0.499969	5.64285e-35	2.55886e-33
MUC1	6.67022	3.28673	0.492747	6.51586e-106	1.60869e-103
F3	0.698979	0.323873	0.463351	1.14966e-21	2.83839e-20
MALAT1	49.8044	22.6379	0.454535	7.20171e-167	2.28603e-164
MXD1	0.643132	0.288152	0.448044	2.48021e-21	5.99025e-20
SLPI	0.730777	0.32097	0.439217	4.81037e-25	1.30349e-23
LINC01133	0.779394	0.332555	0.426685	7.46205e-28	2.24063e-26
PLAC8	0.85255	0.352063	0.412953	3.52661e-32	1.30602e-30
S100P	6.71883	2.69467	0.401062	2.40246e-165	6.67282e-163
AKR1B10	0.513498	0.20427	0.3978	7.97352e-21	1.86496e-19
C15orf48	1.17489	0.463694	0.394669	1.22441e-46	1.00764e-44
CEACAM5	0.278377	0.109759	0.394281	2.37131e-12	3.68466e-11
TFF1	48.6729	19.1505	0.393452	1.07673e-224	5.98121e-222
MUC5AC	3.91118	1.17698	0.300928	2.91681e-217	1.29623e-214
PHGR1	0.558379	0.130651	0.233982	1.58095e-40	9.00736e-39
PSCA	1.24514	0.239949	0.192709	6.97941e-103	1.40984e-100
DPCR1	2.39753	0.419064	0.174789	2.59804e-210	9.62143e-208
GKN2	2.65696	0.293826	0.110587	0	0
GKN1	14.112	0.614488	0.0435438	0	0

## Sheet: Cluster 4. Dif. pit cells 
List of gene markers characteristic of cluster 4: Differenciated pit cells
Gene markers are organized based on their FC (fold change). Higher FC means higher difference in the expression of the selected gene marker between the cells in cluster 4 (Differenciated pit cells) compared to the rest of the cells (cluster 1, 2 and 3). Gene markers were selected based on high fold change and low adjusted p-value. The top 10 gene markers for cluster 4 are highlighed in blue. The …
Gene name	mean.ncl	mean.cl	FC	pv	padj			Mean.ncl	mean gene expression across cells outside of cluster 1.
GKN1	4.44252	77.6377	17.476	0	0			Mean.cl	mean gene expression across cells within cluster 1.
GKN2	1.39416	8.90322	6.38607	0	0			fc	fold-change of mean expression in cluster 1 versus the remaining cells.
CEACAM5	0.168505	0.948145	5.62679	1.8013e-46	2.00125e-44			pv	inferred p-value for differential expression.
PHGR1	0.331825	1.66615	5.02116	2.70731e-72	8.59378e-70			padj	Benjamini-Hochberg corrected FDR.
PSCA	0.752485	3.39771	4.51531	0	0
PLAUR	0.222272	0.624887	2.81137	1.25871e-14	2.9134e-13
TXNIP	0.149421	0.409144	2.73819	1.15113e-09	1.99828e-08
DUSP5	0.175062	0.438097	2.50253	5.60727e-09	9.29802e-08
SLPI	0.551283	1.36627	2.47835	7.93916e-25	2.89194e-23
DPCR1	1.66488	3.94763	2.37112	3.16884e-63	8.80146e-61
IFI27	1.12642	2.65418	2.35629	2.32761e-42	2.15498e-40
CD55	0.243945	0.572772	2.34795	2.55176e-10	4.57259e-09
SFN	0.495223	1.11661	2.25476	2.89168e-17	7.64917e-16
AREG	0.143033	0.321118	2.24507	5.72001e-06	7.06103e-05
GSN	1.0762	2.36926	2.20151	2.0815e-33	1.15627e-31
EPS8L1	0.243293	0.532354	2.18811	9.80921e-09	1.59095e-07
MUC5AC	2.89086	6.14195	2.12461	2.50386e-55	4.27968e-53
LINC01133	0.601431	1.2711	2.11346	4.39646e-17	1.13592e-15
DSG2	0.381035	0.800665	2.10129	4.17127e-11	7.72379e-10
TUBA1C	0.500595	1.03179	2.06113	1.38129e-13	2.92306e-12
EFHD2	0.408078	0.840906	2.06065	4.76199e-11	8.74474e-10
MUC1	5.28036	10.873	2.05914	9.59177e-58	2.13129e-55
PRSS3	0.248977	0.507862	2.03979	3.78536e-07	5.39171e-06
MXD1	0.502659	1.02349	2.03614	6.04419e-13	1.23213e-11
LAMC2	0.170697	0.344826	2.02011	3.33444e-05	0.000361421
CDKN1A	0.285711	0.567398	1.98592	1.14328e-07	1.71647e-06
IL32	0.235682	0.466484	1.9793	2.74809e-06	3.54127e-05
SERPINB2	0.11561	0.228584	1.9772	0.000974138	0.00764853
CLDN4	0.54566	1.05792	1.93879	6.62904e-12	1.29208e-10
ITGA2	0.177445	0.342034	1.92755	0.000159089	0.00155042
AKAP12	0.11333	0.215332	1.90003	0.00223926	0.0157957
FLNB	0.373336	0.691191	1.85139	1.29241e-07	1.92734e-06
PLEC	0.21287	0.388956	1.8272	0.000133293	0.00133413
CYP2C18	0.175697	0.320885	1.82636	0.000469516	0.00404366
TACSTD2	0.921997	1.6786	1.82061	2.06551e-15	4.98865e-14
LAMA3	0.2075	0.377559	1.81956	0.000151826	0.00149937
SDCBP2	0.358538	0.650721	1.81493	9.88075e-07	1.37219e-05
ITGAV	0.200377	0.36124	1.8028	0.000182314	0.00174613
CTSE	1.47722	2.66087	1.80127	6.77532e-23	2.35231e-21
C15orf48	0.918543	1.65258	1.79913	1.11914e-14	2.61761e-13
S100P	5.26932	9.4104	1.78588	1.44484e-36	1.03562e-34
PLXNB2	0.42926	0.765615	1.78357	2.03068e-07	2.98819e-06
UNC5B-AS1	0.162179	0.287547	1.77303	0.000904407	0.00717712
KLF2	0.291614	0.515481	1.76768	2.41575e-05	0.000275271
HIST1H1C	0.176633	0.309595	1.75276	0.000731888	0.00597888
F2RL1	0.205504	0.358205	1.74305	0.00060672	0.00506817
RHOC	0.437077	0.757498	1.7331	7.27732e-07	1.02343e-05
VILL	0.25079	0.433851	1.72994	0.000151278	0.00149937
LDLR	0.360818	0.623594	1.72828	8.63094e-06	0.000103665
KLF6	0.644322	1.11065	1.72374	3.52712e-09	5.93732e-08
LPCAT4	0.224741	0.385983	1.71746	0.00053634	0.00451981
VSIG1	0.46463	0.794998	1.71103	5.62522e-07	7.9613e-06
GOLM1	0.379968	0.646583	1.70168	7.37299e-06	9.00154e-05
LAMB3	0.278015	0.472881	1.70092	0.000163499	0.00158644
IFNGR2	0.291672	0.495037	1.69724	0.000124482	0.00125158
MYL12B	1.83258	3.10906	1.69654	3.3441e-22	1.09273e-20
NFKBIA	0.360318	0.610674	1.69482	2.22756e-05	0.000255136
RHOF	0.312482	0.527074	1.68673	8.07794e-05	0.000838747
FA2H	0.247544	0.417411	1.68621	0.000519529	0.00442296
ITPR3	0.24685	0.416022	1.68533	0.000507217	0.00433475
HLA-E	0.27625	0.46431	1.68076	0.000216311	0.00203662
MAP1LC3B	0.326367	0.547432	1.67735	6.09831e-05	0.000645259
RAP2B	0.320228	0.536569	1.67558	9.75228e-05	0.000989478
HLA-A	1.08453	1.81418	1.67279	7.22765e-13	1.44683e-11
HPGD	0.196032	0.327348	1.66987	0.001818	0.0131155
VAMP8	0.696448	1.16101	1.66705	9.09799e-09	1.48645e-07
ACTB	6.78589	11.3025	1.66559	1.73643e-29	8.20923e-28
MLPH	0.308752	0.513807	1.66414	0.000138078	0.00137583
TMEM63B	0.241846	0.401571	1.66044	0.000845204	0.00677994
CLDN7	0.393511	0.652922	1.65922	2.63583e-05	0.000298572
CLDN18	3.28485	5.44762	1.65841	2.64987e-25	1.01517e-23
SLC9A3R2	0.281234	0.464259	1.65079	0.000335895	0.00305885
CYP2S1	0.208254	0.343686	1.65032	0.00127757	0.00962292
MYL12A	1.47886	2.43036	1.6434	9.62852e-16	2.37717e-14
TFF1	38.5186	62.9819	1.63511	4.21892e-34	2.60401e-32
OPTN	0.190796	0.311782	1.63411	0.00552772	0.0342134
EPHA2	0.251777	0.407433	1.61823	0.00141663	0.0104925
RAB11FIP1	0.496481	0.802903	1.61719	7.5094e-06	9.11797e-05
SLC7A11	0.184148	0.297708	1.61668	0.00475453	0.0304455
F11R	0.284933	0.458467	1.60903	0.000878502	0.0070217
SMIM22	0.961335	1.54608	1.60827	8.65768e-10	1.52678e-08
JUNB	0.355758	0.571993	1.60782	0.0001646	0.00159018
BIRC3	0.222712	0.356886	1.60246	0.00329022	0.0219546
PPP2CB	0.240145	0.38458	1.60145	0.00198419	0.014131
MMP14	0.283303	0.452893	1.59861	0.00113966	0.00864277
PARD6B	0.379113	0.605771	1.59786	0.000193991	0.00184999
TPM4	0.572957	0.915418	1.59771	2.75715e-06	3.54127e-05
RHOB	0.198534	0.317089	1.59715	0.0064803	0.0389168
ZFP36	0.325204	0.51909	1.5962	0.000359051	0.00324313
PLAC8	0.68116	1.08657	1.59518	3.65491e-07	5.23948e-06
MIDN	0.259727	0.413901	1.5936	0.0016569	0.0120709
PDCD6IP	0.300097	0.478043	1.59296	0.000676948	0.00555047
B2M	4.08767	6.5106	1.59274	1.8039e-22	6.07311e-21
CAMK2N1	0.283414	0.450609	1.58993	0.00113966	0.00864277
C19orf33	1.54255	2.44858	1.58736	3.14921e-14	6.92827e-13
CTNND1	0.43933	0.696484	1.58533	3.95147e-05	0.000424163
AKR1B10	0.408622	0.646545	1.58226	8.51266e-05	0.000875701
RHOA	0.603703	0.955187	1.58221	2.19487e-06	2.90298e-05
MYRF	0.225433	0.355172	1.57551	0.00615597	0.03717
RNF128	0.218639	0.34399	1.57333	0.00542606	0.0336779
ISG20	0.429409	0.675429	1.57292	7.31844e-05	0.000767055
ATF3	0.257084	0.404298	1.57263	0.00209533	0.0148275
QSOX1	0.479033	0.752952	1.57182	2.77901e-05	0.000308748
ISG15	0.207453	0.325168	1.56743	0.0057632	0.0352778
MTRNR2L12	0.206855	0.323672	1.56473	0.00569559	0.0350824
SLC25A23	0.205566	0.321324	1.56312	0.00739882	0.0438158
GFPT1	0.361954	0.565475	1.56228	0.00024759	0.00231153
VSIG2	0.63858	0.996531	1.56054	2.40896e-06	3.14866e-05
CA2	1.55886	2.4241	1.55505	5.50886e-13	1.1334e-11
BCL3	0.175447	0.272553	1.55348	0.00966585	0.0549297
SLC9A1	0.215675	0.33383	1.54784	0.00675187	0.0403297
ABHD2	0.35334	0.543121	1.53711	0.000801208	0.00645951
LGALS4	0.405284	0.622047	1.53484	0.000396293	0.00352225
EZR	0.727067	1.1139	1.53205	1.81681e-06	2.4319e-05
ACTN4	0.736912	1.12639	1.52853	1.63046e-06	2.19569e-05
KLF4	0.380545	0.580705	1.52598	0.000740669	0.00602845
PRSS8	0.325607	0.494633	1.51911	0.00186716	0.0133833
AGRN	0.232907	0.352095	1.51174	0.00936212	0.0535983
HLA-B	0.926375	1.39712	1.50815	2.23799e-07	3.27158e-06
SH3BGRL3	1.23123	1.85116	1.5035	4.59039e-09	7.66905e-08
ARPC1A	0.459268	0.689383	1.50105	0.000429398	0.00374165
TAPBP	0.271654	0.407505	1.50009	0.00598844	0.0364556
SDC4	0.707728	1.05883	1.4961	1.17405e-05	0.000136584
B4GALNT3	0.297216	0.443469	1.49208	0.00531714	0.0331347
JUP	0.384259	0.572664	1.49031	0.00130469	0.00976101
B4GALT1	0.383634	0.571628	1.49003	0.00128439	0.00964162
CHMP5	0.312167	0.463992	1.48636	0.00401999	0.0261182
BHLHE40	0.419288	0.618495	1.47511	0.00101366	0.00793081
TFF2	14.4536	21.3148	1.4747	3.74081e-19	1.0937e-17
EFCAB14	0.28215	0.415982	1.47433	0.0088612	0.0510093
TSPAN3	0.590571	0.865794	1.46603	0.000154288	0.00151693
ITGB1	0.353995	0.516867	1.4601	0.00439652	0.0283162
SMIM14	0.444113	0.648448	1.4601	0.0011193	0.00854669
KCNK1	0.324367	0.469649	1.44789	0.00604393	0.036593
AHNAK	0.40676	0.588763	1.44745	0.00274564	0.0187717
TXNRD1	0.54235	0.784638	1.44674	0.000500328	0.00429239
F3	0.574392	0.830547	1.44596	0.000380002	0.00341848
CTNNA1	0.483788	0.698307	1.44341	0.000937915	0.00739024
ABLIM1	0.372852	0.536168	1.43802	0.00443438	0.0284774
FAM101A	0.461541	0.66099	1.43214	0.00139209	0.0103799
SPINT1	0.346211	0.495722	1.43185	0.00503301	0.0318614
ACTG1	5.58055	7.97646	1.42933	2.98062e-14	6.62294e-13
MSMO1	0.351574	0.502291	1.42869	0.00826584	0.0477057
EFNA1	0.541206	0.772294	1.42699	0.000934309	0.00738802
SPATS2L	0.608212	0.86273	1.41847	0.000447299	0.00388241
TAGLN2	1.57165	2.19499	1.39662	9.18727e-08	1.38872e-06
LIPH	0.446205	0.622665	1.39547	0.00507995	0.0320672
PTP4A2	0.382396	0.533617	1.39546	0.00756474	0.0445858
LMO7	0.465033	0.643338	1.38342	0.00499655	0.0317209
MT-ND2	2.46775	3.3485	1.3569	2.70362e-09	4.58584e-08
JUND	1.21706	1.65087	1.35644	2.01513e-05	0.000232001
RNASE1	1.23815	1.66945	1.34834	2.82096e-05	0.000310375
S100A6	11.7227	15.7666	1.34496	3.20176e-11	5.97841e-10
ID1	0.662295	0.88906	1.34239	0.00227934	0.0160275
LSR	0.574525	0.770705	1.34146	0.00488268	0.0311762
TMBIM1	0.532922	0.714483	1.34069	0.00724835	0.0430637
PRSS1	1.46827	1.96342	1.33723	9.85281e-06	0.000116452
CDH1	0.581402	0.777386	1.33709	0.0051311	0.0322983
GPRC5A	0.478389	0.63938	1.33653	0.00982508	0.0554095
CTSD	1.12198	1.49033	1.32831	0.000213076	0.00201471
MT-ND3	4.35266	5.71519	1.31304	2.23485e-08	3.54702e-07
CD59	1.07577	1.41184	1.3124	0.000413754	0.00361953
MAL2	0.923913	1.21054	1.31023	0.0010889	0.00837213
PSAP	0.702616	0.915402	1.30285	0.00584032	0.0356516
HSPB1	0.962306	1.24472	1.29347	0.00185177	0.013316
STARD10	0.808802	1.03621	1.28116	0.0057155	0.0350824
ELF3	1.32764	1.69038	1.27322	0.000565986	0.00474574
CFL1	1.53633	1.95593	1.27312	0.000217704	0.00204109
CST3	1.02177	1.30019	1.27248	0.00287933	0.0195654
EDF1	0.848455	1.07667	1.26897	0.00600609	0.0364632
CYSTM1	4.11352	5.14778	1.25143	4.65505e-06	5.81096e-05
S100A11	2.02225	2.52268	1.24746	0.000123103	0.00124334
NQO1	1.32223	1.63364	1.23552	0.0026863	0.0184798
KRT7	1.13674	1.40387	1.23499	0.00532362	0.0331347
FXYD3	1.69687	2.09261	1.23322	0.000893381	0.00711503
RPL36AL	1.08881	1.33666	1.22763	0.00938333	0.0535983
CLIC1	1.3071	1.60273	1.22617	0.00412408	0.0266387
MYL6	3.66769	4.47798	1.22093	6.16207e-05	0.000648916
TSPAN8	1.19751	1.46129	1.22028	0.00741438	0.0438158
CD63	1.87958	2.24622	1.19506	0.00366653	0.0241752
TMSB4X	18.0373	21.047	1.16686	0.000465215	0.00402221
MT-ATP6	8.16654	9.42459	1.15405	0.00209005	0.0148275
TMSB10	6.80291	5.94717	0.87421	0.00803266	0.0464807
MT-CO3	15.4386	13.3724	0.866167	0.00256684	0.017768
SPINK1	8.61489	7.43667	0.863235	0.00304554	0.0205067
MT-ND1	3.11428	2.6734	0.858432	0.00497801	0.0316938
RPL18A	4.75834	4.07834	0.857094	0.00291059	0.0197175
RPS6	5.84294	4.84573	0.829331	0.000249658	0.00232109
EIF1	2.13327	1.74571	0.818326	0.00234924	0.0164151
SERF2	4.86574	3.97464	0.816862	9.69678e-05	0.000988359
H3F3B	1.76709	1.40245	0.793648	0.00165557	0.0120709
FAU	1.40422	1.10413	0.786296	0.00382062	0.0249689
ATP5I	1.20173	0.943453	0.78508	0.00650538	0.0389621
S100A4	7.05267	5.50693	0.780829	1.14956e-06	1.57674e-05
POLR2L	1.04306	0.805587	0.772333	0.0077933	0.0453317
RPS27L	1.45946	1.11771	0.765837	0.00103483	0.00806804
USMG5	1.22734	0.933502	0.760588	0.00169647	0.0123188
SRP14	1.05778	0.803544	0.759653	0.0036805	0.0241955
OST4	0.913328	0.691801	0.757451	0.00782762	0.0454124
DSTN	0.988499	0.7441	0.752757	0.0040989	0.0265532
PABPC1	0.939929	0.70323	0.748174	0.00376241	0.024661
COX4I1	1.28845	0.958556	0.743959	0.000628201	0.00520844
TPI1	0.952696	0.708459	0.743636	0.00343893	0.0228099
RPL28	2.30748	1.70089	0.737121	2.2519e-06	2.96078e-05
SNRPG	0.717141	0.527966	0.736209	0.0098174	0.0554095
KRT18	1.9949	1.4673	0.735524	8.41988e-06	0.000101679
COX7B	0.990468	0.725476	0.732457	0.0014545	0.0107372
ATP5J2	0.753474	0.551035	0.731325	0.00641605	0.0386354
SSR4	0.876244	0.635609	0.725379	0.00265636	0.0183305
C14orf2	0.879238	0.636097	0.723464	0.00230634	0.0161662
RPL36	3.67877	2.64908	0.720098	1.12029e-09	1.96007e-08
RPS27	7.44865	5.33021	0.715594	6.16792e-11	1.12337e-09
HNRNPA2B1	0.784616	0.558255	0.711501	0.00248047	0.0172237
COX7C	1.66758	1.16882	0.700908	4.88251e-06	6.06086e-05
FTL	3.85902	2.67661	0.693599	1.24628e-11	2.38727e-10
CD24	0.81549	0.565546	0.693505	0.00107559	0.00829845
ATPIF1	0.636194	0.440644	0.692626	0.0029623	0.0200068
TBCA	0.546857	0.377684	0.690646	0.00778854	0.0453317
C12orf75	0.713063	0.488762	0.68544	0.00147395	0.010809
TMA7	1.15144	0.782098	0.679234	5.20415e-05	0.000553283
EEF1D	1.11628	0.752869	0.674444	3.29755e-05	0.000359174
ZFAS1	0.684655	0.459264	0.670796	0.00116247	0.00878573
UQCRB	1.11344	0.745952	0.669953	2.6471e-05	0.000298572
DBI	0.834129	0.558822	0.669946	0.00028723	0.00265927
CHCHD2	1.206	0.8015	0.664595	8.80323e-06	0.000105166
RPS29	5.31784	3.53389	0.664535	1.43297e-14	3.26959e-13
PPIA	1.45321	0.961016	0.661307	1.12549e-06	1.55332e-05
RPS16	2.37906	1.56679	0.658577	1.65465e-10	2.98914e-09
BTF3	1.03358	0.678379	0.656341	2.82159e-05	0.000310375
NDUFA4	1.09564	0.715712	0.653236	1.25173e-05	0.000144862
UBA52	1.76628	1.15223	0.652348	2.15482e-08	3.44461e-07
PPIB	0.575385	0.372862	0.648022	0.00141001	0.0104784
NDUFS5	0.600757	0.387334	0.644744	0.00146814	0.010802
PTMA	3.34552	2.1527	0.643458	2.92967e-15	6.99971e-14
HMGN1	0.420532	0.270446	0.643105	0.00697703	0.0415629
HSPA1A	0.453884	0.291526	0.642291	0.00514949	0.0323225
SLIRP	0.67827	0.435541	0.642134	0.000404898	0.00357017
MZT2B	0.443268	0.283712	0.640047	0.00571065	0.0350824
HMGN3	0.369349	0.235842	0.638535	0.00978095	0.0554095
NDRG1	0.974491	0.62034	0.636579	1.03939e-05	0.000121554
MALAT1	43.5831	27.573	0.632653	1.644e-22	5.61995e-21
EEF1A1	6.87808	4.35061	0.632533	2.41991e-18	6.72131e-17
BSG	0.669949	0.422344	0.630412	0.000293792	0.00270874
RPL27A	3.42629	2.15613	0.629291	3.96181e-17	1.03566e-15
LDHA	0.911978	0.573095	0.628409	2.87512e-05	0.000314705
SLC25A6	0.817094	0.510631	0.624936	3.72565e-05	0.000401864
SERBP1	0.418334	0.261151	0.624264	0.00285077	0.0194307
RPS26	1.82356	1.13202	0.620774	3.31474e-10	5.89228e-09
RPL10	4.43776	2.75175	0.620077	1.0895e-18	3.06438e-17
HMGB1	0.671012	0.415634	0.619414	0.000155841	0.00152546
RPL41	8.88975	5.48604	0.61712	1.04887e-20	3.23693e-19
RPL18	2.04928	1.26263	0.616132	2.33468e-11	4.39632e-10
PKM	1.06737	0.657373	0.615883	1.40238e-06	1.91171e-05
ATP5G3	0.788751	0.484825	0.614675	4.17323e-05	0.000445813
UQCRQ	1.51287	0.926023	0.612097	7.86193e-09	1.29402e-07
ATP5A1	0.417432	0.255392	0.611817	0.00347263	0.0229648
RPL24	1.2753	0.778057	0.6101	7.92879e-08	1.21502e-06
RPS25	2.09604	1.27517	0.608369	5.54536e-12	1.09042e-10
UQCRH	1.27808	0.773849	0.605476	8.00543e-08	1.21836e-06
PDIA6	0.354433	0.214383	0.604861	0.00521277	0.0326275
EIF3F	0.291473	0.174985	0.600348	0.00778331	0.0453317
C19orf53	0.388579	0.232077	0.597247	0.00194415	0.0138903
RPS11	1.95894	1.16967	0.597093	4.99879e-12	9.91723e-11
RPS10	1.06207	0.632868	0.595879	2.63089e-07	3.82081e-06
PRDX2	0.490456	0.291794	0.594944	0.000670157	0.00551515
ALDH3A1	0.308304	0.183156	0.594075	0.00953264	0.0543116
SOD1	0.48938	0.288955	0.590452	0.000408861	0.00359087
EEF2	0.970132	0.57131	0.588899	8.08773e-07	1.13025e-05
APRT	0.463458	0.272527	0.58803	0.0007464	0.00605292
HMGN2	0.381087	0.223917	0.587575	0.00175007	0.0126666
PRDX3	0.329231	0.193038	0.58633	0.00774487	0.0453317
WFDC2	0.354941	0.208081	0.586243	0.00319965	0.0214145
HSP90B1	0.891011	0.518588	0.582022	1.85989e-06	2.47466e-05
ATP5O	0.749466	0.434993	0.580403	9.9191e-06	0.000116615
RANBP1	0.27394	0.158987	0.580371	0.00772016	0.0453317
C4orf3	0.755545	0.436646	0.577922	6.67337e-06	8.19239e-05
HSP90AB1	0.803476	0.463319	0.576643	3.82704e-06	4.83164e-05
ENO1	0.787395	0.45254	0.574731	3.06698e-06	3.91657e-05
H2AFZ	0.784807	0.448147	0.571028	3.74757e-06	4.75834e-05
HSP90AA1	1.06507	0.60775	0.570622	4.90227e-08	7.56447e-07
LSM5	0.318597	0.180926	0.567883	0.00312431	0.0209735
RPL38	1.80331	1.02355	0.567597	6.96946e-13	1.40783e-11
NACA	0.989586	0.561295	0.567202	1.50844e-07	2.2345e-06
CCL26	0.440658	0.248827	0.564671	0.000535279	0.00451981
HSPA8	0.382927	0.214747	0.560804	0.00104484	0.0081176
RPL27	1.95495	1.09336	0.559276	2.18685e-14	4.90827e-13
SLC25A5	0.725649	0.404403	0.557298	2.49064e-06	3.23638e-05
SNRPE	0.419571	0.23124	0.551134	0.000299853	0.0027532
TIMM13	0.399981	0.21969	0.549252	0.000623305	0.00518721
RPL8	2.79466	1.53196	0.548172	7.84481e-21	2.45509e-19
PIGR	0.818317	0.447893	0.547334	2.81622e-07	4.06341e-06
HNRNPA1	0.957744	0.524098	0.547221	3.24068e-08	5.07098e-07
PARK7	0.429653	0.233999	0.544624	0.000344525	0.00312464
RPLP2	4.25427	2.3152	0.544206	4.51929e-28	2.00837e-26
SNRPD1	0.371793	0.201099	0.540888	0.000658336	0.005438
RPLP1	5.81204	3.13867	0.540028	7.72981e-30	3.73384e-28
IFI6	0.660248	0.356471	0.539904	4.10701e-06	5.15581e-05
NME1	0.258909	0.139656	0.539401	0.00342189	0.0227648
NUDC	0.438661	0.23463	0.534878	0.000179043	0.00172222
RPS28	5.25556	2.80623	0.533954	1.83096e-30	9.46138e-29
RPL22L1	0.354294	0.188638	0.532433	0.00110848	0.00849323
PRSS2	5.72991	3.04721	0.531808	6.42881e-31	3.40114e-29
RPS15	3.21366	1.69908	0.528705	3.76649e-26	1.46827e-24
CD99	0.236309	0.124914	0.528602	0.00928344	0.0533018
RAMP1	0.304646	0.160248	0.526013	0.00245313	0.0170873
GAPDH	3.21047	1.68743	0.525601	1.51006e-26	6.21362e-25
RAN	0.535711	0.281012	0.524558	2.73726e-05	0.000307123
RPL9	2.05966	1.07775	0.523268	1.12785e-17	3.01939e-16
NAP1L1	0.333632	0.173961	0.521415	0.00104906	0.008122
RPLP0	2.17995	1.13644	0.521312	7.22995e-19	2.05961e-17
SNHG8	0.344474	0.17937	0.520706	0.000537007	0.00451981
RPL23	1.52879	0.793654	0.51914	9.08849e-14	1.94179e-12
GNB2L1	1.5115	0.783467	0.518336	8.47697e-14	1.82872e-12
FABP5	0.261261	0.135159	0.517332	0.00271903	0.0186472
SNRPF	0.370912	0.191642	0.516677	0.000202718	0.00192496
RPS12	3.42023	1.76652	0.516492	2.52428e-29	1.16853e-27
MT1F	0.321226	0.165287	0.514549	0.000802351	0.00645951
RPL36A	1.21374	0.622779	0.513107	1.71101e-11	3.24946e-10
RPL30	1.53087	0.784785	0.512642	5.15108e-14	1.12213e-12
RPL31	2.8799	1.47458	0.512024	2.85983e-25	1.07704e-23
RPS15A	2.99549	1.53327	0.511859	1.59011e-26	6.42403e-25
LY6E	0.360496	0.184347	0.51137	0.000399918	0.00354031
PPA1	0.541219	0.276471	0.51083	9.8023e-06	0.000116452
RPS20	2.15951	1.08484	0.502354	3.47672e-20	1.05826e-18
RPS21	2.39465	1.201	0.501533	2.15615e-22	7.1507e-21
RPS13	2.95057	1.478	0.500921	1.4837e-27	6.33996e-26
RPL13A	5.08694	2.5186	0.495112	1.52156e-36	1.05653e-34
RPL37	2.59228	1.28326	0.495032	1.41891e-24	5.08519e-23
RPL12	3.55002	1.7457	0.491743	6.94226e-34	4.16911e-32
KIAA0101	0.207823	0.101737	0.489536	0.00400351	0.0260874
RPL21	4.62537	2.2627	0.489192	3.74544e-37	2.86979e-35
RPL14	1.56669	0.76221	0.486509	5.44967e-16	1.36058e-14
EIF3E	0.362021	0.175873	0.48581	8.95544e-05	0.000917004
RPL23A	3.62244	1.75403	0.484214	1.06978e-35	6.99135e-34
RPS14	4.70496	2.27109	0.482701	1.72455e-38	1.41924e-36
HSPE1	0.712644	0.343812	0.482445	4.36355e-08	6.78029e-07
RPL19	2.79804	1.34581	0.480984	5.41918e-28	2.36106e-26
C1QBP	0.301699	0.144751	0.479786	0.000386082	0.00344528
RPL35A	2.63699	1.26295	0.478937	8.68802e-27	3.64241e-25
SERPINA1	0.300632	0.143715	0.478045	0.000381782	0.00342064
RPS3	3.26745	1.56127	0.477825	5.93099e-33	3.21431e-31
GDF15	2.64003	1.23819	0.469006	4.0124e-28	1.8195e-26
RPSA	1.2688	0.590695	0.465555	1.44204e-14	3.26959e-13
RPS27A	3.50291	1.61451	0.460906	6.45245e-38	5.12048e-36
RPL7A	1.68595	0.773535	0.458813	2.71528e-19	8.04448e-18
RPS24	2.70006	1.23159	0.456135	2.77479e-30	1.40127e-28
HSPD1	0.332027	0.151226	0.455463	8.22035e-05	0.000849563
RPL34	5.59872	2.54818	0.455135	8.90697e-45	9.42442e-43
RPL35	2.98024	1.35615	0.455046	1.53131e-33	8.72453e-32
RPL22	1.33426	0.60071	0.45022	1.10077e-15	2.68782e-14
RPL29	2.27884	1.02375	0.449244	1.76918e-26	7.01987e-25
CXCL17	0.367875	0.162793	0.442522	2.75056e-05	0.000307123
RPS7	1.53313	0.672313	0.438524	4.78232e-19	1.38004e-17
EEF1B2	0.719204	0.314841	0.437764	1.38149e-09	2.3796e-08
AQP5	0.241196	0.105086	0.435688	0.000307713	0.00281373
RPL13	4.61101	2.00317	0.434431	3.20376e-48	3.74672e-46
RPL5	1.31937	0.572336	0.433795	6.88218e-17	1.75773e-15
YBX1	1.20772	0.519781	0.430382	5.10711e-16	1.28954e-14
RPL4	0.873895	0.37482	0.428908	6.78831e-12	1.31162e-10
RPL10A	1.89409	0.79674	0.420646	5.89508e-25	2.18314e-23
RPL11	2.61061	1.09803	0.420603	1.38882e-33	8.12092e-32
NPM1	0.963541	0.402236	0.417456	1.65793e-13	3.47539e-12
STMN1	0.280404	0.116033	0.413805	7.68607e-05	0.000801805
RPS3A	3.08175	1.27483	0.413671	1.09504e-40	9.3584e-39
RPS9	2.63731	1.0904	0.413452	8.50106e-35	5.39696e-33
HIST1H4C	0.404568	0.167052	0.412914	1.59843e-06	2.16567e-05
RPL39	5.31662	2.18007	0.410048	1.70281e-54	2.7026e-52
RPS19	6.15868	2.49928	0.405814	8.22493e-57	1.52298e-54
MT2A	1.20977	0.480316	0.397032	6.71241e-18	1.84136e-16
RPL26	2.98356	1.18192	0.396145	3.20494e-42	2.84855e-40
RPL15	2.51177	0.993697	0.395617	9.46891e-36	6.37573e-34
RPL6	1.44902	0.572199	0.394887	2.86872e-21	9.10615e-20
RPL32	3.61195	1.40605	0.389278	8.48851e-52	1.1095e-49
RPS5	1.99538	0.766058	0.383916	5.80864e-30	2.86818e-28
RPL37A	3.6351	1.39306	0.383225	1.98331e-53	2.93795e-51
LDHB	0.484265	0.184304	0.380585	1.17174e-08	1.88667e-07
RPS17	2.46146	0.932279	0.37875	4.94891e-37	3.66549e-35
MIF	0.914962	0.341607	0.373356	7.15501e-15	1.69132e-13
IGFBP2	0.774902	0.285563	0.368515	5.37843e-13	1.1169e-11
RPS8	2.81411	1.03277	0.366996	4.92166e-44	4.75475e-42
RPS23	2.63183	0.919296	0.3493	1.71382e-44	1.73095e-42
RPL3	3.0346	1.05421	0.347396	2.15098e-51	2.65526e-49
ADH1C	0.421466	0.145979	0.346361	2.47973e-08	3.90778e-07
RPL7	3.3315	1.12369	0.337293	3.18027e-58	7.85173e-56
RPS18	5.63485	1.90053	0.337281	9.7815e-76	3.62242e-73
RPS4X	3.21531	1.07124	0.333169	6.87301e-57	1.38835e-54
PGC	1.0283	0.335024	0.325805	1.51801e-19	4.55813e-18
MT1X	1.12598	0.358841	0.318692	5.28762e-22	1.70277e-20
MUC6	0.446058	0.140385	0.314723	2.33555e-09	3.99199e-08
MT1G	0.89815	0.281279	0.313176	1.02585e-17	2.7798e-16
LYZ	28.1125	8.3613	0.297423	0	0
RPS2	4.49148	1.25525	0.279473	1.13299e-93	5.035e-91
TCN1	0.863722	0.19838	0.229681	2.25747e-23	7.96205e-22
TFF3	1.59399	0.246983	0.154947	6.08222e-53	8.44669e-51
