# Supplementary material for: Helicobacter pylori shows tropism to gastric differentiated pit cells dependent on urea chemotaxis
Source: Nat Commun. 2022 Oct 5;13:5878. doi: 10.1038/s41467-022-33165-4 (PMC9535007; doi:10.1038/s41467-022-33165-4)
Supplement: Supplementary file 5 — Supplementary Dataset 4 [file 41467_2022_33165_MOESM5_ESM.xlsx]

## Sheet: Sheet1 
Calculation of percentages of cells in the different clusters of the single cell sequencing data
1. Total number of cells in the samples.
Human gastric organoid derived monolayers were either left untreated or infected with H. pylori expressing GFP at an MOI of 1. Six hours after infection, cells were sorted for the GFP signal and subjected to single cell sequencing. The table presents numbers of cells that passed quality control (QC). Samples are: "Naive" (= untreated), "Infected" (GFP-positive), and "bystander" (GFP-negative cell…
1727 cells in total passed quality control.			1014 cells from the infected sample passed quality control
	Number of cells			Number of cells
Naive	713
Bystander	742		Bystander	742
Infected	272		Infected	272
Sum	1727		Sum	1014
2. Calculation of the percentages of cells that are infected in a particular cluster
After single cell sequencing, data was analyzed by RaceID. A total of 4 clusters were identified. Based on the expression of marker genes, 3 of these clusters were identified as progenitor cells (1 progenitor cells cluster and 2 pit cell progenitors- I and II) and 1 cluster was identified as mature pit cells. To adress, whether H. pylori infection would be more prominent in a particular cluster, …
25% of cells in the cluster "Pit cell progenitors I" (Cluster 1) are infected. 75% are bystander cells.
		Number of cells	Number of cells	Percent of cells in the infected sample
Cluster 1: Pit cell progenitors I	Naive	182
	Bystander	272	272	0.747253
	Infected	92	92	0.252747
	Sum		364
26% of cells in the cluster "Pit cell progenitors II" (Cluster 2) are infected. 74% are bystander cells.
		Number of cells	Number of cells	Percent of cells in the infected sample
Cluster 2: Pit cell progenitors II	Naive	246
	Bystander	236	236	0.744479
	Infected	81	81	0.255521
	Sum		317
10% of cells in the cluster "Progenitor cells" (Cluster 3) are infected. 90% are bystander cells.
		Number of cells	Number of cells	Percent of cells in the infected sample
Cluster 3: Progenitor cells	Naive	264
	Bystander	192	192	0.897196
	Infected	22	22	0.102804
	Sum		214
65% of cells in the cluster "Differenciated pit cells" (Cluster 4) are infected. 35% are bystander cells.
		Number of cells	Number of cells	Percent of cells in the infected sample
Cluster 4: Differenciated pit cells	Naive	21
	Bystander	42	42	0.352941
	Infected	77	77	0.647059
	Sum		119
3. Calculation of distribution of cells per cluster
Differenciated pit cells represent 8% of all cells in the 2D monolayers.
	Number of cells	Number of cells	Percent of total cells	Percent of pit cells
Pit cell progenitors I	546	546	0.316155	0.43715
Pit cell progenitors II	563	563	0.325999	0.450761
Differenciated pit cells	140	140	0.0810654	0.11209
Progenitor cells	478		0.276781
Sum	1727	1249	1
