# Supplementary material for: Helicobacter pylori shows tropism to gastric differentiated pit cells dependent on urea chemotaxis
Source: Nat Commun. 2022 Oct 5;13:5878. doi: 10.1038/s41467-022-33165-4 (PMC9535007; doi:10.1038/s41467-022-33165-4)
Supplement: Supplementary file 6 — Supplementary Dataset 5 [file 41467_2022_33165_MOESM6_ESM.xlsx]

## Sheet: DEG list
List of differentially expressed genes in the differenciated pit cells cluster
Differencially expressed genes (DEG) were calculated with RaceID by comparing the gene expression in cluster 4 (Differenciated pit cells, the cluster with higher amount of H. pylori infected cells) versus gene expression in the rest of clusters (Pit cell progenitors I+ II and progenitor cells, with lower amount of H. pylori infected cells). DEG were selected based on ther fold change (log2 FC≥1.5…
Gene name	base MeanA	base MeanB	FC	log2 FC	pval	padj
GKN1	4.44252	77.6377	17.476	4.12731	0	0		baseMeanA:	Mean gene expression in cluster 1 (Progenitor pit cells I), 2 (Progenitor pit cells II) and 3 (Progenitor cells)
GKN2	1.39416	8.90322	6.38607	2.67493	0	0		baseMeanB:	Mean gene expression in cluster 4 (Differenciated pit cells)
CEACAM5	0.168505	0.948145	5.62679	2.49231	1.8013e-46	2.00125e-44		FC:	Fold change (baseMeanB/baseMeanA)
PHGR1	0.331825	1.66615	5.02116	2.32802	2.70731e-72	8.59378e-70		log2FC:	Log2 fold change
PSCA	0.752485	3.39771	4.51531	2.17483	0	0		pval:	p value
PLAUR	0.222272	0.624887	2.81137	1.49127	1.25871e-14	2.9134e-13		padj:	Benjamini-Hochberg corrected false discovery rate
TXNIP	0.149421	0.409144	2.73819	1.45322	1.15113e-09	1.99828e-08
DUSP5	0.175062	0.438097	2.50253	1.32339	5.60727e-09	9.29802e-08
SLPI	0.551283	1.36627	2.47835	1.30938	7.93916e-25	2.89194e-23
DPCR1	1.66488	3.94763	2.37112	1.24557	3.16884e-63	8.80146e-61
IFI27	1.12642	2.65418	2.35629	1.23652	2.32761e-42	2.15498e-40
CD55	0.243945	0.572772	2.34795	1.2314	2.55176e-10	4.57259e-09
SFN	0.495223	1.11661	2.25476	1.17298	2.89168e-17	7.64917e-16
AREG	0.143033	0.321118	2.24507	1.16676	5.72001e-06	7.06103e-05
GSN	1.0762	2.36926	2.20151	1.13849	2.0815e-33	1.15627e-31
EPS8L1	0.243293	0.532354	2.18811	1.12969	9.80921e-09	1.59095e-07
MUC5AC	2.89086	6.14195	2.12461	1.0872	2.50386e-55	4.27968e-53
LINC01133	0.601431	1.2711	2.11346	1.07961	4.39646e-17	1.13592e-15
DSG2	0.381035	0.800665	2.10129	1.07128	4.17127e-11	7.72379e-10
TUBA1C	0.500595	1.03179	2.06113	1.04343	1.38129e-13	2.92306e-12
EFHD2	0.408078	0.840906	2.06065	1.0431	4.76199e-11	8.74474e-10
MUC1	5.28036	10.873	2.05914	1.04204	9.59177e-58	2.13129e-55
PRSS3	0.248977	0.507862	2.03979	1.02842	3.78536e-07	5.39171e-06
MXD1	0.502659	1.02349	2.03614	1.02584	6.04419e-13	1.23213e-11
LAMC2	0.170697	0.344826	2.02011	1.01443	3.33444e-05	0.000361421
CDKN1A	0.285711	0.567398	1.98592	0.989804	1.14328e-07	1.71647e-06
IL32	0.235682	0.466484	1.9793	0.984988	2.74809e-06	3.54127e-05
SERPINB2	0.11561	0.228584	1.9772	0.983456	0.000974138	0.00764853
CLDN4	0.54566	1.05792	1.93879	0.955155	6.62904e-12	1.29208e-10
ITGA2	0.177445	0.342034	1.92755	0.946766	0.000159089	0.00155042
AKAP12	0.11333	0.215332	1.90003	0.926026	0.00223926	0.0157957
FLNB	0.373336	0.691191	1.85139	0.888611	1.29241e-07	1.92734e-06
PLEC	0.21287	0.388956	1.8272	0.869634	0.000133293	0.00133413
CYP2C18	0.175697	0.320885	1.82636	0.868972	0.000469516	0.00404366
TACSTD2	0.921997	1.6786	1.82061	0.864424	2.06551e-15	4.98865e-14
LAMA3	0.2075	0.377559	1.81956	0.863593	0.000151826	0.00149937
SDCBP2	0.358538	0.650721	1.81493	0.859913	9.88075e-07	1.37219e-05
ITGAV	0.200377	0.36124	1.8028	0.850242	0.000182314	0.00174613
CTSE	1.47722	2.66087	1.80127	0.849013	6.77532e-23	2.35231e-21
C15orf48	0.918543	1.65258	1.79913	0.8473	1.11914e-14	2.61761e-13
S100P	5.26932	9.4104	1.78588	0.836639	1.44484e-36	1.03562e-34
PLXNB2	0.42926	0.765615	1.78357	0.834768	2.03068e-07	2.98819e-06
UNC5B-AS1	0.162179	0.287547	1.77303	0.826213	0.000904407	0.00717712
KLF2	0.291614	0.515481	1.76768	0.821858	2.41575e-05	0.000275271
HIST1H1C	0.176633	0.309595	1.75276	0.809632	0.000731888	0.00597888
F2RL1	0.205504	0.358205	1.74305	0.801617	0.00060672	0.00506817
RHOC	0.437077	0.757498	1.7331	0.793356	7.27732e-07	1.02343e-05
VILL	0.25079	0.433851	1.72994	0.79072	0.000151278	0.00149937
LDLR	0.360818	0.623594	1.72828	0.789336	8.63094e-06	0.000103665
KLF6	0.644322	1.11065	1.72374	0.785543	3.52712e-09	5.93732e-08
LPCAT4	0.224741	0.385983	1.71746	0.780273	0.00053634	0.00451981
VSIG1	0.46463	0.794998	1.71103	0.774869	5.62522e-07	7.9613e-06
GOLM1	0.379968	0.646583	1.70168	0.766957	7.37299e-06	9.00154e-05
LAMB3	0.278015	0.472881	1.70092	0.766311	0.000163499	0.00158644
IFNGR2	0.291672	0.495037	1.69724	0.763188	0.000124482	0.00125158
MYL12B	1.83258	3.10906	1.69654	0.762599	3.3441e-22	1.09273e-20
NFKBIA	0.360318	0.610674	1.69482	0.761129	2.22756e-05	0.000255136
RHOF	0.312482	0.527074	1.68673	0.754233	8.07794e-05	0.000838747
FA2H	0.247544	0.417411	1.68621	0.753786	0.000519529	0.00442296
ITPR3	0.24685	0.416022	1.68533	0.753029	0.000507217	0.00433475
HLA-E	0.27625	0.46431	1.68076	0.749113	0.000216311	0.00203662
MAP1LC3B	0.326367	0.547432	1.67735	0.746182	6.09831e-05	0.000645259
RAP2B	0.320228	0.536569	1.67558	0.744664	9.75228e-05	0.000989478
HLA-A	1.08453	1.81418	1.67279	0.742253	7.22765e-13	1.44683e-11
HPGD	0.196032	0.327348	1.66987	0.739734	0.001818	0.0131155
VAMP8	0.696448	1.16101	1.66705	0.737296	9.09799e-09	1.48645e-07
ACTB	6.78589	11.3025	1.66559	0.736034	1.73643e-29	8.20923e-28
MLPH	0.308752	0.513807	1.66414	0.73478	0.000138078	0.00137583
TMEM63B	0.241846	0.401571	1.66044	0.731564	0.000845204	0.00677994
CLDN7	0.393511	0.652922	1.65922	0.730507	2.63583e-05	0.000298572
CLDN18	3.28485	5.44762	1.65841	0.729799	2.64987e-25	1.01517e-23
SLC9A3R2	0.281234	0.464259	1.65079	0.723155	0.000335895	0.00305885
CYP2S1	0.208254	0.343686	1.65032	0.722746	0.00127757	0.00962292
MYL12A	1.47886	2.43036	1.6434	0.716687	9.62852e-16	2.37717e-14
TFF1	38.5186	62.9819	1.63511	0.709384	4.21892e-34	2.60401e-32
OPTN	0.190796	0.311782	1.63411	0.708502	0.00552772	0.0342134
EPHA2	0.251777	0.407433	1.61823	0.694419	0.00141663	0.0104925
RAB11FIP1	0.496481	0.802903	1.61719	0.693487	7.5094e-06	9.11797e-05
SLC7A11	0.184148	0.297708	1.61668	0.693031	0.00475453	0.0304455
F11R	0.284933	0.458467	1.60903	0.686193	0.000878502	0.0070217
SMIM22	0.961335	1.54608	1.60827	0.685506	8.65768e-10	1.52678e-08
JUNB	0.355758	0.571993	1.60782	0.685102	0.0001646	0.00159018
BIRC3	0.222712	0.356886	1.60246	0.680284	0.00329022	0.0219546
PPP2CB	0.240145	0.38458	1.60145	0.679382	0.00198419	0.014131
MMP14	0.283303	0.452893	1.59861	0.676822	0.00113966	0.00864277
PARD6B	0.379113	0.605771	1.59786	0.676144	0.000193991	0.00184999
TPM4	0.572957	0.915418	1.59771	0.676003	2.75715e-06	3.54127e-05
RHOB	0.198534	0.317089	1.59715	0.6755	0.0064803	0.0389168
ZFP36	0.325204	0.51909	1.5962	0.674638	0.000359051	0.00324313
PLAC8	0.68116	1.08657	1.59518	0.673723	3.65491e-07	5.23948e-06
MIDN	0.259727	0.413901	1.5936	0.672287	0.0016569	0.0120709
PDCD6IP	0.300097	0.478043	1.59296	0.67171	0.000676948	0.00555047
B2M	4.08767	6.5106	1.59274	0.671513	1.8039e-22	6.07311e-21
CAMK2N1	0.283414	0.450609	1.58993	0.668965	0.00113966	0.00864277
C19orf33	1.54255	2.44858	1.58736	0.66663	3.14921e-14	6.92827e-13
CTNND1	0.43933	0.696484	1.58533	0.664785	3.95147e-05	0.000424163
AKR1B10	0.408622	0.646545	1.58226	0.661983	8.51266e-05	0.000875701
RHOA	0.603703	0.955187	1.58221	0.661945	2.19487e-06	2.90298e-05
MYRF	0.225433	0.355172	1.57551	0.655821	0.00615597	0.03717
RNF128	0.218639	0.34399	1.57333	0.653817	0.00542606	0.0336779
ISG20	0.429409	0.675429	1.57292	0.65345	7.31844e-05	0.000767055
ATF3	0.257084	0.404298	1.57263	0.653178	0.00209533	0.0148275
QSOX1	0.479033	0.752952	1.57182	0.652434	2.77901e-05	0.000308748
ISG15	0.207453	0.325168	1.56743	0.648402	0.0057632	0.0352778
MTRNR2L12	0.206855	0.323672	1.56473	0.64591	0.00569559	0.0350824
SLC25A23	0.205566	0.321324	1.56312	0.644429	0.00739882	0.0438158
GFPT1	0.361954	0.565475	1.56228	0.643658	0.00024759	0.00231153
VSIG2	0.63858	0.996531	1.56054	0.642047	2.40896e-06	3.14866e-05
CA2	1.55886	2.4241	1.55505	0.636963	5.50886e-13	1.1334e-11
C6orf222	0.158171	0.245928	1.55482	0.636751	0.022361	0.109925
BCL3	0.175447	0.272553	1.55348	0.635505	0.00966585	0.0549297
SLC9A1	0.215675	0.33383	1.54784	0.630256	0.00675187	0.0403297
ABHD2	0.35334	0.543121	1.53711	0.620219	0.000801208	0.00645951
LGALS4	0.405284	0.622047	1.53484	0.618091	0.000396293	0.00352225
EZR	0.727067	1.1139	1.53205	0.615462	1.81681e-06	2.4319e-05
ACTN4	0.736912	1.12639	1.52853	0.612148	1.63046e-06	2.19569e-05
KLF4	0.380545	0.580705	1.52598	0.60974	0.000740669	0.00602845
PRSS8	0.325607	0.494633	1.51911	0.603227	0.00186716	0.0133833
AGRN	0.232907	0.352095	1.51174	0.596213	0.00936212	0.0535983
PTPRF	0.205742	0.310345	1.50841	0.593032	0.0169672	0.0876771
HLA-B	0.926375	1.39712	1.50815	0.592785	2.23799e-07	3.27158e-06
EPS8L2	0.240025	0.361206	1.50487	0.589637	0.0103528	0.0580511
SH3BGRL3	1.23123	1.85116	1.5035	0.588324	4.59039e-09	7.66905e-08
ARPC1A	0.459268	0.689383	1.50105	0.585971	0.000429398	0.00374165
TAPBP	0.271654	0.407505	1.50009	0.585045	0.00598844	0.0364556
SDC4	0.707728	1.05883	1.4961	0.581205	1.17405e-05	0.000136584
TMEM30A	0.22946	0.343045	1.49501	0.580157	0.0112762	0.0611116
B4GALNT3	0.297216	0.443469	1.49208	0.577323	0.00531714	0.0331347
JUP	0.384259	0.572664	1.49031	0.57561	0.00130469	0.00976101
B4GALT1	0.383634	0.571628	1.49003	0.575345	0.00128439	0.00964162
CHMP5	0.312167	0.463992	1.48636	0.571781	0.00401999	0.0261182
BBC3	0.184961	0.274457	1.48386	0.569358	0.0338765	0.15362
DNAJB9	0.148109	0.219452	1.4817	0.56725	0.0421891	0.179931
UBD	0.152578	0.225367	1.47707	0.562734	0.0351462	0.157449
TNIP1	0.246049	0.363035	1.47546	0.561164	0.0110889	0.0603909
BHLHE40	0.419288	0.618495	1.47511	0.560818	0.00101366	0.00793081
TFF2	14.4536	21.3148	1.4747	0.560423	3.74081e-19	1.0937e-17
EFCAB14	0.28215	0.415982	1.47433	0.56006	0.0088612	0.0510093
REG4	0.159737	0.235185	1.47232	0.558096	0.06455	0.243929
LINC01559	0.198819	0.292008	1.46871	0.554553	0.040533	0.174991
HCFC1R1	0.168816	0.247867	1.46827	0.554115	0.0345827	0.155859
TSPAN3	0.590571	0.865794	1.46603	0.551914	0.000154288	0.00151693
TINAGL1	0.268122	0.392729	1.46474	0.550645	0.0150384	0.0788098
ITGB1	0.353995	0.516867	1.4601	0.546065	0.00439652	0.0283162
SMIM14	0.444113	0.648448	1.4601	0.546065	0.0011193	0.00854669
GPD2	0.151266	0.220338	1.45663	0.542634	0.0571416	0.225522
NR2F6	0.244964	0.35652	1.4554	0.541415	0.0177351	0.0910101
ADGRF1	0.196508	0.285858	1.45469	0.540713	0.0311022	0.143678
GALNT6	0.245574	0.357223	1.45465	0.540668	0.0178651	0.0914661
ERRFI1	0.295955	0.429687	1.45187	0.537912	0.0105693	0.0587122
MVD	0.260089	0.376652	1.44816	0.534226	0.0212793	0.105912
KCNK1	0.324367	0.469649	1.44789	0.533954	0.00604393	0.036593
AHNAK	0.40676	0.588763	1.44745	0.53351	0.00274564	0.0187717
TXNRD1	0.54235	0.784638	1.44674	0.532802	0.000500328	0.00429239
UBL3	0.26636	0.385247	1.44634	0.532405	0.0145842	0.0771746
F3	0.574392	0.830547	1.44596	0.532027	0.000380002	0.00341848
INF2	0.264216	0.381956	1.44562	0.531688	0.0112627	0.0611116
CTNNA1	0.483788	0.698307	1.44341	0.529485	0.000937915	0.00739024
ZFP36L1	0.25676	0.36971	1.43991	0.525975	0.016208	0.0841454
ABLIM1	0.372852	0.536168	1.43802	0.52408	0.00443438	0.0284774
FOXO3	0.218374	0.3139	1.43744	0.523502	0.0260784	0.125154
FAM101A	0.461541	0.66099	1.43214	0.51817	0.00139209	0.0103799
SPINT1	0.346211	0.495722	1.43185	0.517883	0.00503301	0.0318614
ACTG1	5.58055	7.97646	1.42933	0.515342	2.98062e-14	6.62294e-13
MSMO1	0.351574	0.502291	1.42869	0.514694	0.00826584	0.0477057
FOXA3	0.274012	0.39142	1.42848	0.51448	0.0159845	0.0831793
PDGFA	0.19861	0.283641	1.42813	0.514123	0.0402562	0.174365
EFNA1	0.541206	0.772294	1.42699	0.512973	0.000934309	0.00738802
SMAD3	0.219932	0.313071	1.42349	0.509436	0.0328058	0.149407
PI3	0.138835	0.197619	1.4234	0.509346	0.0794124	0.283627
BCAR1	0.230296	0.327551	1.4223	0.50823	0.0294196	0.138067
TUBB2A	0.161698	0.229756	1.4209	0.506805	0.0670707	0.2488
SPATS2L	0.608212	0.86273	1.41847	0.504334	0.000447299	0.00388241
ATP8B1	0.274207	0.388837	1.41804	0.503901	0.0159845	0.0831793
BAIAP2L1	0.245393	0.347338	1.41543	0.501243	0.0224936	0.110333
SNX9	0.220974	0.312219	1.41292	0.498684	0.0517011	0.210994
PDLIM5	0.329067	0.463455	1.40839	0.49405	0.0122801	0.0660689
MYH14	0.28701	0.404161	1.40818	0.493827	0.0149854	0.0787179
TMPRSS2	0.29399	0.41298	1.40474	0.490306	0.0246724	0.119179
CMTM6	0.313077	0.43835	1.40014	0.485566	0.0195793	0.0988979
APOL1	0.299881	0.41977	1.39979	0.48521	0.0171777	0.0885586
MESDC1	0.168051	0.235012	1.39846	0.483836	0.0716336	0.263091
TAGLN2	1.57165	2.19499	1.39662	0.48194	9.18727e-08	1.38872e-06
ERBB2IP	0.273841	0.382368	1.39631	0.481622	0.0306831	0.142037
LIPH	0.446205	0.622665	1.39547	0.480749	0.00507995	0.0320672
PTP4A2	0.382396	0.533617	1.39546	0.480737	0.00756474	0.0445858
ADIPOR2	0.18728	0.261051	1.39391	0.47914	0.0558642	0.222855
TES	0.267067	0.371931	1.39265	0.477835	0.0286978	0.135963
CEBPG	0.212745	0.295857	1.39066	0.47577	0.0592531	0.231389
GCNT3	0.171492	0.238308	1.38961	0.474684	0.059027	0.231045
DDR1	0.217827	0.302606	1.3892	0.474257	0.0618885	0.23833
PLAU	0.125644	0.174062	1.38536	0.470259	0.109629	0.355096
LMO7	0.465033	0.643338	1.38342	0.468242	0.00499655	0.0317209
EPS8	0.273077	0.377766	1.38337	0.468188	0.0301798	0.14059
RAB5C	0.286984	0.396188	1.38052	0.465214	0.0228639	0.111471
DAZAP2	0.398071	0.549132	1.37948	0.464126	0.0106734	0.059091
TRIOBP	0.198148	0.273312	1.37933	0.46397	0.0503916	0.206207
GRN	0.312666	0.431117	1.37884	0.463457	0.0194599	0.0987214
HACD3	0.244782	0.337046	1.37692	0.46145	0.034542	0.155859
CFLAR	0.183954	0.252594	1.37313	0.457471	0.103689	0.34324
SPCS3	0.239547	0.328694	1.37215	0.456433	0.0501061	0.205417
NCKAP1	0.235939	0.323389	1.37065	0.454857	0.0391763	0.170979
AKR1C2	0.419594	0.574693	1.36964	0.453797	0.0107441	0.0592393
PIM1	0.25245	0.345764	1.36964	0.453792	0.0563446	0.2238
TMEM54	0.286055	0.39122	1.36764	0.451687	0.0341621	0.154599
MIR4435-2HG	0.245052	0.334776	1.36614	0.45011	0.0436401	0.185054
PVRL2	0.251283	0.342631	1.36353	0.447346	0.045969	0.191638
DYNLRB1	0.347005	0.472207	1.36081	0.444464	0.022001	0.108395
ZBTB7A	0.224616	0.305585	1.36048	0.444112	0.0540107	0.217019
PKIB	0.20176	0.274401	1.36004	0.443647	0.0652398	0.245411
MT-ND2	2.46775	3.3485	1.3569	0.440316	2.70362e-09	4.58584e-08
CALM3	0.286018	0.387972	1.35646	0.439848	0.0418261	0.179012
JUND	1.21706	1.65087	1.35644	0.439823	2.01513e-05	0.000232001
CEBPB	0.188524	0.255285	1.35412	0.437359	0.0877013	0.306403
VASP	0.292976	0.396526	1.35344	0.436632	0.0442036	0.186376
DNM2	0.280212	0.37844	1.35055	0.433547	0.0481146	0.198719
RNASE1	1.23815	1.66945	1.34834	0.431186	2.82096e-05	0.000310375
ECE1	0.176714	0.23824	1.34817	0.431005	0.0789312	0.282424
S100A6	11.7227	15.7666	1.34496	0.427561	3.20176e-11	5.97841e-10
CIB1	0.490187	0.658889	1.34416	0.426704	0.0106906	0.059091
ID1	0.662295	0.88906	1.34239	0.424808	0.00227934	0.0160275
LSR	0.574525	0.770705	1.34146	0.423808	0.00488268	0.0311762
TMBIM1	0.532922	0.714483	1.34069	0.422974	0.00724835	0.0430637
PRSS1	1.46827	1.96342	1.33723	0.419251	9.85281e-06	0.000116452
CDH1	0.581402	0.777386	1.33709	0.419095	0.0051311	0.0322983
RASEF	0.283506	0.379027	1.33693	0.41892	0.0497331	0.204264
GPRC5A	0.478389	0.63938	1.33653	0.418488	0.00982508	0.0554095
SERINC2	0.411622	0.548931	1.33358	0.415303	0.0208217	0.104313
NPTN	0.261444	0.348547	1.33316	0.414851	0.0606557	0.234803
OCLN	0.355019	0.472679	1.33142	0.412966	0.0234656	0.114093
MTHFD2	0.303036	0.403434	1.33131	0.412842	0.0571399	0.225522
CYP3A5	0.244027	0.324351	1.32916	0.410515	0.0637035	0.24114
SYTL2	0.297826	0.395621	1.32836	0.409648	0.0554945	0.221778
CTSD	1.12198	1.49033	1.32831	0.409587	0.000213076	0.00201471
LITAF	0.249807	0.330938	1.32478	0.40575	0.0666983	0.247832
BCYRN1	0.124407	0.164788	1.32458	0.40554	0.138184	0.418887
NAPRT	0.247348	0.327423	1.32374	0.404618	0.0964491	0.328193
MARCKS	0.525067	0.693547	1.32087	0.401491	0.0115296	0.0623326
TM9SF2	0.24437	0.322501	1.31972	0.400236	0.0934128	0.321305
XBP1	0.275461	0.363309	1.31891	0.399348	0.0673265	0.249333
CAPZA1	0.27225	0.358784	1.31785	0.398183	0.0788963	0.282424
DYNLT1	0.37333	0.491379	1.31621	0.396387	0.0322684	0.148295
MT-ND3	4.35266	5.71519	1.31304	0.392907	2.23485e-08	3.54702e-07
CD59	1.07577	1.41184	1.3124	0.392209	0.000413754	0.00361953
ARL6IP5	0.223268	0.292865	1.31172	0.391461	0.0973384	0.329704
MAL2	0.923913	1.21054	1.31023	0.389822	0.0010889	0.00837213
MCL1	0.238114	0.31144	1.30794	0.387301	0.127971	0.399314
CCND1	0.345304	0.451241	1.30679	0.38603	0.0534429	0.215127
GABARAP	0.209538	0.273777	1.30657	0.385788	0.128427	0.399314
SCP2	0.487608	0.63681	1.30599	0.385143	0.0208438	0.104313
HPCAL1	0.258236	0.336605	1.30348	0.382367	0.102516	0.341459
PSAP	0.702616	0.915402	1.30285	0.381669	0.00584032	0.0356516
LEPROT	0.184715	0.240614	1.30262	0.381419	0.128541	0.399314
SDC1	0.393507	0.512435	1.30223	0.380982	0.036809	0.162281
WSB1	0.293984	0.382387	1.30071	0.379299	0.0908436	0.315891
STXBP2	0.261383	0.33998	1.3007	0.379283	0.105224	0.346381
UBALD2	0.192915	0.250818	1.30015	0.378675	0.163478	0.465042
CTSB	0.193393	0.251392	1.29991	0.378407	0.164145	0.465042
TOB1	0.242295	0.314875	1.29955	0.378016	0.110582	0.356624
RNF213	0.21043	0.27324	1.29849	0.376831	0.15297	0.448416
PDE4C	0.226495	0.29334	1.29513	0.373092	0.0985336	0.331228
HSPB1	0.962306	1.24472	1.29347	0.371251	0.00185177	0.013316
CFDP1	0.208918	0.270188	1.29327	0.371027	0.181009	0.488796
CXADR	0.324069	0.419095	1.29323	0.370975	0.0655703	0.245695
RAB5B	0.277315	0.358608	1.29314	0.370882	0.0971605	0.329704
CAP1	0.416054	0.537537	1.29199	0.369592	0.0305635	0.141779
ANKRD36C	0.488006	0.629844	1.29065	0.368094	0.0208438	0.104313
TMEM160	0.274753	0.354378	1.28981	0.367155	0.0808122	0.286845
ILK	0.20035	0.258189	1.28869	0.365904	0.171506	0.471324
JAG1	0.187004	0.240866	1.28802	0.365157	0.224798	0.54765
HMGA1	0.430402	0.554151	1.28752	0.364594	0.0334484	0.151989
TMEM181	0.201252	0.259073	1.28731	0.364358	0.119568	0.379884
CD164	0.403409	0.518939	1.28638	0.363322	0.039542	0.171942
RBMS1	0.233988	0.30094	1.28613	0.363037	0.125237	0.393396
RIOK3	0.279054	0.358779	1.2857	0.362553	0.0988733	0.331868
CASP3	0.20392	0.262074	1.28518	0.361971	0.208094	0.527235
SLC39A14	0.223909	0.287762	1.28517	0.361962	0.116441	0.37196
ZNF706	0.398786	0.51228	1.2846	0.361316	0.0451056	0.189103
PTTG1IP	0.304889	0.391619	1.28446	0.361167	0.0819473	0.29041
PPARD	0.180143	0.230903	1.28177	0.358139	0.216216	0.536411
INO80C	0.217896	0.279177	1.28124	0.357541	0.160174	0.459903
STARD10	0.808802	1.03621	1.28116	0.357453	0.0057155	0.0350824
CAPN8	0.362409	0.463926	1.28012	0.356275	0.0597137	0.231965
TUBA4A	0.167776	0.214763	1.28006	0.356213	0.200669	0.517871
CORO1B	0.270398	0.345771	1.27875	0.354731	0.0931021	0.321231
AES	0.400916	0.512353	1.27796	0.35384	0.0533745	0.215127
CAPG	0.262419	0.334818	1.27589	0.351505	0.105961	0.34829
PKP3	0.268743	0.342745	1.27536	0.350908	0.109605	0.355096
TCF7L2	0.249977	0.3188	1.27532	0.350854	0.161779	0.463239
RHPN2	0.216217	0.275658	1.27492	0.350402	0.133383	0.408797
ANXA11	0.510362	0.649991	1.27359	0.348899	0.0324353	0.148295
ELF3	1.32764	1.69038	1.27322	0.348483	0.000565986	0.00474574
CFL1	1.53633	1.95593	1.27312	0.348369	0.000217704	0.00204109
CST3	1.02177	1.30019	1.27248	0.347646	0.00287933	0.0195654
RASSF6	0.234649	0.29848	1.27203	0.347131	0.126121	0.395262
EFNB2	0.163819	0.208329	1.27171	0.346766	0.234686	0.561128
PRKCI	0.220786	0.280536	1.27063	0.345539	0.136555	0.415651
EDF1	0.848455	1.07667	1.26897	0.343659	0.00600609	0.0364632
JAK1	0.212837	0.269897	1.26809	0.342662	0.156058	0.453876
SEPW1	0.430992	0.544819	1.26411	0.338117	0.0623648	0.238852
APLP2	0.427493	0.539882	1.2629	0.336744	0.0526564	0.213508
TMED7	0.2315	0.292088	1.26172	0.335395	0.14695	0.435624
SLC12A7	0.219677	0.276892	1.26045	0.33394	0.225024	0.54765
NEDD9	0.172653	0.217619	1.26044	0.333927	0.248001	0.578829
KLF5	0.402453	0.507245	1.26038	0.333864	0.0733036	0.266215
CD82	0.230117	0.289982	1.26015	0.333592	0.145162	0.432952
FOSL2	0.375505	0.472733	1.25893	0.332194	0.0869254	0.305132
VMP1	0.364708	0.459118	1.25887	0.332124	0.0959432	0.32729
STK24	0.329922	0.415228	1.25856	0.331779	0.110075	0.355504
DUSP1	0.387586	0.4876	1.25804	0.33118	0.0795227	0.283627
CASP7	0.234295	0.294518	1.25704	0.330029	0.175878	0.47951
BCAS1	0.277157	0.348376	1.25696	0.32994	0.134971	0.412526
HSD17B11	0.20677	0.25982	1.25657	0.329487	0.15064	0.44393
SERINC1	0.23647	0.296958	1.2558	0.328603	0.150251	0.44337
YWHAH	0.441282	0.553821	1.25503	0.327719	0.0564033	0.2238
CHMP3	0.28365	0.355417	1.25301	0.325397	0.119675	0.379884
YWHAZ	0.771305	0.965637	1.25195	0.324178	0.0169097	0.0875834
CAB39	0.216203	0.270648	1.25182	0.324028	0.18795	0.500748
PRR13	0.494467	0.618816	1.25148	0.323636	0.0622015	0.238739
CYSTM1	4.11352	5.14778	1.25143	0.323577	4.65505e-06	5.81096e-05
PCBP1	0.670278	0.838685	1.25125	0.323369	0.0286108	0.13584
ATP5EP2	0.250016	0.312318	1.24919	0.320998	0.190732	0.503933
TM4SF1	0.695881	0.868421	1.24794	0.319553	0.0211674	0.105694
S100A11	2.02225	2.52268	1.24746	0.318997	0.000123103	0.00124334
UGCG	0.258971	0.322819	1.24655	0.317939	0.169437	0.470345
CSRP1	0.185457	0.231032	1.24574	0.317006	0.187382	0.500435
ITGB4	0.276155	0.343458	1.24371	0.314655	0.157162	0.455299
ARL4C	0.192473	0.239183	1.24268	0.313455	0.195217	0.510921
TMEM59	0.594514	0.73822	1.24172	0.31234	0.0359029	0.159483
LRP10	0.251881	0.312101	1.23908	0.309271	0.222231	0.54443
SLC44A4	0.346664	0.42916	1.23797	0.307978	0.119135	0.379253
MGLL	0.231745	0.286832	1.23771	0.307671	0.204097	0.523676
ADAR	0.187328	0.231794	1.23737	0.307277	0.224798	0.54765
MYADM	0.317501	0.392813	1.2372	0.307081	0.140331	0.424239
HIPK2	0.216001	0.267002	1.23611	0.305808	0.258244	0.592787
RTN4	0.448676	0.55459	1.23606	0.305749	0.077933	0.279753
ABCC3	0.257934	0.318809	1.23601	0.305694	0.168029	0.469636
NQO1	1.32223	1.63364	1.23552	0.305122	0.0026863	0.0184798
KRT7	1.13674	1.40387	1.23499	0.304501	0.00532362	0.0331347
LBH	0.179516	0.221583	1.23434	0.303735	0.256918	0.590353
SPTSSB	0.249424	0.307752	1.23385	0.303169	0.189737	0.502497
VPS28	0.234658	0.289428	1.2334	0.302646	0.175878	0.47951
PDXK	0.24315	0.299898	1.23338	0.302622	0.213975	0.5343
FXYD3	1.69687	2.09261	1.23322	0.302428	0.000893381	0.00711503
DDIT4	0.367307	0.452902	1.23303	0.302213	0.129703	0.399723
KLF3	0.231261	0.284917	1.23202	0.301024	0.20313	0.522088
CAPN2	0.276674	0.340678	1.23133	0.300223	0.157867	0.456614
TMCO3	0.249707	0.307121	1.22993	0.298573	0.189737	0.502497
INSIG1	0.26843	0.330046	1.22954	0.298124	0.204953	0.524662
HIGD1A	0.260131	0.319671	1.22888	0.297346	0.171166	0.47129
CXCL16	0.259309	0.318404	1.22789	0.296186	0.229121	0.554583
RPL36AL	1.08881	1.33666	1.22763	0.295879	0.00938333	0.0535983
TBL1XR1	0.213598	0.262065	1.22691	0.295028	0.218726	0.539623
CLIC1	1.3071	1.60273	1.22617	0.294165	0.00412408	0.0266387
IL1RN	0.200421	0.245649	1.22567	0.293566	0.282189	0.61916
AKAP13	0.215144	0.263627	1.22535	0.293198	0.220889	0.542937
TPM3	0.41941	0.513517	1.22438	0.292052	0.137094	0.416721
TUBB4B	0.356369	0.436086	1.22369	0.29124	0.142852	0.428362
P4HB	0.832691	1.01883	1.22354	0.291063	0.0215383	0.106826
PDCD10	0.225662	0.276096	1.22349	0.291007	0.198692	0.515556
ITLN1	0.161485	0.197539	1.22327	0.290739	0.2762	0.616181
ERO1A	0.459381	0.561922	1.22322	0.29068	0.0932803	0.321305
PPP1CB	0.477156	0.583457	1.22278	0.290164	0.0872019	0.305619
UBE2B	0.363693	0.444469	1.2221	0.289361	0.146622	0.435555
ST14	0.311056	0.380126	1.22205	0.289304	0.182288	0.491516
ZFAND6	0.267549	0.326902	1.22184	0.289055	0.236753	0.562306
MORF4L1	0.479587	0.585856	1.22159	0.288754	0.0882277	0.307758
ANXA3	0.492148	0.600973	1.22112	0.288208	0.0921429	0.318912
MYL6	3.66769	4.47798	1.22093	0.287977	6.16207e-05	0.000648916
ATP6V0B	0.428098	0.522648	1.22086	0.287899	0.0945471	0.324704
EIF6	0.324669	0.39627	1.22054	0.287517	0.144533	0.431655
VIL1	0.196049	0.239277	1.2205	0.287471	0.235767	0.561495
TSPAN8	1.19751	1.46129	1.22028	0.287212	0.00741438	0.0438158
UFM1	0.282369	0.344277	1.21924	0.285988	0.216303	0.536411
TAX1BP3	0.462982	0.564046	1.21829	0.284857	0.0950733	0.326008
ETS2	0.196712	0.239381	1.21691	0.283226	0.236867	0.562306
CAST	0.320117	0.388559	1.2138	0.279535	0.188873	0.501404
BTG1	0.497709	0.603775	1.21311	0.278708	0.106882	0.350799
CHMP4B	0.447201	0.542419	1.21292	0.278485	0.116316	0.37196
IST1	0.228531	0.277158	1.21278	0.278321	0.313578	0.656712
FDPS	0.477376	0.578877	1.21262	0.278131	0.100186	0.335261
COPB1	0.249141	0.302082	1.21249	0.277978	0.188827	0.501404
GPX4	0.799708	0.969076	1.21179	0.277135	0.0353837	0.158194
MOB1A	0.254822	0.308729	1.21155	0.276851	0.193251	0.508773
NCOA7	0.163212	0.197617	1.2108	0.275958	0.328916	0.665015
MT-ND4L	0.474858	0.574764	1.21039	0.275473	0.127351	0.397994
HYOU1	0.208239	0.252033	1.21031	0.275371	0.213727	0.5343
SPINT2	1.17994	1.42667	1.20911	0.273942	0.0140451	0.0746605
TRIM16	0.177329	0.214336	1.20869	0.273447	0.299487	0.642956
DRAP1	0.196201	0.236978	1.20784	0.272424	0.235767	0.561495
LPP	0.273705	0.330451	1.20733	0.271818	0.181044	0.488796
EHD4	0.180929	0.218385	1.20702	0.271452	0.302861	0.643978
PTGR1	0.200604	0.241888	1.2058	0.26999	0.282189	0.61916
CHMP2A	0.310112	0.373853	1.20554	0.269681	0.208894	0.528659
TMEM50A	0.286653	0.345554	1.20548	0.269607	0.25189	0.581809
ZG16B	0.261185	0.314848	1.20546	0.269585	0.198592	0.515556
PRKAR1A	0.308349	0.371501	1.20481	0.268804	0.206868	0.525884
RAB18	0.243734	0.293589	1.20455	0.268493	0.250162	0.580835
LINC00152	0.276503	0.332976	1.20424	0.268122	0.278599	0.618001
DHRS7	0.266413	0.320581	1.20333	0.267028	0.235108	0.561128
ASNS	0.176369	0.21212	1.20271	0.26629	0.298028	0.641685
PCSK7	0.219487	0.263782	1.20181	0.265212	0.263158	0.5998
ACTR2	0.424481	0.509892	1.20121	0.264491	0.158307	0.456614
HLA-C	0.528202	0.634222	1.20072	0.263899	0.103806	0.34324
FOS	0.284739	0.341526	1.19944	0.262356	0.218812	0.539623
ANKRD12	0.250101	0.299756	1.19854	0.261278	0.255511	0.588948
USP22	0.185457	0.222238	1.19833	0.261021	0.359134	0.694162
WAC	0.237828	0.284955	1.19815	0.260813	0.280608	0.61916
SFTA2	0.28961	0.34669	1.19709	0.259534	0.255473	0.588948
GNG5	0.481786	0.576308	1.19619	0.258448	0.147105	0.435624
VCL	0.308581	0.369113	1.19616	0.258414	0.269389	0.606343
MACC1	0.31212	0.373268	1.19591	0.258113	0.182873	0.491941
CCNL1	0.256205	0.306386	1.19586	0.258053	0.340718	0.680823
IRF1	0.158916	0.189969	1.1954	0.257499	0.323311	0.663339
CD63	1.87958	2.24622	1.19506	0.257086	0.00366653	0.0241752
PERP	0.463038	0.553318	1.19497	0.256979	0.1568	0.455299
SPTAN1	0.245139	0.292887	1.19478	0.256748	0.288094	0.626364
CCNDBP1	0.178501	0.213191	1.19434	0.256214	0.350059	0.688956
CAPZA2	0.339647	0.40557	1.19409	0.255915	0.201353	0.519033
PNPLA2	0.305616	0.364916	1.19403	0.255843	0.234688	0.561128
SELK	0.327996	0.391636	1.19403	0.255835	0.251787	0.581809
IDH1	0.441729	0.527408	1.19396	0.255756	0.147234	0.435624
TMEM165	0.274979	0.328275	1.19382	0.255588	0.242534	0.571789
ARHGAP5	0.215017	0.256398	1.19245	0.253934	0.298877	0.64289
PHLDA2	0.56068	0.66817	1.19171	0.253037	0.128274	0.399314
NDFIP2	0.207571	0.247343	1.19161	0.252913	0.290146	0.629593
PGRMC1	0.224262	0.266931	1.19026	0.251283	0.35438	0.691337
RNF103	0.184392	0.219445	1.1901	0.251085	0.414825	0.752342
HOOK3	0.180121	0.214334	1.18994	0.250895	0.353343	0.689918
SDF4	0.21268	0.252775	1.18852	0.249167	0.343402	0.684341
COPG1	0.240177	0.285268	1.18774	0.248221	0.283951	0.622228
GNB2	0.399665	0.474627	1.18756	0.248003	0.165862	0.465042
SERP1	0.471552	0.559665	1.18686	0.247146	0.126366	0.395473
ID2	0.398308	0.472519	1.18632	0.246488	0.187709	0.500708
OXSR1	0.216767	0.25715	1.1863	0.246467	0.346205	0.686454
ZFAND5	0.254177	0.301261	1.18524	0.245176	0.224888	0.54765
TNFRSF21	0.220181	0.260949	1.18515	0.245074	0.303881	0.645529
CHP1	0.533027	0.631111	1.18401	0.243685	0.149776	0.442557
DYNC1H1	0.273183	0.323334	1.18358	0.24316	0.314254	0.657477
TSPAN15	0.2871	0.339248	1.18164	0.240789	0.326121	0.66359
ARF4	0.344984	0.407629	1.18159	0.240727	0.179945	0.48735
UBE2R2	0.229928	0.271398	1.18036	0.239229	0.315596	0.659063
RALA	0.229312	0.270618	1.18013	0.238943	0.314536	0.657477
PSMC4	0.213217	0.251227	1.17827	0.23667	0.296221	0.638412
MISP	0.238636	0.281063	1.17779	0.236079	0.36928	0.704729
CLTB	0.412246	0.484771	1.17593	0.2338	0.195026	0.510921
UBE2K	0.244382	0.287211	1.17526	0.232974	0.330275	0.667156
IER2	0.226114	0.265679	1.17498	0.232634	0.356928	0.692766
ARF1	0.508878	0.597646	1.17444	0.231971	0.196935	0.514206
SBDS	0.326957	0.383865	1.17405	0.231498	0.250428	0.580847
ERBB3	0.287254	0.337049	1.17335	0.23063	0.326121	0.66359
SH3BGRL2	0.372996	0.437629	1.17328	0.230547	0.250849	0.581217
GCLM	0.196228	0.230186	1.17305	0.230267	0.322104	0.66244
ARGLU1	0.238	0.279127	1.1728	0.229959	0.368658	0.704729
GADD45A	0.248147	0.291016	1.17276	0.229903	0.292688	0.633255
SHROOM3	0.362147	0.424628	1.17253	0.229625	0.274503	0.613628
BLOC1S1	0.420556	0.493069	1.17242	0.22949	0.199775	0.516162
SCNN1A	0.220064	0.257996	1.17237	0.229423	0.350802	0.689197
SAV1	0.151255	0.177303	1.17221	0.229233	0.429643	0.767418
ARF3	0.201614	0.236322	1.17215	0.229157	0.379856	0.720171
LASP1	0.367896	0.430811	1.17101	0.227755	0.248463	0.578829
ARL6IP1	0.613706	0.717156	1.16857	0.224739	0.146171	0.435379
TNFAIP3	0.150541	0.175894	1.16842	0.224554	0.428562	0.767133
ARPC5	0.392512	0.458545	1.16823	0.224326	0.23509	0.561128
CLDN1	0.209279	0.24446	1.16811	0.224174	0.388761	0.72901
TMBIM6	1.25457	1.46412	1.16703	0.222836	0.0381553	0.167883
TMSB4X	18.0373	21.047	1.16686	0.222633	0.000465215	0.00402221
FBLIM1	0.323485	0.377376	1.1666	0.222305	0.280301	0.619113
VDAC2	0.455338	0.530746	1.16561	0.221086	0.217639	0.539125
HM13	0.226955	0.264376	1.16488	0.220182	0.357985	0.693497
RAB27B	0.347909	0.405201	1.16468	0.219929	0.264808	0.5998
EIF4EBP2	0.225855	0.263013	1.16452	0.219737	0.355974	0.692766
ARPC4	0.28346	0.33003	1.16429	0.219455	0.323899	0.663551
NANS	0.224224	0.260663	1.16251	0.217245	0.405634	0.743663
HS3ST1	0.152294	0.177014	1.16231	0.217001	0.573603	0.858553
GALNT3	0.330044	0.383389	1.16163	0.216152	0.322073	0.66244
TSPAN13	0.270173	0.31366	1.16096	0.215321	0.353266	0.689918
MAP2K3	0.183135	0.212611	1.16095	0.215304	0.537969	0.838898
PLA2G16	0.225181	0.261401	1.16085	0.215184	0.355125	0.692182
SRSF5	0.273449	0.317404	1.16074	0.215048	0.357153	0.692766
SERINC3	0.205895	0.238964	1.16061	0.214884	0.43984	0.778591
UBC	0.758656	0.880286	1.16032	0.214527	0.119121	0.379253
WDR1	0.336238	0.390121	1.16025	0.214437	0.326097	0.66359
RNF19A	0.1668	0.193411	1.15954	0.213547	0.452839	0.7861
MBP	0.197346	0.228711	1.15893	0.212799	0.429139	0.767133
MYEOV	0.239791	0.277811	1.15855	0.212326	0.473252	0.802906
TOP1	0.219991	0.254813	1.15829	0.211994	0.350802	0.689197
MAGI1	0.20149	0.233256	1.15765	0.211204	0.493573	0.816011
PAFAH1B1	0.20275	0.234671	1.15744	0.210937	0.382327	0.721654
PLEKHJ1	0.270413	0.312938	1.15726	0.210709	0.353266	0.689918
MVP	0.332754	0.384998	1.157	0.210394	0.287925	0.626364
MID1IP1	0.181755	0.21028	1.15694	0.21031	0.356174	0.692766
CKAP4	0.251612	0.291041	1.15671	0.210025	0.336779	0.676025
CHMP4A	0.188713	0.21813	1.15588	0.208997	0.364757	0.701723
CDC42	0.637804	0.736915	1.15539	0.208385	0.169917	0.470345
RAC1	1.16378	1.34346	1.15439	0.207134	0.0674441	0.249352
SPCS2	0.302589	0.349214	1.15409	0.20675	0.338407	0.677423
MT-ATP6	8.16654	9.42459	1.15405	0.206705	0.00209005	0.0148275
FUT2	0.279989	0.322548	1.152	0.204143	0.362036	0.697092
ARL1	0.190932	0.219933	1.1519	0.20401	0.421995	0.76048
ARPC5L	0.287941	0.331645	1.15178	0.203867	0.369491	0.704729
ABHD17C	0.235103	0.270787	1.15178	0.203863	0.415108	0.752342
GNAI2	0.175476	0.202079	1.1516	0.203645	0.401643	0.740182
FAM177A1	0.231059	0.265858	1.15061	0.202396	0.412477	0.751352
MAP4K4	0.197393	0.227074	1.15037	0.202095	0.429139	0.767133
VIMP	0.273903	0.31503	1.15015	0.201826	0.401736	0.740182
CLTA	0.502965	0.578265	1.14971	0.201272	0.239862	0.567151
MUC13	0.161261	0.185276	1.14892	0.200275	0.511575	0.829117
ZFP36L2	0.265492	0.304825	1.14815	0.199315	0.349305	0.688081
PPP4C	0.404262	0.464113	1.14805	0.199186	0.300762	0.643207
BCL10	0.216285	0.247991	1.14659	0.197354	0.39623	0.736755
EGR1	0.185114	0.212246	1.14657	0.197325	0.540667	0.839985
APEH	0.171732	0.196839	1.14619	0.196851	0.526523	0.835449
DDX5	0.493677	0.565801	1.14609	0.196726	0.212012	0.534117
IFNGR1	0.184086	0.210856	1.14542	0.195878	0.413601	0.751352
H1F0	0.435323	0.498557	1.14526	0.195673	0.259166	0.594291
NCOR1	0.241048	0.275625	1.14345	0.193387	0.474762	0.802906
SEC61A1	0.239515	0.273799	1.14314	0.193	0.472632	0.802906
OSMR	0.160124	0.183012	1.14293	0.192742	0.44353	0.781542
GNG12	0.223735	0.255475	1.14186	0.191389	0.404494	0.742478
SDCBP	0.614937	0.702156	1.14183	0.191353	0.218701	0.539623
TSPAN1	0.730191	0.833704	1.14176	0.191261	0.165967	0.465042
NBL1	0.200564	0.228967	1.14162	0.191083	0.492071	0.814741
MARCKSL1	0.614321	0.700949	1.14101	0.190315	0.218339	0.539623
MGAT4B	0.271543	0.309687	1.14047	0.189628	0.448131	0.783534
ARHGDIA	0.297663	0.339442	1.14036	0.189488	0.335021	0.674901
WASL	0.225577	0.257192	1.14015	0.189223	0.459448	0.793852
PTBP1	0.245764	0.280162	1.13997	0.18899	0.426555	0.766213
TMBIM4	0.231941	0.264344	1.1397	0.188658	0.465572	0.799053
LGALS3BP	0.77696	0.885357	1.13951	0.188419	0.163707	0.465042
ATP11B	0.219852	0.250454	1.1392	0.188015	0.454212	0.787869
CAPZB	0.371302	0.422777	1.13864	0.187305	0.349115	0.688081
PLS1	0.305843	0.34821	1.13853	0.187168	0.342131	0.683032
UBE2E1	0.177444	0.20198	1.13827	0.186844	0.532021	0.838404
TNFRSF1A	0.193288	0.219994	1.13816	0.186707	0.484461	0.811819
LINC00675	0.210347	0.239075	1.13657	0.184689	0.503531	0.82268
GNAQ	0.26073	0.296178	1.13596	0.183908	0.491286	0.814564
SH3GLB1	0.205143	0.232948	1.13554	0.183376	0.560604	0.853778
ARF6	0.457393	0.519253	1.13524	0.183002	0.299196	0.642952
COX17	0.474205	0.537132	1.1327	0.179765	0.308314	0.650166
KRT19	3.11184	3.52454	1.13262	0.179667	0.0133906	0.071524
EBP	0.350391	0.396671	1.13208	0.178979	0.33555	0.675355
HN1	0.775441	0.877784	1.13198	0.178849	0.195184	0.510921
RBCK1	0.188088	0.212909	1.13196	0.178826	0.478333	0.80516
RAB32	0.335935	0.380184	1.13172	0.178516	0.404654	0.742478
AHR	0.385548	0.436196	1.13137	0.178066	0.358296	0.693497
TJP1	0.21331	0.241098	1.13027	0.176668	0.568503	0.856739
GUK1	0.585342	0.66081	1.12893	0.174956	0.301643	0.643852
DYNC1LI2	0.235595	0.265966	1.12891	0.174936	0.47047	0.802061
ELAVL1	0.217207	0.245207	1.12891	0.17493	0.510193	0.828691
TRIM28	0.216905	0.244859	1.12887	0.174883	0.397348	0.737599
NET1	0.308907	0.348482	1.12811	0.173913	0.385499	0.724073
FTH1	5.3008	5.9785	1.12785	0.173572	0.0129289	0.0692239
MTRNR2L8	0.270915	0.305515	1.12771	0.173399	0.447603	0.783534
BIRC2	0.186149	0.209835	1.12724	0.172793	0.475784	0.803337
SMIM24	0.454398	0.512164	1.12713	0.172649	0.328606	0.664993
TSG101	0.21848	0.246121	1.12652	0.171872	0.572581	0.858485
MYO5B	0.226866	0.255334	1.12548	0.170545	0.461023	0.795955
NFKB1	0.169255	0.19043	1.12511	0.170066	0.668865	0.915723
OTUB1	0.201851	0.227056	1.12487	0.16976	0.493573	0.816011
ATF4	0.544486	0.611804	1.12363	0.168173	0.284426	0.622654
EDEM3	0.207304	0.232921	1.12357	0.168093	0.499371	0.817754
ITGA6	0.212456	0.238648	1.12328	0.167715	0.446175	0.783534
HNMT	0.161614	0.181521	1.12317	0.167578	0.511575	0.829117
DAPK3	0.228874	0.256974	1.12278	0.167073	0.520062	0.830669
SH3RF1	0.228326	0.256249	1.1223	0.166454	0.462983	0.79748
DDX3X	0.321881	0.36113	1.12194	0.16599	0.485822	0.812874
SCAND1	0.461674	0.517213	1.1203	0.163884	0.366323	0.702909
TNFRSF12A	0.383332	0.42917	1.11958	0.162956	0.394936	0.734965
TRAF4	0.215963	0.241668	1.11902	0.162241	0.50838	0.828168
PPP1CA	0.395045	0.441859	1.1185	0.16157	0.401737	0.740182
SLC39A1	0.201466	0.225277	1.11819	0.161162	0.624194	0.888506
IER3	0.290174	0.324463	1.11817	0.161135	0.514194	0.829965
ADAM10	0.212943	0.238065	1.11797	0.160888	0.567708	0.856739
UBE2M	0.207093	0.231504	1.11788	0.160762	0.563196	0.854676
GOLPH3	0.222654	0.248883	1.1178	0.160662	0.514237	0.829965
LINC00657	0.303344	0.33873	1.11665	0.159182	0.425027	0.765324
ACOX1	0.221039	0.24667	1.11596	0.158283	0.575332	0.859709
CTSZ	0.240494	0.267984	1.11431	0.156146	0.590652	0.870889
CHMP1B	0.257319	0.286669	1.11406	0.155828	0.489307	0.814564
SRSF1	0.192429	0.214012	1.11216	0.15336	0.547876	0.846354
RAP1A	0.3066	0.340974	1.11211	0.153306	0.526278	0.835449
ANG	0.225468	0.250465	1.11087	0.151688	0.518646	0.830669
ANP32A	0.240674	0.267283	1.11056	0.151285	0.590652	0.870889
MYO6	0.270057	0.29963	1.10951	0.149918	0.499411	0.817754
SYPL1	0.228164	0.253064	1.10913	0.149429	0.462983	0.79748
RAB1A	0.370949	0.411408	1.10907	0.14935	0.516026	0.830274
GULP1	0.215322	0.238573	1.10798	0.147936	0.635537	0.893847
CPD	0.263994	0.292394	1.10758	0.147406	0.49485	0.817408
GIPC1	0.304531	0.337223	1.10735	0.147114	0.426156	0.766213
ZYX	0.214371	0.237281	1.10687	0.146486	0.569386	0.856739
CNN2	0.197335	0.218382	1.10666	0.146212	0.552535	0.847066
CD46	0.25355	0.28058	1.10661	0.146141	0.433766	0.771509
CLTC	0.26918	0.297679	1.10587	0.145188	0.49801	0.817408
CMIP	0.203964	0.225435	1.10527	0.144403	0.627129	0.89106
PPARG	0.214255	0.236803	1.10524	0.144354	0.569386	0.856739
CDC42EP5	0.231234	0.255555	1.10518	0.144278	0.522796	0.833594
U2SURP	0.171884	0.189928	1.10498	0.144019	0.671781	0.918495
PRR34-AS1	0.216666	0.239258	1.10427	0.143093	0.636615	0.893921
AGPAT2	0.394787	0.435936	1.10423	0.143044	0.442629	0.781169
PTOV1	0.210987	0.232866	1.1037	0.142351	0.632679	0.893146
LMAN2	0.320449	0.353452	1.10299	0.141421	0.535077	0.838898
DNAJA1	0.259139	0.285729	1.10261	0.14092	0.545475	0.843456
MMP24-AS1	0.267578	0.294978	1.1024	0.140649	0.552766	0.847066
PSAT1	0.242408	0.267202	1.10228	0.140494	0.592575	0.872566
HNRNPUL2	0.209403	0.230813	1.10224	0.140444	0.501567	0.820076
ME1	0.196218	0.216271	1.1022	0.140382	0.488199	0.814564
LLGL2	0.327271	0.360559	1.10171	0.139747	0.442967	0.781169
SSFA2	0.197266	0.217181	1.10096	0.138756	0.621333	0.887704
RBM47	0.607987	0.669227	1.10073	0.138455	0.367355	0.703675
HEBP2	0.23653	0.260293	1.10046	0.138112	0.526755	0.835449
SQLE	0.286192	0.314916	1.10037	0.137986	0.564934	0.854676
KIF5B	0.297998	0.32779	1.09997	0.13747	0.51963	0.830669
MDK	0.156156	0.171613	1.09898	0.136171	0.656132	0.90442
MAPK1	0.222664	0.244698	1.09895	0.136131	0.514237	0.829965
ICAM1	0.137838	0.151388	1.0983	0.135272	0.721988	0.93926
BUD31	0.269754	0.296269	1.09829	0.13526	0.498671	0.817748
LSS	0.207503	0.227794	1.09779	0.134597	0.563196	0.854676
RAB11B	0.231622	0.254214	1.09754	0.134272	0.648006	0.901612
HDAC1	0.312936	0.343218	1.09677	0.13326	0.530065	0.837699
SMAD2	0.197101	0.216082	1.0963	0.132644	0.621333	0.887704
SLC44A1	0.281602	0.308631	1.09598	0.132225	0.562416	0.854676
KIAA1522	0.291406	0.319302	1.09573	0.131892	0.51479	0.829965
PFN1	2.26477	2.48015	1.0951	0.131065	0.108492	0.353993
SH3KBP1	0.189457	0.207443	1.09493	0.130844	0.614261	0.885715
RETSAT	0.237893	0.260408	1.09464	0.130463	0.652151	0.902941
AHCYL1	0.246295	0.269411	1.09385	0.129419	0.536163	0.838898
TMEM14C	0.20922	0.228732	1.09326	0.12864	0.630543	0.891831
SLC39A7	0.224977	0.245942	1.09319	0.128541	0.643102	0.899291
BZW1	0.339028	0.370459	1.09271	0.127912	0.497793	0.817408
SLC1A5	0.230345	0.251682	1.09263	0.127806	0.646836	0.90111
MAP3K13	0.240545	0.262742	1.09228	0.12734	0.590652	0.870889
FOXP1	0.22004	0.240135	1.09132	0.126079	0.573786	0.858553
ANXA4	0.435823	0.475513	1.09107	0.125743	0.548884	0.846354
RALY	0.208205	0.226963	1.0901	0.124454	0.564242	0.854676
ARPP19	0.261795	0.285279	1.08971	0.123938	0.605747	0.88087
FAM129B	0.20938	0.227961	1.08875	0.122668	0.630543	0.891831
STAU1	0.241281	0.26264	1.08852	0.122374	0.591218	0.871145
ERN2	0.233538	0.254144	1.08823	0.121988	0.715617	0.937007
CMBL	0.204861	0.222878	1.08795	0.121607	0.628068	0.891406
MACF1	0.193068	0.209815	1.08674	0.120007	0.548898	0.846354
FAM46A	0.222413	0.241672	1.08659	0.11981	0.577213	0.860961
PFKL	0.23613	0.256435	1.08599	0.119012	0.588177	0.870127
ATP5E	1.74043	1.88984	1.08585	0.118819	0.193972	0.510066
LRRFIP1	0.534161	0.579268	1.08444	0.116956	0.471057	0.802061
LINC00511	0.179714	0.194714	1.08346	0.115648	0.678556	0.921465
WASF2	0.210924	0.228354	1.08263	0.114546	0.632679	0.893146
SEC23B	0.195968	0.211975	1.08168	0.113273	0.619557	0.887593
VEGFA	0.627101	0.678181	1.08145	0.112972	0.47037	0.802061
SCOC	0.280279	0.303064	1.08129	0.112759	0.677663	0.921465
ITM2B	0.689586	0.745631	1.08127	0.112731	0.397322	0.737599
KRT8	2.63209	2.84556	1.0811	0.112503	0.129354	0.399723
VTI1B	0.181114	0.195765	1.08089	0.112218	0.6051	0.88087
MORF4L2	0.301286	0.325637	1.08083	0.112134	0.574834	0.859542
KIF1C	0.205271	0.221734	1.0802	0.111297	0.697564	0.925889
RND3	0.199531	0.215461	1.07984	0.11082	0.693727	0.925889
ARPC3	0.575112	0.620941	1.07969	0.110613	0.486731	0.813782
UBE2D3	0.494003	0.533273	1.07949	0.110354	0.491598	0.814564
GSTO1	0.280697	0.302881	1.07903	0.109736	0.561148	0.854021
CPNE1	0.186501	0.201189	1.07875	0.109366	0.684094	0.922677
SLC9A3R1	0.256837	0.27702	1.07858	0.109135	0.728431	0.942476
JUN	0.473337	0.510354	1.0782	0.108629	0.482461	0.809078
PPP4R2	0.190828	0.20543	1.07652	0.106371	0.68691	0.922802
PAFAH1B2	0.240712	0.25898	1.07589	0.105529	0.654831	0.903749
CSNK1A1	0.372927	0.401195	1.0758	0.105411	0.614098	0.885715
SYNJ2	0.197618	0.212569	1.07566	0.105217	0.766885	0.95704
GATA6	0.257873	0.277361	1.07557	0.105107	0.603961	0.880579
S100A3	0.111824	0.1202	1.0749	0.104207	0.693126	0.925889
MT-ND5	0.739057	0.794312	1.07476	0.10402	0.474006	0.802906
S100A13	0.257702	0.276746	1.0739	0.102855	0.603961	0.880579
CERS6	0.244843	0.262863	1.0736	0.102459	0.789448	0.959282
MLLT4	0.217698	0.233685	1.07343	0.102232	0.637269	0.893921
ISCU	0.203982	0.218932	1.07329	0.102038	0.770109	0.95704
MYH9	0.52526	0.563636	1.07306	0.10173	0.627191	0.89106
OAS1	0.222398	0.23862	1.07294	0.101571	0.709379	0.931584
LGALS3	0.856753	0.918367	1.07192	0.100192	0.476154	0.803352
TNPO1	0.199333	0.213628	1.07171	0.0999192	0.693132	0.925889
LPIN1	0.180163	0.192978	1.07113	0.0991374	0.679501	0.921465
CAPNS1	0.299913	0.321173	1.07089	0.0988072	0.630164	0.891831
H2AFY	0.3453	0.369717	1.07071	0.098568	0.600422	0.8783
TSC22D1	0.506451	0.541976	1.07015	0.0978068	0.537203	0.838898
RBX1	0.524183	0.56083	1.06991	0.0974931	0.584796	0.869175
BCAP31	0.289114	0.309322	1.0699	0.0974733	0.68259	0.922416
EAPP	0.164838	0.176138	1.06855	0.0956574	0.828351	0.970657
LAPTM4A	0.371905	0.397304	1.06829	0.0953078	0.564728	0.854676
HNRNPR	0.240351	0.256761	1.06827	0.095282	0.654063	0.903249
SOX9	0.220251	0.23517	1.06774	0.094555	0.851034	0.970657
MGEA5	0.186084	0.198504	1.06675	0.0932162	0.683302	0.922416
FHL2	0.529257	0.564316	1.06624	0.0925341	0.58626	0.869605
RAB2A	0.345624	0.368337	1.06572	0.0918223	0.708286	0.930698
FBXW5	0.26546	0.282861	1.06555	0.0916028	0.609353	0.880932
VPS29	0.342928	0.365202	1.06495	0.0907855	0.652292	0.902941
AIMP1	0.195666	0.208352	1.06483	0.0906277	0.765287	0.95704
ANXA7	0.239687	0.255122	1.0644	0.0900364	0.65336	0.902941
VPS35	0.268924	0.286195	1.06422	0.0898009	0.67213	0.918495
MGST3	0.649477	0.691115	1.06411	0.0896479	0.585544	0.869369
SREK1IP1	0.193322	0.205706	1.06406	0.0895842	0.689366	0.925542
ATP13A3	0.198889	0.211552	1.06367	0.0890499	0.843318	0.970657
ID3	0.454962	0.483863	1.06352	0.0888523	0.601805	0.879744
PSMD14	0.203508	0.216349	1.0631	0.0882743	0.769622	0.95704
SPINK4	0.128693	0.136705	1.06225	0.0871282	0.80573	0.966702
TUBA1B	0.603472	0.640857	1.06195	0.0867137	0.61067	0.881682
GPBP1	0.233537	0.247992	1.06189	0.0866386	0.785032	0.959071
TMEM9B	0.180984	0.192159	1.06175	0.0864417	0.755919	0.953805
UBA1	0.249663	0.265071	1.06171	0.0863952	0.724443	0.940803
CALM2	1.55847	1.65417	1.06141	0.0859771	0.359891	0.694162
RNF181	0.337164	0.357854	1.06137	0.0859224	0.704556	0.928569
EPPK1	0.159309	0.169001	1.06084	0.0852086	0.825893	0.970657
PNRC1	0.297662	0.315749	1.06076	0.0851028	0.628308	0.891406
ACTR3	0.332209	0.352315	1.06052	0.084774	0.593626	0.873534
RAB14	0.237457	0.251807	1.06043	0.0846519	0.7187	0.937212
RASSF7	0.28201	0.29901	1.06028	0.084447	0.803583	0.965654
POU2AF1	0.163212	0.172986	1.05988	0.0839073	0.827166	0.970657
AP2M1	0.261501	0.277152	1.05985	0.0838604	0.667544	0.915152
APP	0.528489	0.559994	1.05961	0.0835374	0.628638	0.891406
C6orf132	0.234836	0.248832	1.0596	0.083522	0.716419	0.937079
UPK1B	0.198841	0.210598	1.05913	0.0828805	0.843318	0.970657
PNRC2	0.202823	0.214674	1.05843	0.0819265	0.769188	0.95704
ST6GALNAC1	0.181243	0.191753	1.05799	0.0813249	0.917478	0.991238
G3BP1	0.212066	0.22436	1.05797	0.0813047	0.774792	0.95704
NR1D2	0.207354	0.219303	1.05762	0.080828	0.699191	0.92697
SMIM7	0.202316	0.213941	1.05746	0.0806018	0.768808	0.95704
RSL24D1	0.289675	0.30626	1.05726	0.0803242	0.683109	0.922416
ACSL3	0.217059	0.229465	1.05715	0.0801863	0.636615	0.893921
C6orf62	0.197435	0.208674	1.05692	0.0798668	0.621333	0.887704
ADD3	0.279365	0.295214	1.05673	0.079609	0.618066	0.887593
DNAJC7	0.219748	0.23213	1.05635	0.0790844	0.77874	0.95704
PRDX5	1.14802	1.21249	1.05616	0.0788302	0.485168	0.812391
EIF1B	0.203603	0.214998	1.05597	0.0785633	0.769622	0.95704
SLC25A24	0.208473	0.219881	1.05472	0.076866	0.700611	0.927485
HNRNPU	0.314112	0.331072	1.05399	0.0758649	0.637653	0.893921
MYO1C	0.223757	0.235786	1.05376	0.0755418	0.77985	0.957166
TECR	0.254832	0.268486	1.05358	0.0752986	0.663456	0.912817
AJUBA	0.146304	0.154112	1.05337	0.0750055	0.72971	0.942476
BLVRB	0.552159	0.581351	1.05287	0.0743276	0.594163	0.873589
PHIP	0.195827	0.206038	1.05214	0.0733255	0.765287	0.95704
ANKRD37	0.2151	0.226208	1.05164	0.0726399	0.704402	0.928569
TP53I11	0.220974	0.232307	1.05129	0.0721585	0.851265	0.970657
PPP2CA	0.246169	0.258546	1.05028	0.0707726	0.79006	0.959282
CCDC186	0.197768	0.207687	1.05015	0.0706021	0.766885	0.95704
WEE1	0.17097	0.179504	1.04991	0.0702724	0.830985	0.970657
RAB7A	0.367127	0.385308	1.04952	0.0697296	0.716515	0.937079
PGRMC2	0.224506	0.235589	1.04936	0.0695163	0.780177	0.957166
PSMD11	0.199452	0.209263	1.04919	0.0692767	0.843587	0.970657
LAMP2	0.195713	0.205305	1.04901	0.0690257	0.920586	0.991238
TMEM33	0.200129	0.20993	1.04897	0.0689744	0.843894	0.970657
RBBP4	0.206001	0.215994	1.04851	0.0683447	0.845945	0.970657
DKK1	0.127474	0.133632	1.0483	0.0680584	0.804711	0.966001
H1FX	0.238096	0.249537	1.04805	0.0677095	0.786484	0.959141
RAB5A	0.209962	0.220001	1.04782	0.0673847	0.772906	0.95704
PIM3	0.2692	0.282044	1.04771	0.0672407	0.67213	0.918495
PPP1R15A	0.206088	0.215796	1.04711	0.0664119	0.845945	0.970657
IBTK	0.214911	0.224983	1.04687	0.066078	0.704402	0.928569
AZIN1	0.214248	0.224281	1.04683	0.0660279	0.848922	0.970657
CTNNB1	0.302365	0.316524	1.04683	0.0660221	0.810021	0.968191
DYNLL1	1.02194	1.06941	1.04645	0.0655012	0.571508	0.857779
TPM1	0.458995	0.480137	1.04606	0.0649662	0.649201	0.902288
MAP4	0.186181	0.194747	1.04601	0.0648963	0.683302	0.922416
PNN	0.179792	0.188022	1.04577	0.0645666	0.678556	0.921465
EIF4G2	0.583196	0.609695	1.04544	0.0641066	0.729395	0.942476
PTBP3	0.29848	0.311971	1.0452	0.0637787	0.809356	0.968191
TMED4	0.214092	0.223686	1.04481	0.0632441	0.848922	0.970657
ERGIC1	0.402597	0.420419	1.04427	0.0624925	0.728628	0.942476
YTHDF2	0.18625	0.194481	1.0442	0.0623946	0.83835	0.970657
CMPK1	0.460559	0.480913	1.04419	0.06239	0.745695	0.950077
EPB41L1	0.185505	0.193541	1.04332	0.0611763	0.837649	0.970657
GNB1	0.2545	0.26523	1.04216	0.0595777	0.793575	0.959893
FKBP2	0.531056	0.553298	1.04188	0.0591925	0.762533	0.95704
CLDN23	0.24072	0.250762	1.04172	0.0589643	0.787991	0.959282
ZNHIT1	0.341931	0.356017	1.0412	0.0582404	0.880169	0.986749
DDB1	0.178094	0.185314	1.04054	0.0573326	0.834582	0.970657
AGR2	4.46672	4.6452	1.03996	0.0565262	0.430717	0.768718
AKIRIN1	0.192381	0.200005	1.03963	0.0560661	0.840557	0.970657
LUC7L3	0.212942	0.221374	1.0396	0.056023	0.848448	0.970657
COPE	0.403424	0.419197	1.0391	0.055331	0.728904	0.942476
ALDH1A3	0.148787	0.154547	1.03871	0.0547924	0.819077	0.970657
TALDO1	0.365193	0.379164	1.03826	0.0541621	0.770996	0.95704
UBE2L3	0.355941	0.369445	1.03794	0.0537198	0.767758	0.95704
OAZ1	1.28261	1.33101	1.03774	0.0534394	0.640905	0.896782
TMEM248	0.243203	0.252276	1.03731	0.0528419	0.858143	0.972976
ALDH3A2	0.189403	0.196365	1.03676	0.0520827	0.919305	0.991238
PFKP	0.216126	0.224034	1.03659	0.0518443	0.849888	0.970657
LAMP1	0.409732	0.42471	1.03656	0.0517986	0.730822	0.942476
DDA1	0.213654	0.2214	1.03625	0.0513749	0.848667	0.970657
ABHD3	0.213153	0.220841	1.03607	0.0511186	0.848448	0.970657
HMGCS1	0.323368	0.334923	1.03574	0.0506561	0.7572	0.954879
TCF25	0.273257	0.282956	1.03549	0.0503201	0.866364	0.976692
ADI1	0.362929	0.375681	1.03514	0.0498191	0.769913	0.95704
LAMTOR4	0.424635	0.439479	1.03496	0.0495732	0.839245	0.970657
SLC20A2	0.156245	0.161565	1.03405	0.0483005	0.823432	0.970657
WDR34	0.184901	0.191192	1.03402	0.0482659	0.837363	0.970657
MKRN1	0.191387	0.19787	1.03388	0.0480639	0.919902	0.991238
PPDPF	1.59109	1.64416	1.03335	0.047335	0.625182	0.889343
BMP2	0.255575	0.264039	1.03312	0.0470046	0.861588	0.974153
UBE2H	0.224943	0.232368	1.03301	0.0468514	0.780551	0.957166
IDI1	0.308161	0.31829	1.03287	0.0466552	0.751284	0.951741
RHEB	0.305344	0.31536	1.0328	0.046562	0.811419	0.96882
SSNA1	0.222833	0.23008	1.03252	0.0461714	0.852154	0.970657
AP3S1	0.218707	0.225819	1.03252	0.046169	0.777682	0.95704
RPN1	0.333464	0.344236	1.0323	0.045867	0.819081	0.970657
BUB3	0.195449	0.201605	1.0315	0.0447389	0.842439	0.970657
YWHAB	0.527912	0.544024	1.03052	0.0433722	0.808385	0.968191
ADAM9	0.366197	0.377063	1.02967	0.0421829	0.771343	0.95704
PAIP1	0.227052	0.233612	1.02889	0.0410941	0.781951	0.958354
MLF2	0.222244	0.228653	1.02884	0.0410116	0.851826	0.970657
MTRNR2L1	0.43857	0.451077	1.02852	0.0405674	0.841756	0.970657
CTDNEP1	0.229114	0.235634	1.02846	0.0404795	0.854021	0.970657
SAR1B	0.229232	0.235732	1.02836	0.0403437	0.854021	0.970657
RAB10	0.340196	0.349745	1.02807	0.0399364	0.820863	0.970657
DGUOK	0.222236	0.228408	1.02777	0.0395215	0.851826	0.970657
NDUFC2	0.345046	0.354359	1.02699	0.0384204	0.880968	0.987146
MPST	0.290611	0.298447	1.02696	0.0383865	0.806488	0.967089
SRSF4	0.237806	0.244192	1.02686	0.0382336	0.7187	0.937212
S100A10	1.04136	1.06786	1.02544	0.0362413	0.795631	0.960811
MYL9	0.144807	0.148452	1.02517	0.0358609	0.817506	0.970657
COX20	0.284978	0.292051	1.02482	0.0353705	0.868752	0.978392
NUDT4	0.228669	0.234259	1.02444	0.0348415	0.853748	0.970657
DCTN6	0.182747	0.18709	1.02376	0.033881	0.917805	0.991238
FAM3C	0.204778	0.209627	1.02368	0.033762	0.922395	0.991238
BACE2	0.45141	0.462015	1.02349	0.0335008	0.793257	0.959893
DEK	0.323312	0.330798	1.02315	0.0330233	0.876928	0.985103
CCDC107	0.217552	0.22245	1.02252	0.0321243	0.924597	0.991238
YY1	0.224314	0.229296	1.02221	0.0316903	0.925769	0.991238
SLC16A3	0.336907	0.344267	1.02185	0.0311785	0.879409	0.986394
PSMB7	0.235363	0.240418	1.02148	0.030656	1	1
NDFIP1	0.251585	0.256811	1.02077	0.0296643	0.860587	0.974153
S100A16	0.475516	0.485346	1.02067	0.0295193	0.84806	0.970657
CD151	0.400615	0.408675	1.02012	0.0287404	0.88927	0.991238
ZFAND2A	0.14683	0.149619	1.019	0.0271491	0.908306	0.991238
ETNK1	0.316701	0.322542	1.01844	0.0263653	0.937544	0.991238
IRF2BP2	0.233967	0.238126	1.01778	0.0254222	0.785032	0.959071
NR1D1	0.198324	0.201782	1.01744	0.0249396	0.921274	0.991238
COMT	0.257358	0.261809	1.01729	0.024737	0.861948	0.974153
RAB25	0.243858	0.248025	1.01709	0.0244441	0.858402	0.972976
GCHFR	0.155884	0.1585	1.01679	0.0240148	0.738813	0.948492
IMPA2	0.221426	0.225045	1.01635	0.0233924	0.851265	0.970657
ETFA	0.304125	0.309049	1.01619	0.0231683	0.936291	0.991238
TGOLN2	0.229611	0.233325	1.01617	0.023145	0.854021	0.970657
UCHL3	0.188245	0.191178	1.01558	0.0223043	0.919011	0.991238
CTTN	0.368158	0.37377	1.01524	0.0218258	0.827524	0.970657
ZDHHC20	0.234529	0.238035	1.01495	0.0214074	0.855464	0.970807
PNISR	0.232443	0.235917	1.01494	0.0213976	0.927107	0.991238
LAMTOR3	0.233392	0.23686	1.01486	0.0212795	0.784557	0.959071
PSMB8	0.19763	0.200556	1.01481	0.0212077	0.921073	0.991238
NKTR	0.17838	0.180979	1.01457	0.0208688	1	1
SAT1	2.38457	2.41781	1.01394	0.019975	0.775413	0.95704
CD2AP	0.277399	0.281218	1.01377	0.0197277	0.866994	0.976907
KRT10	0.545686	0.552976	1.01336	0.019145	0.952394	0.998688
GABARAPL2	0.316719	0.320857	1.01307	0.0187271	0.937544	0.991238
EDN2	0.169303	0.171482	1.01287	0.0184488	0.914782	0.991238
GPRC5B	0.30576	0.309636	1.01268	0.0181747	0.811419	0.96882
NT5C	0.200083	0.202617	1.01266	0.0181503	1	1
GALNT7	0.201141	0.203604	1.01224	0.0175578	0.844239	0.970657
TUBB	0.499815	0.50591	1.01219	0.0174861	0.900734	0.991238
PDXDC1	0.234407	0.237185	1.01185	0.0169949	0.927547	0.991238
RER1	0.236073	0.238862	1.01182	0.0169491	1	1
TSTD1	0.244801	0.247661	1.01168	0.0167573	0.858688	0.972976
ASAH1	0.196972	0.199109	1.01085	0.0155724	1	1
FRG1	0.163968	0.165701	1.01057	0.0151732	1	1
AMN	0.247442	0.250036	1.01049	0.0150485	0.929409	0.991238
AKR1A1	0.264262	0.266986	1.01031	0.0147947	0.863743	0.975222
CCNI	0.58177	0.587749	1.01028	0.0147516	0.862358	0.974153
CXCL8	0.314177	0.317337	1.01006	0.0144367	1	1
VCP	0.223263	0.225463	1.00985	0.0141432	0.852154	0.970657
TPD52	0.275004	0.277313	1.0084	0.0120642	0.932921	0.991238
ANXA10	1.36706	1.37738	1.00755	0.0108482	0.969923	1
SFT2D1	0.311437	0.313611	1.00698	0.0100354	0.936996	0.991238
KMT2E	0.226713	0.22828	1.00691	0.0099387	0.926309	0.991238
BNIP3L	0.287566	0.289465	1.0066	0.00949574	0.869517	0.978715
HNRNPDL	0.448601	0.45143	1.00631	0.00906914	0.947561	0.996441
CHMP2B	0.292883	0.294679	1.00613	0.00882042	1	1
SLC3A2	0.262765	0.264123	1.00517	0.00743596	0.931528	0.991238
COTL1	0.520726	0.523084	1.00453	0.00651923	0.902722	0.991238
OSTC	0.274965	0.276164	1.00436	0.00627857	0.932921	0.991238
TGFBR2	0.179239	0.179973	1.00409	0.00589551	0.834946	0.970657
CYB5B	0.23737	0.238071	1.00295	0.00425284	1	1
RNF7	0.305809	0.306706	1.00293	0.00422746	0.93649	0.991238
SPAG16	0.182077	0.182562	1.00266	0.00383722	0.917631	0.991238
CTGF	0.126406	0.126726	1.00253	0.00364696	1	1
VAPA	0.476444	0.477628	1.00248	0.00357935	0.949077	0.997092
PSMD4	0.207598	0.208081	1.00233	0.00335256	0.846468	0.970657
CDK2AP2	0.189877	0.190311	1.00229	0.00329839	0.919305	0.991238
HNRNPH1	0.305133	0.305815	1.00224	0.00322217	0.936385	0.991238
UBB	0.981872	0.983647	1.00181	0.0026059	0.964505	1
YIF1A	0.189729	0.189949	1.00116	0.0016755	0.919305	0.991238
BBX	0.170409	0.170565	1.00091	0.00131471	0.915044	0.991238
DNAJC8	0.210934	0.211117	1.00087	0.00125059	1	1
RNASEH2C	0.192713	0.192866	1.0008	0.00114681	1	1
SEC61B	0.661196	0.661571	1.00057	0.000818476	0.956748	1
WTAP	0.208746	0.208864	1.00057	0.000815219	0.847134	0.970657
SMDT1	0.315047	0.315189	1.00045	0.000650887	1	1
GARS	0.23726	0.237331	1.0003	0.000432516	1	1
RPN2	0.41862	0.41869	1.00017	0.00024186	0.945648	0.9957
YTHDC1	0.186225	0.186248	1.00012	0.000173914	1	1
ZC3H11A	0.210747	0.210739	0.999961	-5.57244e-05	0.923369	0.991238
FAM3B	0.311012	0.310843	0.999455	-0.000785999	1	1
SAR1A	0.186017	0.185893	0.999335	-0.00095919	1	1
SQSTM1	0.952166	0.951234	0.999022	-0.00141173	1	1
HNRNPL	0.237122	0.23672	0.998306	-0.00244574	1	1
TMED10	0.402448	0.401739	0.998238	-0.00254483	1	1
MEAF6	0.198892	0.198524	0.998148	-0.00267396	1	1
TST	0.234324	0.233817	0.997838	-0.00312191	0.927547	0.991238
PRDX1	1.09727	1.09476	0.997713	-0.00330282	0.966425	1
SPG21	0.195393	0.194837	0.99715	-0.00411726	1	1
CD47	0.233332	0.23265	0.997079	-0.00422026	0.927239	0.991238
DDX17	0.484734	0.483274	0.996987	-0.00435294	0.949544	0.997111
ATP6V0E1	0.541297	0.53966	0.996975	-0.00437148	0.95224	0.998688
EIF4A3	0.187982	0.187405	0.996931	-0.00443403	0.839215	0.970657
ASPH	0.241182	0.240434	0.9969	-0.00447872	1	1
ZDHHC12	0.175256	0.174658	0.996592	-0.0049258	0.916028	0.991238
SRRM2	0.335375	0.334073	0.996117	-0.00561337	1	1
DDX24	0.189875	0.189089	0.995863	-0.00598151	0.919305	0.991238
SMC3	0.153813	0.153146	0.995669	-0.00626198	0.910378	0.991238
TGIF1	0.172151	0.171367	0.995448	-0.00658143	1	1
TPT1	4.36512	4.34417	0.995201	-0.00694047	0.971865	1
TTC3	0.203278	0.202151	0.994453	-0.00802559	1	1
ATRX	0.221195	0.219872	0.994021	-0.00865248	1	1
CSDE1	0.353778	0.351632	0.993936	-0.00877463	0.940861	0.993156
FOXA2	0.19512	0.193932	0.993914	-0.00880752	1	1
PYURF	0.182267	0.181101	0.993599	-0.00926481	0.917631	0.991238
CSNK2B	0.251963	0.25032	0.993478	-0.00944069	1	1
LMO4	0.233041	0.231478	0.993297	-0.00970326	1	1
LRRC59	0.26861	0.26676	0.99311	-0.00997415	0.93216	0.991238
PAPSS1	0.272407	0.270265	0.992139	-0.0113859	1	1
ATP6V1D	0.207768	0.206121	0.992074	-0.0114809	1	1
EIF4E	0.286183	0.2839	0.992023	-0.0115547	1	1
NUPR1	0.193536	0.191975	0.991932	-0.0116869	1	1
ITGB8	0.135481	0.134365	0.99176	-0.0119377	1	1
AZGP1	0.111627	0.110693	0.991635	-0.0121191	0.894894	0.991238
ATP1B1	0.735103	0.728804	0.991431	-0.0124154	1	1
PSMB4	0.219976	0.218074	0.991352	-0.0125314	0.925186	0.991238
TTLL12	0.189323	0.187677	0.991304	-0.0126003	0.919147	0.991238
SNRPC	0.194017	0.192246	0.990873	-0.013228	1	1
S100A14	1.29294	1.28099	0.990757	-0.0133973	0.938152	0.991238
TAX1BP1	0.336786	0.333665	0.990732	-0.0134339	1	1
CSNK1E	0.184562	0.182828	0.990605	-0.0136175	1	1
HK2	0.328749	0.325535	0.990222	-0.0141766	0.93875	0.991399
ATOX1	0.316598	0.313455	0.990073	-0.014393	1	1
ANAPC11	0.381204	0.377278	0.989699	-0.0149382	1	1
C10orf10	0.116233	0.115034	0.989678	-0.0149689	0.796336	0.96114
TSPYL1	0.231567	0.229165	0.989628	-0.0150423	0.926891	0.991238
MOB4	0.186938	0.184961	0.989424	-0.0153391	1	1
GNAI3	0.209244	0.207022	0.98938	-0.0154038	1	1
CREBRF	0.168082	0.166262	0.98917	-0.0157089	1	1
CKS1B	0.21966	0.217239	0.988979	-0.0159881	1	1
SLC38A1	0.194363	0.19221	0.988925	-0.0160663	1	1
SLC20A1	0.163742	0.161852	0.988455	-0.0167532	1	1
BTG2	0.151168	0.14931	0.987704	-0.0178491	1	1
SMIM15	0.21299	0.210363	0.987663	-0.0179097	1	1
BAD	0.217764	0.215056	0.987565	-0.0180524	1	1
APH1A	0.258203	0.254987	0.987546	-0.01808	0.930812	0.991238
GALNT5	0.191006	0.188597	0.987388	-0.0183116	0.919683	0.991238
ROMO1	0.620222	0.6123	0.987227	-0.0185458	1	1
HP1BP3	0.217418	0.214593	0.987005	-0.0188702	1	1
RHOD	0.191126	0.188632	0.986951	-0.0189503	0.919683	0.991238
RPS19BP1	0.319215	0.314641	0.985673	-0.0208189	1	1
PNKD	0.29285	0.288574	0.9854	-0.0212182	0.935138	0.991238
TMEM258	0.756775	0.745458	0.985047	-0.0217362	0.919178	0.991238
PRELID3B	0.228871	0.225133	0.983667	-0.0237578	1	1
SEMA3B	0.26126	0.25698	0.983619	-0.0238283	1	1
CTDSPL	0.159167	0.156408	0.982669	-0.025223	0.911746	0.991238
BTF3L4	0.196238	0.192831	0.98264	-0.0252654	1	1
MT-CO2	13.7193	13.4761	0.982278	-0.0257964	0.731916	0.943339
PSMA1	0.287541	0.282406	0.982141	-0.0259974	1	1
ADRM1	0.229692	0.225579	0.982094	-0.0260668	0.926647	0.991238
COX8A	0.871927	0.856155	0.981911	-0.0263356	0.887377	0.991238
DNAJB6	0.226932	0.222783	0.981717	-0.0266214	1	1
KRTCAP2	0.271668	0.266633	0.98147	-0.0269845	0.932637	0.991238
OS9	0.193831	0.190224	0.981392	-0.0270986	0.920176	0.991238
CDC42EP1	0.304097	0.298316	0.980989	-0.0276913	0.872977	0.981657
BAG1	0.280109	0.274734	0.980812	-0.0279514	0.933537	0.991238
SYNGR2	0.295828	0.290069	0.980533	-0.0283621	1	1
NDUFV2	0.431622	0.423126	0.980315	-0.0286826	0.946408	0.9957
ATP6V1A	0.193139	0.189272	0.979976	-0.0291817	0.920157	0.991238
DNAJB11	0.203278	0.19919	0.979891	-0.0293075	0.921842	0.991238
DCAF7	0.18731	0.183543	0.979889	-0.0293103	1	1
DAD1	0.387651	0.379646	0.979351	-0.0301023	0.943475	0.99497
PSMC5	0.215823	0.211355	0.979298	-0.0301795	0.924282	0.991238
FAM107B	0.561056	0.549367	0.979167	-0.0303728	0.952989	0.998841
FAM102A	0.454907	0.445358	0.979009	-0.0306067	0.895915	0.991238
CREB5	0.181338	0.177427	0.978432	-0.0314568	1	1
SMARCA5	0.184427	0.180385	0.97808	-0.031975	1	1
OCIAD1	0.293473	0.287033	0.978054	-0.0320146	0.93514	0.991238
SLC2A1	0.401144	0.392327	0.978023	-0.0320602	0.94448	0.995557
XIST	0.460442	0.450086	0.977509	-0.0328176	0.948119	0.996557
TRAPPC1	0.248684	0.243068	0.977416	-0.0329552	1	1
GSTP1	3.03338	2.963	0.976798	-0.0338685	0.692631	0.925889
2021-09-09	0.248365	0.242584	0.976723	-0.0339786	1	1
ATP6V1E1	0.220174	0.214826	0.975711	-0.0354737	1	1
PCNP	0.225913	0.220337	0.975319	-0.0360538	0.852729	0.970657
CREB3L1	0.26834	0.26165	0.975068	-0.0364248	0.864863	0.975621
N4BP2L2	0.231846	0.226038	0.974949	-0.0366015	1	1
TMCO1	0.286859	0.279629	0.974799	-0.0368236	0.934341	0.991238
SUMO2	0.758268	0.738982	0.974565	-0.0371693	0.879241	0.986394
HES1	0.510307	0.497284	0.974479	-0.0372968	0.852851	0.970657
SPNS2	0.385801	0.375933	0.974421	-0.0373827	1	1
HNRNPA0	0.355923	0.346672	0.974008	-0.0379939	0.882287	0.988126
SARS	0.25836	0.251586	0.973784	-0.0383261	0.930812	0.991238
RAB13	0.246976	0.240407	0.9734	-0.0388954	1	1
RAD21	0.248511	0.241869	0.973272	-0.0390856	1	1
WDR45B	0.322639	0.313868	0.972814	-0.0397637	0.938085	0.991238
KDELR2	0.530853	0.516288	0.972562	-0.0401383	0.951692	0.998688
PET100	0.416407	0.404981	0.972559	-0.0401429	0.945464	0.9957
SYF2	0.302526	0.294202	0.972487	-0.0402488	0.935974	0.991238
TMED9	0.367847	0.357627	0.972219	-0.0406469	0.941937	0.99382
COPZ1	0.24565	0.238815	0.972178	-0.0407076	0.928926	0.991238
IFIT1	0.10726	0.104265	0.972076	-0.0408596	1	1
PRPF38B	0.189918	0.1846	0.972	-0.0409714	1	1
GCC2	0.223955	0.217658	0.971883	-0.0411459	1	1
DSP	0.471543	0.458194	0.971691	-0.0414306	0.897612	0.991238
TTYH3	0.18481	0.179526	0.971407	-0.0418522	1	1
EPCAM	0.577668	0.560581	0.97042	-0.0433182	0.816249	0.970657
UBL5	0.887612	0.861309	0.970367	-0.0433974	0.74306	0.950077
C7orf73	0.221447	0.214841	0.970167	-0.0436947	1	1
FDX1	0.244932	0.237601	0.97007	-0.0438397	0.928873	0.991238
PANK3	0.196705	0.190808	0.970021	-0.0439122	1	1
GTF2I	0.290314	0.281532	0.969749	-0.0443172	0.86992	0.978715
MT-CO1	22.8777	22.1791	0.969466	-0.0447371	0.514611	0.829965
DUSP4	0.896477	0.86905	0.969405	-0.0448278	0.744105	0.950077
PACSIN2	0.21222	0.205654	0.969059	-0.045343	1	1
C19orf43	0.429334	0.416008	0.968961	-0.0454897	0.946348	0.9957
SNF8	0.202243	0.195919	0.968728	-0.045837	0.92168	0.991238
EIF4EBP1	0.314202	0.304222	0.968237	-0.0465685	0.874677	0.983072
PPP2R1A	0.252718	0.244647	0.968063	-0.0468266	0.929922	0.991238
SPTBN1	0.650145	0.629041	0.967539	-0.0476087	0.826589	0.970657
IER3IP1	0.209813	0.202896	0.967035	-0.0483597	0.923074	0.991238
RNPS1	0.230826	0.223168	0.966826	-0.0486724	1	1
WBSCR22	0.179613	0.173613	0.966597	-0.0490133	0.917057	0.991238
PSMD1	0.168533	0.162892	0.966528	-0.0491161	1	1
XRCC5	0.236617	0.22861	0.966163	-0.0496618	0.927753	0.991238
DPY30	0.250456	0.24197	0.966118	-0.0497283	0.929822	0.991238
TWF1	0.219347	0.211872	0.965919	-0.0500264	1	1
EDN1	0.127268	0.122906	0.965721	-0.0503213	1	1
CTSH	0.214623	0.207258	0.965684	-0.0503774	0.92423	0.991238
TRAM1	0.256218	0.247424	0.965676	-0.0503895	0.861334	0.974153
KDELR1	0.303304	0.292833	0.965475	-0.0506885	0.936016	0.991238
COMTD1	0.219665	0.211998	0.965095	-0.0512567	0.850444	0.970657
2021-09-11	0.196403	0.189528	0.964993	-0.05141	0.920463	0.991238
CRNDE	0.216858	0.2092	0.964686	-0.0518693	0.924334	0.991238
SSU72	0.2734	0.263735	0.964652	-0.0519196	0.932684	0.991238
HERPUD1	0.321605	0.310205	0.964554	-0.0520664	1	1
C20orf24	0.305286	0.294424	0.964421	-0.0522654	1	1
SSR1	0.264654	0.255229	0.964385	-0.0523182	0.931736	0.991238
SUMO3	0.250303	0.241246	0.963816	-0.0531702	0.929822	0.991238
RBPJ	0.179192	0.172649	0.963484	-0.0536666	1	1
SEC11C	0.228802	0.220415	0.963341	-0.0538811	0.926623	0.991238
FAM120A	0.364366	0.350913	0.963078	-0.0542757	0.883548	0.98904
STX3	0.221159	0.212832	0.962346	-0.0553726	1	1
LMNA	0.629843	0.605633	0.961563	-0.0565466	0.738328	0.948492
CYB5A	0.609104	0.585458	0.961179	-0.057123	0.777366	0.95704
MTCH2	0.20442	0.196411	0.960823	-0.0576575	1	1
RABAC1	0.426326	0.409509	0.960553	-0.058063	0.78691	0.959141
TARS	0.260595	0.25029	0.960456	-0.0582087	0.930998	0.991238
UFC1	0.266944	0.256338	0.960268	-0.0584906	0.931845	0.991238
MRPL13	0.191215	0.183611	0.960232	-0.0585447	1	1
NAMPT	0.235979	0.226582	0.960182	-0.0586205	1	1
SURF4	0.226298	0.217201	0.959803	-0.0591894	1	1
NOP10	0.612558	0.587458	0.959024	-0.0603615	0.735107	0.946903
GNAS	0.589518	0.564926	0.958285	-0.0614738	0.773593	0.95704
DDIT3	0.180596	0.172987	0.957872	-0.0620957	0.917156	0.991238
C12orf57	0.379762	0.363697	0.957698	-0.062358	0.829932	0.970657
EIF2S2	0.676786	0.648079	0.957583	-0.0625307	0.74758	0.951262
MMADHC	0.256501	0.245617	0.957566	-0.0625562	0.861334	0.974153
NDUFB7	0.450388	0.431183	0.957358	-0.062869	0.792206	0.959282
CRB3	0.274537	0.262819	0.957316	-0.0629331	0.800061	0.96269
FXYD5	0.331298	0.317141	0.957268	-0.0630059	0.817807	0.970657
MAGOH	0.194787	0.186463	0.957265	-0.0630105	0.920217	0.991238
CSTB	1.784	1.70735	0.957033	-0.0633587	0.52999	0.837699
PLK1	0.110361	0.105607	0.956921	-0.0635279	1	1
ROCK1	0.179262	0.171511	0.956761	-0.0637701	1	1
GCLC	0.195478	0.187018	0.95672	-0.0638317	0.920279	0.991238
VDAC1	0.453898	0.434095	0.95637	-0.0643587	0.843971	0.970657
ANXA1	0.446477	0.426782	0.955889	-0.0650846	0.740818	0.948759
PGP	0.163879	0.156618	0.95569	-0.0653851	1	1
IRAK1	0.199461	0.190587	0.955512	-0.0656537	0.842895	0.970657
STK17A	0.194615	0.185954	0.955495	-0.0656803	0.920217	0.991238
BRD2	0.228771	0.218549	0.955316	-0.0659498	0.926623	0.991238
SLC25A1	0.210157	0.200751	0.955244	-0.0660595	0.923154	0.991238
RTN3	0.235773	0.225056	0.954547	-0.0671115	1	1
FUS	0.266126	0.253976	0.954346	-0.0674164	0.931764	0.991238
NDUFA13	0.598311	0.570984	0.954327	-0.0674439	0.648008	0.901612
ALKBH5	0.206431	0.19698	0.954217	-0.0676107	0.845568	0.970657
NDUFB1	0.593879	0.566135	0.953285	-0.0690211	0.818582	0.970657
ERP44	0.18618	0.177367	0.952665	-0.0699586	0.918644	0.991238
MGST1	0.437739	0.417009	0.952644	-0.0699913	0.738585	0.948492
COX7A2L	0.334621	0.318559	0.951999	-0.0709676	0.878588	0.986394
NEDD4L	0.233998	0.222749	0.951926	-0.0710788	1	1
BCL2L1	0.244061	0.23224	0.951564	-0.0716275	0.928811	0.991238
PRRC2C	0.258803	0.246199	0.951299	-0.0720292	0.79448	0.960464
CNIH4	0.230707	0.21942	0.951075	-0.0723695	0.926684	0.991238
HNRNPF	0.390842	0.371363	0.95016	-0.0737583	0.777601	0.95704
SF3B6	0.381147	0.362015	0.949804	-0.0742979	0.830012	0.970657
EMC7	0.172937	0.16404	0.948551	-0.0762033	0.91537	0.991238
S100A2	0.128626	0.122	0.948486	-0.0763018	1	1
LAMTOR1	0.290423	0.275182	0.947521	-0.0777697	0.743212	0.950077
LARP1	0.204028	0.193293	0.947381	-0.0779835	0.845266	0.970657
EWSR1	0.226473	0.21447	0.946998	-0.0785669	0.852729	0.970657
TXNL1	0.244538	0.231576	0.946992	-0.0785753	0.928835	0.991238
BRI3	0.459708	0.435337	0.946986	-0.0785856	0.744608	0.950077
EIF4H	0.208854	0.197741	0.946795	-0.0788758	0.92297	0.991238
CELF1	0.270302	0.255904	0.946734	-0.0789695	0.864974	0.975621
PSENEN	0.204901	0.193909	0.946354	-0.079548	0.845285	0.970657
NDUFB9	0.333371	0.315397	0.946082	-0.0799633	0.759788	0.955136
MYOF	0.237734	0.224828	0.94571	-0.0805295	0.927783	0.991238
HNRNPAB	0.243605	0.230379	0.945709	-0.0805318	0.788623	0.959282
TFG	0.235208	0.222236	0.944847	-0.0818473	0.855175	0.970807
MANF	0.351767	0.332214	0.944413	-0.0825108	0.823254	0.970657
PPIG	0.212521	0.200704	0.944397	-0.0825344	0.847922	0.970657
MCM7	0.136986	0.129326	0.94408	-0.0830197	1	1
TMOD3	0.244762	0.231015	0.943832	-0.0833975	0.928835	0.991238
HMGCR	0.226183	0.213428	0.943608	-0.0837406	0.852729	0.970657
HADHA	0.222269	0.20964	0.943184	-0.0843886	0.778902	0.95704
SLC25A3	0.60217	0.567835	0.942982	-0.0846978	0.608584	0.880932
AAMDC	0.174576	0.164602	0.942871	-0.0848674	0.91559	0.991238
GSTK1	0.196427	0.185186	0.942771	-0.0850202	0.920463	0.991238
CHCHD5	0.218076	0.205572	0.942665	-0.0851836	0.924492	0.991238
PPIC	0.223232	0.210417	0.942593	-0.0852924	0.925492	0.991238
SOD2	0.176192	0.16607	0.942553	-0.085354	0.833357	0.970657
PLOD2	0.276016	0.260093	0.942312	-0.0857231	0.736875	0.948492
LINC00493	0.346438	0.326424	0.942228	-0.0858518	0.707026	0.929593
SF3B1	0.274244	0.258261	0.941719	-0.0866318	0.799939	0.96269
DHCR24	0.313203	0.294945	0.941705	-0.0866534	0.751998	0.952102
CLK1	0.209205	0.197008	0.9417	-0.0866606	0.923013	0.991238
TM9SF3	0.414543	0.390259	0.94142	-0.0870895	0.783569	0.959071
VDAC3	0.175007	0.164708	0.94115	-0.0875039	0.915712	0.991238
MRPL52	0.411151	0.386697	0.940524	-0.0884639	0.836105	0.970657
CDC37	0.22678	0.213188	0.940066	-0.0891664	0.852778	0.970657
SORBS2	0.160825	0.151124	0.939678	-0.0897622	0.911978	0.991238
KRAS	0.266841	0.250602	0.939146	-0.0905779	0.931798	0.991238
EIF4E2	0.200702	0.188457	0.938986	-0.090824	0.767702	0.95704
TXNDC12	0.164023	0.153928	0.938456	-0.0916395	1	1
SREK1	0.199743	0.187411	0.938257	-0.0919453	0.842895	0.970657
CNIH1	0.196755	0.184557	0.938006	-0.0923308	0.920463	0.991238
TRAPPC4	0.191907	0.179999	0.937948	-0.0924207	0.839907	0.970657
EIF4G1	0.250869	0.235263	0.937793	-0.0926591	0.791589	0.959282
PFDN2	0.305736	0.286571	0.937314	-0.0933949	0.749152	0.951262
SYAP1	0.222957	0.208959	0.937217	-0.0935452	0.778937	0.95704
MGST2	0.253004	0.23709	0.937099	-0.093726	0.791897	0.959282
FASN	0.233615	0.218811	0.93663	-0.0944482	0.714633	0.937007
MRPS18C	0.190583	0.178455	0.93636	-0.0948653	0.839633	0.970657
ATP6AP2	0.189353	0.177289	0.936292	-0.0949703	0.759982	0.955136
RAB11A	0.568988	0.532676	0.936183	-0.0951381	0.681568	0.922317
METTL9	0.21847	0.204428	0.935728	-0.0958387	0.776146	0.95704
SEC61G	1.25415	1.1735	0.935694	-0.0958907	0.477368	0.804247
SLK	0.308117	0.288277	0.93561	-0.0960204	0.749703	0.951262
TMEM134	0.286398	0.26789	0.935374	-0.0963841	0.740762	0.948759
PSME2	0.341729	0.319545	0.935084	-0.0968327	0.762301	0.95704
ATP2A2	0.224221	0.209572	0.934667	-0.0974762	0.779156	0.95704
PSMC6	0.239453	0.223765	0.934487	-0.0977532	0.785989	0.959071
AP2B1	0.253326	0.236679	0.934287	-0.0980624	0.791897	0.959282
RAD23B	0.303927	0.283713	0.933492	-0.0992904	0.809676	0.968191
TMEM184B	0.20372	0.190144	0.93336	-0.0994951	0.921842	0.991238
KPNA2	0.138825	0.129554	0.933219	-0.0997123	0.905241	0.991238
C1D	0.177709	0.165817	0.933083	-0.0999223	0.83358	0.970657
CTNNAL1	0.176303	0.164504	0.933077	-0.099932	0.833357	0.970657
DPM3	0.208462	0.194385	0.932471	-0.10087	0.771643	0.95704
CHURC1	0.238654	0.222536	0.932467	-0.100876	0.785808	0.959071
SYNE2	0.207108	0.193026	0.932006	-0.101588	0.845738	0.970657
CISD3	0.235301	0.219228	0.93169	-0.102079	0.855175	0.970807
MTCH1	0.227444	0.211806	0.931244	-0.102769	0.852859	0.970657
FGFBP1	0.16157	0.150405	0.9309	-0.103302	0.826198	0.970657
LYPLA1	0.242466	0.2256	0.93044	-0.104015	0.719061	0.937212
MT-CYB	4.37555	4.07095	0.930387	-0.104097	0.170065	0.470345
IQGAP1	0.275541	0.256265	0.930042	-0.104632	0.80022	0.96269
PSME1	0.337644	0.313993	0.929953	-0.104771	0.703818	0.928569
SOX21	0.237305	0.220668	0.929892	-0.104865	0.650065	0.902288
BPIFB1	4.5928	4.26952	0.929613	-0.105298	0.152363	0.447227
UXT	0.238397	0.221574	0.929433	-0.105577	0.785671	0.959071
ALDH2	0.449899	0.417992	0.929079	-0.106126	0.692454	0.925889
SHFM1	0.60369	0.560685	0.928763	-0.106617	0.60863	0.880932
NUCB2	0.184085	0.170864	0.92818	-0.107524	0.83665	0.970657
LGMN	0.27833	0.258313	0.92808	-0.107679	0.737205	0.948492
ACAT2	0.199541	0.185147	0.927861	-0.108019	0.842895	0.970657
DCTN3	0.17048	0.158172	0.927804	-0.108109	0.830209	0.970657
ASS1	0.217756	0.201982	0.927558	-0.10849	0.775886	0.95704
TXN	1.71364	1.58911	0.927333	-0.10884	0.279713	0.61843
SRSF10	0.196715	0.182275	0.926596	-0.109987	0.920463	0.991238
NCOA4	0.252459	0.233901	0.926493	-0.110147	0.659679	0.908745
TMEM179B	0.193675	0.179375	0.926164	-0.11066	0.763577	0.95704
MCM3	0.133297	0.123441	0.926061	-0.11082	0.808781	0.968191
ALDOA	1.70301	1.57675	0.925861	-0.111133	0.263427	0.5998
PHGDH	0.251685	0.232936	0.925505	-0.111688	0.791604	0.959282
CTC-425F1.4	0.140506	0.130025	0.925406	-0.111841	0.81361	0.970657
CIR1	0.17671	0.16345	0.924963	-0.112533	0.833357	0.970657
GOLGB1	0.216267	0.200029	0.924918	-0.112602	0.775412	0.95704
TNRC6B	0.182396	0.168618	0.924463	-0.113312	0.917348	0.991238
SELT	0.243759	0.225283	0.924203	-0.113718	0.719569	0.937212
WBP5	0.426533	0.394196	0.924188	-0.113742	0.635181	0.893847
NEAT1	6.1904	5.72055	0.924101	-0.113878	0.120681	0.381683
EMP2	0.167414	0.154706	0.924095	-0.113886	0.745126	0.950077
ALG5	0.165281	0.152673	0.923721	-0.11447	0.913544	0.991238
ZKSCAN1	0.182329	0.16842	0.923717	-0.114478	0.917348	0.991238
SNX6	0.192536	0.17773	0.923101	-0.11544	0.686139	0.92279
EIF5	0.236145	0.217984	0.923094	-0.11545	0.715303	0.937007
ARL5A	0.206486	0.190604	0.923083	-0.115467	0.696561	0.925889
AP1S1	0.202995	0.187377	0.923062	-0.115501	0.768001	0.95704
PPP1R14B	0.217373	0.200608	0.922876	-0.115791	0.775677	0.95704
PGLS	0.19943	0.18404	0.922832	-0.11586	0.842742	0.970657
RASSF3	0.18409	0.169741	0.922058	-0.117071	0.83665	0.970657
NDUFA3	0.4323	0.398603	0.92205	-0.117083	0.637641	0.893921
TJP2	0.261786	0.241315	0.921803	-0.11747	0.795037	0.960616
MRPS36	0.243712	0.224615	0.92164	-0.117725	0.719569	0.937212
CKLF	0.177267	0.163352	0.921503	-0.117939	0.833445	0.970657
ANAPC16	0.322228	0.296743	0.920909	-0.118869	0.755047	0.953461
EMC4	0.178333	0.164226	0.920893	-0.118895	0.833761	0.970657
POLR2J	0.273067	0.251324	0.920375	-0.119706	0.799803	0.96269
SDF2L1	0.24155	0.222313	0.920359	-0.119732	0.718779	0.937212
MED28	0.181831	0.167282	0.919984	-0.120319	0.755217	0.953461
HSD17B12	0.263174	0.242051	0.919739	-0.120704	0.730193	0.942476
FAM60A	0.200676	0.184457	0.919176	-0.121587	0.843087	0.970657
TNFAIP2	0.160702	0.147635	0.918687	-0.122355	0.911978	0.991238
LSM8	0.236959	0.217679	0.918639	-0.12243	0.785532	0.959071
PPCS	0.22062	0.202662	0.918604	-0.122485	0.70604	0.928846
PTMS	0.20774	0.190808	0.918497	-0.122653	0.69716	0.925889
BLOC1S2	0.164028	0.150637	0.918363	-0.122863	0.826631	0.970657
UGP2	0.300534	0.275967	0.918257	-0.123031	0.746685	0.950793
YIPF3	0.209588	0.192385	0.91792	-0.12356	0.77185	0.95704
SPDEF	0.170239	0.156205	0.917561	-0.124123	0.830049	0.970657
2021-09-07	0.217471	0.19934	0.916627	-0.125594	0.775677	0.95704
TCP1	0.189957	0.174119	0.916622	-0.125601	0.839626	0.970657
GHITM	0.358986	0.32892	0.916247	-0.126191	0.605722	0.88087
PIN4	0.226041	0.20708	0.916115	-0.1264	0.710325	0.932276
RALBP1	0.20461	0.187439	0.916077	-0.126459	0.696197	0.925889
TAGLN	0.120567	0.110367	0.915403	-0.127522	1	1
RAB9A	0.202014	0.184921	0.915387	-0.127546	0.622435	0.887704
AK3	0.260725	0.238542	0.914919	-0.128285	0.664439	0.913604
COPB2	0.208633	0.190863	0.914827	-0.128428	0.771643	0.95704
MKNK2	0.218464	0.199816	0.914637	-0.128729	0.776146	0.95704
SLC38A2	0.316159	0.289041	0.914226	-0.129377	0.582131	0.86627
HNRNPD	0.348099	0.3182	0.914108	-0.129563	0.653305	0.902941
RNPEP	0.202865	0.185404	0.913928	-0.129848	0.768001	0.95704
MCTS1	0.190268	0.173789	0.91339	-0.130696	0.685541	0.922677
GTF3C6	0.212975	0.194443	0.912984	-0.131339	0.701249	0.927485
NUDT21	0.176993	0.161548	0.912738	-0.131727	0.833445	0.970657
AUP1	0.247778	0.226141	0.912679	-0.131821	0.72265	0.939572
FLNA	0.18104	0.165224	0.912641	-0.131881	0.754778	0.953461
POP7	0.1565	0.142806	0.912494	-0.132114	0.822603	0.970657
ZNF593	0.178927	0.163268	0.912484	-0.132128	0.833989	0.970657
JTB	0.454554	0.41474	0.91241	-0.132246	0.554479	0.847937
ATP6V1F	0.342635	0.312544	0.912179	-0.132611	0.650118	0.902288
CANX	0.422436	0.38533	0.912164	-0.132636	0.585709	0.869369
SEL1L3	0.239224	0.218139	0.911864	-0.13311	0.650544	0.902315
VPS26A	0.201614	0.183816	0.911722	-0.133335	0.767745	0.95704
AKR7A3	0.170551	0.155448	0.911446	-0.133771	0.667624	0.915152
ECH1	0.308795	0.281061	0.910188	-0.135763	0.577777	0.860961
FAM96B	0.314622	0.286337	0.9101	-0.135903	0.635588	0.893847
MT-ND4	9.15204	8.32415	0.90954	-0.136792	0.0562516	0.2238
CXCL2	0.165619	0.150597	0.909294	-0.137181	0.744569	0.950077
NDUFA1	0.84341	0.765961	0.908172	-0.138963	0.412547	0.751352
RRBP1	0.387274	0.351556	0.907771	-0.1396	0.569091	0.856739
TMEM106C	0.165279	0.150033	0.907755	-0.139625	0.744535	0.950077
SNX2	0.199825	0.181326	0.907425	-0.14015	0.842895	0.970657
H2AFJ	0.439608	0.398779	0.907124	-0.140628	0.462613	0.79748
SRSF6	0.183214	0.16617	0.906973	-0.140868	0.679777	0.921465
MRPL14	0.474296	0.429941	0.906483	-0.141648	0.480008	0.805573
HNRNPUL1	0.189504	0.171773	0.906432	-0.14173	0.759982	0.955136
CLPP	0.174511	0.158165	0.906332	-0.141888	0.750186	0.951262
PPP2R2A	0.219862	0.199166	0.90587	-0.142625	0.70591	0.928846
C1GALT1	0.207299	0.187782	0.905851	-0.142655	0.696825	0.925889
POLR2H	0.250732	0.227119	0.905823	-0.142699	0.723368	0.939955
DNAJC1	0.187279	0.169565	0.905414	-0.143351	0.75924	0.955136
MRPL54	0.276055	0.249772	0.90479	-0.144346	0.673168	0.918503
PSMB3	0.348419	0.315144	0.904496	-0.144814	0.549121	0.846354
TPRKB	0.173535	0.156958	0.904477	-0.144844	0.749814	0.951262
ERGIC3	0.334016	0.302054	0.904308	-0.145113	0.540651	0.839985
HDGF	0.262303	0.237139	0.904066	-0.1455	0.604609	0.88087
EIF4B	0.335164	0.30292	0.903795	-0.145933	0.540716	0.839985
SON	0.322712	0.291235	0.902461	-0.148064	0.639769	0.895789
DDT	0.387937	0.350045	0.902325	-0.14828	0.522966	0.833594
TMEM208	0.200646	0.181036	0.902266	-0.148375	0.843087	0.970657
DNAJC10	0.212963	0.192122	0.902141	-0.148574	0.701249	0.927485
HSPA5	0.45323	0.408752	0.901866	-0.149015	0.554304	0.847937
AMD1	0.173326	0.156272	0.901607	-0.14943	0.749814	0.951262
H3F3A	1.4395	1.29757	0.901403	-0.149756	0.196549	0.513803
PLA2G10	0.235229	0.212012	0.901301	-0.149919	0.71485	0.937007
PHLDA3	0.195232	0.175905	0.901004	-0.150395	0.61612	0.886285
BID	0.159223	0.143415	0.90072	-0.150849	0.739224	0.948492
OAT	0.196426	0.176914	0.900662	-0.150942	0.61665	0.886285
MECOM	0.173887	0.156605	0.900615	-0.151018	0.749965	0.951262
TMEM219	0.219036	0.197266	0.900609	-0.151027	0.571076	0.857779
C1orf43	0.247226	0.222635	0.90053	-0.151153	0.789204	0.959282
UGDH	0.279702	0.251849	0.900418	-0.151334	0.614971	0.886165
SNHG25	0.189012	0.17014	0.900158	-0.15175	0.759703	0.955136
HMOX1	0.136229	0.122618	0.900086	-0.151865	0.809743	0.968191
UBE2D2	0.265478	0.23891	0.899923	-0.152127	0.730789	0.942476
CIRBP	0.308803	0.27782	0.899666	-0.152538	0.577777	0.860961
AAMP	0.19407	0.174593	0.899641	-0.152578	0.61596	0.886285
TBCB	0.201549	0.181298	0.899519	-0.152774	0.622346	0.887704
ANP32E	0.146583	0.131809	0.89921	-0.15327	0.727942	0.942476
TUBA1A	0.11124	0.1	0.898961	-0.15367	0.791482	0.959282
RTF1	0.223743	0.201027	0.898473	-0.154452	0.639792	0.895789
PLP2	0.256451	0.230327	0.898134	-0.154997	0.599714	0.877842
EGLN3	0.418521	0.375355	0.89686	-0.157045	0.537852	0.838898
CWC15	0.175817	0.157635	0.896586	-0.157487	0.673688	0.918503
PAPOLA	0.306379	0.274463	0.895829	-0.158705	0.631416	0.892498
FKBP8	0.242718	0.217388	0.895639	-0.159011	0.719061	0.937212
KIF20B	0.113512	0.101631	0.895332	-0.159505	0.792011	0.959282
TMPRSS4	0.18503	0.165662	0.895327	-0.159514	0.680212	0.921465
KRT6B	0.120193	0.107596	0.895195	-0.159726	0.798124	0.962253
ACLY	0.206575	0.184922	0.895185	-0.159743	0.696561	0.925889
PIH1D1	0.183698	0.1644	0.894948	-0.160124	0.679838	0.921465
TSPO	0.744223	0.665822	0.894653	-0.1606	0.304933	0.645911
MDH1	0.237152	0.21215	0.894572	-0.160731	0.650047	0.902288
PRPF40A	0.212172	0.18978	0.894461	-0.160909	0.564615	0.854676
PGD	0.207409	0.185449	0.894121	-0.161458	0.696825	0.925889
TMEM123	0.328627	0.293832	0.894121	-0.161459	0.536487	0.838898
HEXIM1	0.196643	0.175766	0.893835	-0.16192	0.764203	0.95704
SIVA1	0.218057	0.194885	0.893733	-0.162084	0.63477	0.893847
CLIC4	0.203343	0.181662	0.893378	-0.162657	0.622878	0.887704
PALLD	0.168446	0.15048	0.89334	-0.162719	0.745462	0.950077
RBM17	0.204724	0.182888	0.89334	-0.162719	0.696197	0.925889
SNRPD3	0.300416	0.268263	0.892974	-0.16331	0.517567	0.830669
ENSA	0.31811	0.283977	0.892701	-0.163752	0.582451	0.86627
CYB5R3	0.190171	0.169762	0.892682	-0.163782	0.685541	0.922677
MMP7	0.11527	0.102857	0.89231	-0.164383	0.696138	0.925889
IGBP1	0.181664	0.162073	0.892158	-0.164629	0.754964	0.953461
THBS1	0.12231	0.10909	0.891907	-0.165035	0.704754	0.928569
ATP5F1	0.343575	0.306409	0.891826	-0.165166	0.545246	0.843456
HSD17B4	0.184054	0.164078	0.891465	-0.165751	0.679838	0.921465
AK4	0.217724	0.194056	0.891294	-0.166027	0.63477	0.893847
TC2N	0.24371	0.217185	0.89116	-0.166243	0.589751	0.870889
SKA2	0.170872	0.152272	0.891145	-0.166267	0.667624	0.915152
CDKN3	0.114812	0.10227	0.890766	-0.166882	0.896498	0.991238
MAGED1	0.190334	0.169526	0.890678	-0.167024	0.685541	0.922677
CALR	0.706281	0.628517	0.889897	-0.16829	0.31664	0.659311
PSMD7	0.211745	0.188272	0.889142	-0.169514	0.629519	0.891831
ARL6IP4	0.374522	0.332939	0.888971	-0.169791	0.515086	0.829965
ACSL1	0.202441	0.179876	0.888536	-0.170498	0.622435	0.887704
CDK1	0.120499	0.10706	0.888477	-0.170594	0.798124	0.962253
TIMM8B	0.323139	0.287096	0.888459	-0.170623	0.532569	0.838674
HEXB	0.286578	0.254443	0.887867	-0.171585	0.507349	0.827094
PTP4A1	0.342584	0.304148	0.887803	-0.171688	0.449139	0.783534
AKR1C1	0.836892	0.742592	0.887321	-0.172472	0.265255	0.6002
DHFR	0.137997	0.122435	0.887233	-0.172614	0.720276	0.937582
AIFM2	0.160862	0.142625	0.886631	-0.173594	0.739755	0.948492
STRAP	0.198928	0.176328	0.886393	-0.173982	0.550948	0.846354
EIF5AL1	0.162412	0.143955	0.886358	-0.174039	0.660446	0.909239
PSMD2	0.189819	0.168172	0.885957	-0.174692	0.759982	0.955136
UBE2I	0.254325	0.225299	0.885871	-0.174831	0.537997	0.838898
ATRAID	0.198957	0.176062	0.884925	-0.176373	0.550948	0.846354
CCDC47	0.260667	0.230637	0.884797	-0.176582	0.543283	0.842904
TFDP1	0.178442	0.15777	0.884153	-0.177632	0.674246	0.918563
HSPA6	0.116847	0.103301	0.88407	-0.177767	0.896721	0.991238
CLINT1	0.212518	0.187875	0.884042	-0.177813	0.701157	0.927485
CAPN1	0.241667	0.213614	0.883921	-0.178011	0.470922	0.802061
HIF1A	0.224702	0.198569	0.883699	-0.178372	0.512381	0.829214
SNRNP27	0.175419	0.154966	0.883404	-0.178855	0.750478	0.951262
SF3B2	0.247285	0.218445	0.883374	-0.178904	0.655549	0.904177
PCBP2	0.557491	0.492438	0.883311	-0.179007	0.342891	0.683935
APOA1BP	0.193444	0.170768	0.882776	-0.179881	0.686486	0.92279
NDUFS2	0.238118	0.210193	0.882724	-0.179966	0.525149	0.835449
LAMTOR2	0.274601	0.242234	0.882132	-0.180933	0.553943	0.847937
ATP5L	1.118	0.985696	0.881659	-0.181707	0.166593	0.466208
FDFT1	0.484677	0.427085	0.881176	-0.182498	0.407737	0.745672
BTG3	0.177171	0.156045	0.880762	-0.183175	0.673789	0.918503
NAA20	0.182341	0.160548	0.880486	-0.183629	0.755217	0.953461
CMC1	0.17565	0.154578	0.880038	-0.184363	0.596022	0.873589
IPO7	0.169065	0.148746	0.879814	-0.18473	0.667223	0.915152
USP16	0.17488	0.153841	0.879692	-0.184929	0.595543	0.873589
NEFL	0.115076	0.101214	0.879536	-0.185186	0.696138	0.925889
SERPINB6	0.29514	0.259398	0.878897	-0.186234	0.568634	0.856739
PLK2	0.14754	0.129493	0.877684	-0.188226	0.645277	0.900532
RBM8A	0.376429	0.33031	0.877484	-0.188555	0.515478	0.829995
EIF1AX	0.458714	0.402307	0.877031	-0.1893	0.359396	0.694162
DNAJC15	0.202521	0.177583	0.876862	-0.189579	0.622435	0.887704
SRP19	0.185872	0.162908	0.876452	-0.190254	0.680524	0.921465
PSMC1	0.217326	0.190403	0.876117	-0.190804	0.634504	0.893847
ELF1	0.218456	0.191353	0.875934	-0.191107	0.505911	0.825962
ANKRD11	0.221827	0.1943	0.875906	-0.191152	0.571724	0.857779
HSPH1	0.201428	0.176422	0.875856	-0.191234	0.490154	0.814564
GALE	0.302753	0.265137	0.875755	-0.1914	0.573303	0.858553
HINT2	0.239356	0.209594	0.87566	-0.191558	0.525526	0.835449
COX6C	1.01968	0.89263	0.875402	-0.191982	0.1602	0.459903
TMSB10	6.80291	5.94717	0.87421	-0.193948	0.00803266	0.0464807
SLC30A1	0.150453	0.131498	0.874015	-0.19427	0.646681	0.90111
CXCL1	0.146155	0.127728	0.873917	-0.194432	0.727529	0.942476
VKORC1	0.170266	0.148728	0.873503	-0.195115	0.667396	0.915152
GPX2	0.649467	0.567163	0.873274	-0.195493	0.247974	0.578829
KPNB1	0.240818	0.210178	0.872765	-0.196335	0.588863	0.870561
GLUL	0.291295	0.25421	0.872688	-0.196462	0.512047	0.829214
TMPO	0.182135	0.158855	0.872181	-0.1973	0.602833	0.880088
CAMTA1	0.255444	0.222758	0.872045	-0.197526	0.59956	0.877842
SNHG7	0.146781	0.127984	0.871939	-0.197701	0.727942	0.942476
SPAG7	0.214267	0.186711	0.871395	-0.198601	0.565082	0.854676
RHOBTB3	0.156389	0.136219	0.871028	-0.19921	0.653433	0.902941
UBE2N	0.19999	0.174174	0.870913	-0.1994	0.691477	0.925889
EIF4A2	0.424367	0.369584	0.870906	-0.199411	0.413719	0.751352
NFE2L2	0.333456	0.290326	0.870656	-0.199825	0.489326	0.814564
RSF1	0.187703	0.163425	0.870653	-0.199831	0.609322	0.880932
PDIA3	0.709878	0.61787	0.870389	-0.200268	0.206755	0.525884
POLR2K	0.254154	0.221174	0.870237	-0.20052	0.537675	0.838898
RGS5	0.119496	0.103976	0.870118	-0.200717	0.608024	0.880932
ARPC2	0.616549	0.536421	0.870037	-0.200851	0.309693	0.652264
TMED2	0.425084	0.369744	0.869813	-0.201222	0.307981	0.650166
PTS	0.232731	0.202413	0.869728	-0.201364	0.645611	0.900532
ADM	0.252893	0.219932	0.869662	-0.201473	0.537278	0.838898
NBEAL1	0.28676	0.249383	0.869657	-0.201482	0.507349	0.827094
NUSAP1	0.1214	0.105541	0.869364	-0.201968	0.609358	0.880932
STUB1	0.265325	0.23056	0.868972	-0.202618	0.490434	0.814564
PRC1	0.117334	0.101939	0.868792	-0.202917	0.696855	0.925889
COPA	0.219935	0.190988	0.868384	-0.203595	0.571103	0.857779
KDM3A	0.183426	0.159282	0.868369	-0.20362	0.535526	0.838898
HNRNPK	0.628489	0.545488	0.867937	-0.204338	0.287889	0.626364
NDUFS7	0.249049	0.215969	0.867178	-0.2056	0.477409	0.804247
ARL4A	0.175841	0.152474	0.867112	-0.20571	0.596022	0.873589
TRAPPC2L	0.21509	0.186311	0.866198	-0.207232	0.565425	0.854676
MT-CO3	15.4386	13.3724	0.866167	-0.207283	0.00256684	0.017768
CRELD2	0.160317	0.138841	0.86604	-0.207494	0.73945	0.948492
CCNC	0.204805	0.177361	0.865999	-0.207563	0.557865	0.851944
KHDRBS1	0.271547	0.235148	0.865958	-0.20763	0.495895	0.817408
APIP	0.204167	0.176799	0.865953	-0.20764	0.62323	0.887704
TRIM2	0.204513	0.17701	0.86552	-0.208361	0.49148	0.814564
CDC20	0.120163	0.103986	0.865376	-0.208602	0.608317	0.880932
UQCR10	0.959725	0.830347	0.865193	-0.208907	0.135182	0.412602
IL18	0.175281	0.151649	0.865177	-0.208933	0.595543	0.873589
FAAP20	0.196911	0.170354	0.865134	-0.209004	0.61665	0.886285
RNF145	0.231853	0.200566	0.865057	-0.209133	0.51896	0.830669
MT1A	0.115609	0.1	0.864986	-0.209251	0.696138	0.925889
STC1	0.115611	0.1	0.864969	-0.20928	0.696138	0.925889
LIMA1	0.412843	0.356865	0.864408	-0.210215	0.369274	0.704729
AKAP9	0.208551	0.180174	0.863931	-0.211012	0.497765	0.817408
WAPL	0.220968	0.190749	0.86324	-0.212167	0.450013	0.783534
SPINK1	8.61489	7.43667	0.863235	-0.212175	0.00304554	0.0205067
DUSP3	0.207386	0.178981	0.863032	-0.212514	0.55846	0.852265
PPP1CC	0.231098	0.199377	0.862737	-0.213008	0.518777	0.830669
PDIA4	0.570717	0.492332	0.862655	-0.213144	0.264642	0.5998
REEP5	0.239326	0.206436	0.862571	-0.213285	0.525526	0.835449
SRP72	0.191219	0.164928	0.862506	-0.213393	0.685571	0.922677
C14orf1	0.192336	0.165884	0.862467	-0.213459	0.543601	0.842904
POLE4	0.184174	0.158832	0.862402	-0.213568	0.679838	0.921465
C9orf152	0.171978	0.148298	0.862308	-0.213725	0.66836	0.915596
RDH11	0.227104	0.195831	0.862296	-0.213744	0.577265	0.860961
PSMA5	0.236176	0.203631	0.862201	-0.213904	0.464694	0.799053
PFDN5	0.659868	0.568823	0.862026	-0.214197	0.229873	0.555327
CCDC124	0.202821	0.174763	0.861658	-0.214813	0.490355	0.814564
HINT1	0.719766	0.620107	0.86154	-0.21501	0.209418	0.528782
NASP	0.155625	0.134033	0.861254	-0.21549	0.653207	0.902941
ENY2	0.333816	0.287481	0.861196	-0.215586	0.398008	0.738061
UGT2B15	0.148846	0.12816	0.861023	-0.215877	0.645498	0.900532
OSER1	0.167721	0.144376	0.860811	-0.216232	0.587418	0.870127
PSMA4	0.313724	0.269994	0.860612	-0.216566	0.428907	0.767133
SLTM	0.21054	0.181171	0.860504	-0.216746	0.498097	0.817408
ITM2C	0.245994	0.211498	0.859769	-0.21798	0.531394	0.838404
MKI67	0.119537	0.102757	0.859623	-0.218224	0.608024	0.880932
PCMT1	0.187968	0.161541	0.859405	-0.21859	0.609322	0.880932
SAT2	0.177322	0.152334	0.859082	-0.219132	0.673789	0.918503
NARS	0.269399	0.231363	0.858813	-0.219584	0.441246	0.779371
CCT4	0.210379	0.180669	0.85878	-0.21964	0.498097	0.817408
NDUFA8	0.203226	0.174494	0.858622	-0.219904	0.490621	0.814564
MT-ND1	3.11428	2.6734	0.858432	-0.220225	0.00497801	0.0316938
AK2	0.208107	0.178639	0.858399	-0.22028	0.558852	0.852279
ATP5D	0.616296	0.528937	0.858251	-0.220529	0.214096	0.5343
LGALS1	0.150929	0.129517	0.858135	-0.220724	0.569489	0.856739
FAM69C	0.128229	0.11003	0.858073	-0.220828	0.803987	0.965654
RPL18A	4.75834	4.07834	0.857094	-0.222475	0.00291059	0.0197175
RNF5	0.193778	0.166086	0.857093	-0.222476	0.544806	0.843456
GOLGA4	0.266593	0.228459	0.856957	-0.222706	0.440104	0.778591
NOP56	0.147942	0.126686	0.856326	-0.223768	0.64533	0.900532
BIRC5	0.123494	0.105733	0.856183	-0.224009	0.704994	0.928569
MRPL41	0.420251	0.359791	0.856134	-0.224091	0.30426	0.645718
FKBP3	0.198695	0.170108	0.856123	-0.22411	0.550807	0.846354
BRK1	0.456891	0.391065	0.855927	-0.224441	0.324609	0.663551
UBXN4	0.243597	0.208354	0.855323	-0.225459	0.471669	0.802487
PYCR1	0.186847	0.159737	0.854907	-0.226161	0.473872	0.802906
PABPC4	0.193938	0.16576	0.854704	-0.226504	0.544806	0.843456
WDR83OS	0.34028	0.290774	0.854514	-0.226824	0.402728	0.74078
NAA10	0.184733	0.157847	0.854457	-0.22692	0.535659	0.838898
C11orf31	0.362774	0.309868	0.854164	-0.227415	0.337825	0.676868
HNRNPA3	0.455836	0.389319	0.854076	-0.227563	0.324168	0.663551
SRSF11	0.268792	0.229515	0.853876	-0.227902	0.440843	0.779278
SMIM20	0.163576	0.139627	0.853594	-0.228378	0.509908	0.828691
CCNB1	0.122398	0.104429	0.853191	-0.229059	0.704754	0.928569
SDHD	0.244738	0.208739	0.85291	-0.229535	0.531265	0.838404
PTRF	0.145661	0.124226	0.852843	-0.229648	0.727207	0.942476
ANLN	0.126875	0.108181	0.85266	-0.229958	0.618399	0.887593
DHX9	0.185781	0.158379	0.852505	-0.230221	0.536248	0.838898
SMC4	0.144096	0.122782	0.852085	-0.23093	0.559986	0.853421
AKR1C3	0.650755	0.554411	0.851951	-0.231158	0.168895	0.470281
COX6B1	1.23254	1.04946	0.85146	-0.231989	0.0604298	0.234337
LTA4H	0.177432	0.150979	0.850912	-0.232917	0.527514	0.835449
MRPS16	0.209637	0.178369	0.850847	-0.233029	0.49788	0.817408
NT5C3A	0.215154	0.183043	0.850752	-0.233189	0.565425	0.854676
NDUFA11	0.430193	0.365891	0.850526	-0.233572	0.278963	0.618001
SRSF9	0.371173	0.315666	0.850453	-0.233697	0.308405	0.650166
PSMC3	0.205508	0.174764	0.8504	-0.233787	0.557866	0.851944
2021-09-02	0.25423	0.216143	0.850186	-0.234149	0.537675	0.838898
C11orf58	0.340062	0.288961	0.849731	-0.234922	0.322361	0.66244
ATP5J	0.621031	0.527622	0.84959	-0.235161	0.159109	0.457953
YWHAQ	0.271234	0.230376	0.849365	-0.235544	0.495714	0.817408
NUDT5	0.176577	0.149889	0.848858	-0.236404	0.527285	0.835449
XRCC6	0.255854	0.217143	0.848699	-0.236675	0.380967	0.721047
TYMS	0.127523	0.108141	0.848011	-0.237845	0.803738	0.965654
DYNC1I2	0.328075	0.278189	0.847944	-0.23796	0.353085	0.689918
YAP1	0.167963	0.142416	0.847902	-0.238031	0.447238	0.783534
CENPW	0.12956	0.109825	0.84768	-0.238409	0.538899	0.839715
AK6	0.171373	0.145258	0.847618	-0.238514	0.519298	0.830669
SARAF	0.353348	0.29941	0.847351	-0.238968	0.332297	0.670021
NDUFS4	0.207128	0.175498	0.847291	-0.23907	0.434711	0.771509
TCEA1	0.260741	0.22091	0.847239	-0.23916	0.434076	0.771509
H2AFV	0.274972	0.23294	0.84714	-0.239327	0.446333	0.783534
ETFB	0.340909	0.288773	0.847069	-0.239448	0.322574	0.66244
PABPN1	0.229583	0.194368	0.846613	-0.240226	0.578107	0.860961
CENPF	0.118154	0.1	0.846353	-0.240668	0.697959	0.925889
EIF3K	0.3409	0.288438	0.846108	-0.241086	0.322574	0.66244
MTIF3	0.189784	0.160524	0.845826	-0.241568	0.610116	0.881456
GTF2A2	0.223081	0.188677	0.845779	-0.241647	0.451195	0.783859
LSM2	0.16595	0.140289	0.845369	-0.242346	0.586803	0.869831
TOR1AIP2	0.231121	0.195375	0.845336	-0.242404	0.406358	0.744375
ACAA1	0.260675	0.220211	0.844774	-0.243363	0.434076	0.771509
PDCD6	0.247218	0.208715	0.844252	-0.244254	0.531868	0.838404
TCEAL8	0.208834	0.176303	0.844225	-0.2443	0.497765	0.817408
TIMP1	0.474463	0.400509	0.844131	-0.244461	0.24583	0.576804
CXCL5	0.661588	0.558335	0.843932	-0.244802	0.155819	0.453776
AURKAIP1	0.423391	0.357228	0.843731	-0.245146	0.274931	0.613966
AGR3	0.492412	0.415385	0.843573	-0.245415	0.282143	0.61916
UQCC2	0.221011	0.186352	0.84318	-0.246087	0.450013	0.783534
PAM	0.179931	0.151695	0.843073	-0.24627	0.465116	0.799053
LTB	0.128346	0.10819	0.842951	-0.246479	0.619478	0.887593
EBNA1BP2	0.139711	0.117746	0.842778	-0.246776	0.551463	0.846354
NDUFA5	0.226751	0.191072	0.842651	-0.246993	0.457062	0.790593
FCGRT	0.234818	0.197783	0.84228	-0.247629	0.359774	0.694162
TCEB2	1.60185	1.3487	0.841964	-0.24817	0.0226331	0.110773
AK1	0.326886	0.275197	0.841873	-0.248325	0.312225	0.655113
2021-09-15	0.312176	0.262791	0.841802	-0.248448	0.381734	0.721269
ATP1B3	0.175339	0.147545	0.841483	-0.248994	0.595543	0.873589
GSTM4	0.170316	0.143311	0.841443	-0.249062	0.518712	0.830669
NOL7	0.18214	0.15323	0.841275	-0.249351	0.602833	0.880088
FKBP1A	0.460475	0.387317	0.841124	-0.24961	0.23866	0.565355
SND1	0.186462	0.156704	0.840411	-0.250832	0.536711	0.838898
EIF3J	0.242221	0.20346	0.839975	-0.251581	0.470922	0.802061
SMIM4	0.188763	0.158402	0.839158	-0.252986	0.474288	0.802906
AFF4	0.247194	0.20739	0.838977	-0.253297	0.421033	0.759364
SUMO1	0.326029	0.273331	0.838363	-0.254352	0.392385	0.731442
GNPNAT1	0.167335	0.140152	0.837557	-0.25574	0.44678	0.783534
PDAP1	0.211499	0.177118	0.837442	-0.255939	0.383879	0.722251
SRSF2	0.23738	0.198786	0.837415	-0.255985	0.413561	0.751352
DAP	0.301978	0.252878	0.837407	-0.255999	0.418803	0.75657
HSPB11	0.220458	0.184603	0.83736	-0.25608	0.449829	0.783534
COX7A2	1.28007	1.07165	0.837176	-0.256398	0.0413978	0.177579
SAP18	0.533516	0.446622	0.837128	-0.256479	0.162393	0.463415
NDUFA7	0.221719	0.185577	0.83699	-0.256718	0.450303	0.783534
RBM39	0.389832	0.325785	0.835705	-0.258934	0.226823	0.549939
ABRACL	0.34811	0.290882	0.835602	-0.259112	0.327601	0.664775
PSMD8	0.293712	0.245381	0.835447	-0.259381	0.325083	0.66359
UQCRC2	0.233837	0.195349	0.835409	-0.259446	0.407584	0.745672
HSBP1L1	0.207374	0.173227	0.835335	-0.259573	0.434712	0.771509
POLR2F	0.274992	0.229684	0.835241	-0.259736	0.446333	0.783534
BCL2L15	0.200481	0.167316	0.834571	-0.260894	0.551539	0.846354
RBM3	0.321975	0.268611	0.834261	-0.26143	0.347853	0.686658
CISD2	0.220698	0.18404	0.833896	-0.262061	0.449829	0.783534
UQCC3	0.171163	0.142731	0.833891	-0.262069	0.519299	0.830669
KARS	0.168287	0.140321	0.833825	-0.262184	0.587853	0.870127
CORO1C	0.235961	0.196678	0.833519	-0.262714	0.4644	0.799053
FIS1	0.266773	0.222254	0.83312	-0.263403	0.345055	0.685323
MGAT1	0.227161	0.189234	0.833038	-0.263545	0.352159	0.689918
ANXA2	1.25726	1.04686	0.832653	-0.264213	0.0357902	0.159483
TOMM5	0.176428	0.14687	0.832466	-0.264537	0.527285	0.835449
PEBP1	0.455483	0.379084	0.832268	-0.26488	0.211219	0.532722
MTDH	0.309016	0.257023	0.831745	-0.265786	0.337118	0.676063
MRPL34	0.246618	0.204882	0.830766	-0.267485	0.420771	0.759364
SSR3	0.340276	0.282615	0.830547	-0.267867	0.322361	0.66244
SCD	0.610788	0.506819	0.829779	-0.269201	0.139483	0.422249
SHMT2	0.203918	0.169166	0.82958	-0.269548	0.375215	0.712489
RPS6	5.84294	4.84573	0.829331	-0.26998	0.000249658	0.00232109
ZC3H15	0.223569	0.185384	0.829202	-0.270205	0.398809	0.738061
HDAC2	0.25463	0.211137	0.829193	-0.27022	0.427971	0.767133
CXCR4	0.132749	0.110069	0.829148	-0.270298	0.540963	0.839985
ZNF207	0.261383	0.216719	0.829124	-0.27034	0.338819	0.677638
BANF1	0.220083	0.182423	0.828881	-0.270763	0.449751	0.783534
CACYBP	0.19019	0.157644	0.828874	-0.270775	0.475167	0.802906
RRM2	0.128853	0.106802	0.828866	-0.270789	0.619478	0.887593
DHX15	0.216813	0.179615	0.82843	-0.271548	0.391036	0.729541
SNX5	0.175749	0.145471	0.827721	-0.272784	0.457206	0.790593
CD81	0.192557	0.159383	0.827717	-0.27279	0.417747	0.75589
C14orf166	0.253455	0.209733	0.827495	-0.273177	0.427438	0.767133
ATP1A1	0.356128	0.294646	0.827359	-0.273415	0.263622	0.5998
RBM25	0.222192	0.183782	0.827133	-0.273809	0.345129	0.685323
LINC00116	0.183355	0.151576	0.82668	-0.274599	0.46671	0.799116
CHPT1	0.205272	0.169618	0.826308	-0.275249	0.434202	0.771509
SF1	0.222715	0.184	0.826168	-0.275493	0.450697	0.783606
RSL1D1	0.188294	0.155545	0.826077	-0.275652	0.474028	0.802906
SNX3	0.331593	0.273894	0.825996	-0.275794	0.316916	0.659311
ONECUT3	0.186292	0.153848	0.825845	-0.276057	0.409343	0.74738
TESC	0.483599	0.399341	0.82577	-0.276188	0.180069	0.48735
ALKBH7	0.214625	0.177223	0.825734	-0.276251	0.336796	0.676025
COX5B	0.971036	0.801811	0.825727	-0.276262	0.0473316	0.195849
PDLIM4	0.157946	0.130292	0.824914	-0.277684	0.501509	0.820076
ZMAT3	0.163917	0.134972	0.823417	-0.280304	0.509908	0.828691
SRRM1	0.272454	0.224263	0.823122	-0.280821	0.394487	0.734744
EI24	0.249106	0.204913	0.822595	-0.281746	0.374117	0.712489
UQCRFS1	0.3682	0.302654	0.821982	-0.282821	0.272652	0.610104
NDUFS6	0.451337	0.370761	0.821472	-0.283716	0.186193	0.498459
GLO1	0.228224	0.187474	0.821447	-0.28376	0.352258	0.689918
DLD	0.172581	0.141662	0.820846	-0.284817	0.520383	0.830669
ARF5	0.193762	0.159015	0.820672	-0.285123	0.418677	0.75657
PHB2	0.181917	0.149225	0.820293	-0.285788	0.465695	0.799053
SYNCRIP	0.216808	0.177637	0.819328	-0.287487	0.391036	0.729541
AP2S1	0.355162	0.290843	0.818904	-0.288234	0.204573	0.524292
EIF1	2.13327	1.74571	0.818326	-0.289252	0.00234924	0.0164151
DARS	0.194683	0.159204	0.817762	-0.290248	0.365726	0.702371
SELENBP1	0.191215	0.156331	0.817567	-0.290591	0.417285	0.755671
MLEC	0.179046	0.146361	0.81745	-0.290798	0.52822	0.835972
SNRPB2	0.25199	0.205972	0.81738	-0.29092	0.375484	0.712489
SERF2	4.86574	3.97464	0.816862	-0.291836	9.69678e-05	0.000988359
TMC5	0.311624	0.254547	0.81684	-0.291874	0.232129	0.556408
ING2	0.148264	0.121098	0.816769	-0.291999	0.489401	0.814564
NAA38	0.296651	0.242136	0.81623	-0.292953	0.289032	0.627789
LSM4	0.275568	0.224878	0.816054	-0.293264	0.351741	0.689918
TRA2B	0.258397	0.210782	0.815731	-0.293835	0.381693	0.721269
POLR2E	0.209379	0.170748	0.815496	-0.29425	0.382912	0.721654
EIF3H	0.286608	0.233669	0.815292	-0.294611	0.319092	0.660018
MYC	0.164115	0.13375	0.814975	-0.295172	0.509908	0.828691
IARS2	0.181343	0.147781	0.814927	-0.295256	0.347243	0.686454
UBE2C	0.13348	0.10877	0.814874	-0.295352	0.466693	0.799116
HMGB3	0.134111	0.109272	0.814789	-0.295502	0.466811	0.799116
CA12	0.142488	0.116082	0.81468	-0.295695	0.479038	0.80516
MRPL57	0.275394	0.224283	0.814406	-0.296179	0.270645	0.607447
MRPL20	0.279254	0.227412	0.814356	-0.296269	0.312707	0.655504
GLRX3	0.199945	0.1625	0.812724	-0.299162	0.426257	0.766213
MRPS21	0.362191	0.293969	0.811639	-0.301089	0.209132	0.52866
MRPL17	0.160679	0.130406	0.811592	-0.301173	0.436766	0.773918
PUM1	0.245936	0.199518	0.811259	-0.301766	0.324502	0.663551
ACTN1	0.209281	0.169754	0.81113	-0.301994	0.382912	0.721654
DDOST	0.22575	0.183026	0.810746	-0.302679	0.399399	0.738323
TCEB1	0.324967	0.263342	0.810364	-0.303358	0.242663	0.571789
EIF3A	0.316913	0.256761	0.810193	-0.303663	0.26845	0.606195
RABGGTB	0.229055	0.185475	0.809741	-0.304468	0.264204	0.5998
CRIP1	0.271339	0.219705	0.809706	-0.30453	0.232091	0.556408
SMAGP	0.184355	0.149249	0.809571	-0.30477	0.300652	0.643207
GRSF1	0.22676	0.183413	0.808844	-0.306067	0.40033	0.739428
C9orf16	0.267029	0.215968	0.808781	-0.306179	0.264057	0.5998
TMEM183A	0.190277	0.153855	0.808587	-0.306525	0.475167	0.802906
ACADVL	0.334876	0.270505	0.807776	-0.307973	0.248572	0.578829
MYEOV2	0.470062	0.379587	0.807525	-0.308422	0.135861	0.414104
RWDD1	0.224441	0.181203	0.807353	-0.308728	0.398897	0.738061
COX6A1	0.832009	0.671574	0.807171	-0.309054	0.045597	0.190445
CMC2	0.169108	0.136483	0.807076	-0.309223	0.447835	0.783534
DNAJB1	0.305389	0.246289	0.806474	-0.310299	0.226955	0.549939
WDR33	0.173929	0.140255	0.806393	-0.310445	0.456051	0.789824
NAA50	0.210944	0.170051	0.806144	-0.310891	0.383463	0.72208
CHCHD7	0.206852	0.166743	0.806096	-0.310976	0.434427	0.771509
MRPS6	0.172948	0.13937	0.805849	-0.311419	0.520383	0.830669
RRM1	0.136916	0.11028	0.805462	-0.312112	0.549813	0.846354
ANXA5	0.492671	0.396694	0.805189	-0.3126	0.113017	0.363421
OLA1	0.20869	0.167942	0.804746	-0.313394	0.435621	0.772506
FAR1	0.197642	0.159043	0.804701	-0.313475	0.367202	0.703675
NDUFA6	0.33709	0.271237	0.804642	-0.31358	0.22031	0.542113
RNMT	0.185627	0.149338	0.804505	-0.313827	0.301133	0.643383
CTNNBIP1	0.204046	0.16413	0.804378	-0.314054	0.375215	0.712489
ECT2	0.148934	0.119762	0.80413	-0.3145	0.489541	0.814564
SUCLG2	0.212475	0.170807	0.803895	-0.314922	0.38441	0.722639
RPA3	0.203362	0.163478	0.803879	-0.31495	0.374856	0.712489
DDX18	0.183724	0.147562	0.803171	-0.316221	0.300614	0.643207
PHACTR2	0.226068	0.181557	0.80311	-0.31633	0.302791	0.643978
CALM1	0.599436	0.481403	0.803094	-0.316359	0.0960365	0.32729
NDUFB10	0.368617	0.295973	0.802929	-0.316655	0.164157	0.465042
ANP32B	0.327876	0.263127	0.802521	-0.317389	0.243483	0.573115
PPA2	0.195007	0.15648	0.802435	-0.317544	0.365726	0.702371
CARHSP1	0.295205	0.236839	0.802286	-0.317811	0.325691	0.66359
SNRNP70	0.225961	0.181173	0.801792	-0.318701	0.302791	0.643978
NSA2	0.236305	0.189435	0.801652	-0.318951	0.360202	0.694162
COX5A	0.530289	0.424868	0.801201	-0.319763	0.087535	0.306304
ATP5B	0.620953	0.497181	0.800674	-0.320713	0.0804242	0.285924
PDZD8	0.224827	0.179986	0.800555	-0.320927	0.302141	0.643978
MKKS	0.199663	0.159814	0.800418	-0.321174	0.319315	0.660018
MINOS1	0.543517	0.435015	0.800371	-0.32126	0.0799643	0.284745
ARHGAP18	0.243105	0.194549	0.800267	-0.321447	0.278864	0.618001
PTGES3	0.340451	0.272431	0.800205	-0.321558	0.194934	0.510921
IMP3	0.221712	0.177415	0.800204	-0.321561	0.344758	0.685323
GPRC5C	0.208055	0.166343	0.799516	-0.3228	0.328568	0.664993
CHCHD1	0.244348	0.195279	0.799184	-0.3234	0.279534	0.61843
TMEM167A	0.268147	0.214052	0.798263	-0.325064	0.264283	0.5998
COMMD6	0.563013	0.449181	0.797816	-0.325872	0.066231	0.246922
GCSH	0.171902	0.137102	0.797556	-0.326343	0.389927	0.72901
MIEN1	0.270947	0.215882	0.796768	-0.327769	0.232014	0.556408
UBE2S	0.165326	0.131705	0.796636	-0.328007	0.510889	0.829117
TXNL4A	0.192657	0.153384	0.796149	-0.32889	0.310384	0.652481
PGK1	0.70055	0.557655	0.796024	-0.329115	0.0493515	0.203072
FAM195A	0.243407	0.193685	0.795726	-0.329657	0.278864	0.618001
PCNA	0.173552	0.137955	0.794892	-0.33117	0.455932	0.789824
GLTSCR2	0.304721	0.242213	0.794868	-0.331213	0.226685	0.549939
CCT6A	0.23838	0.189458	0.794773	-0.331386	0.317193	0.659311
PDCD5	0.185236	0.147161	0.794451	-0.331969	0.408531	0.74651
SSBP1	0.289605	0.229969	0.794078	-0.332648	0.215085	0.534585
HSPA9	0.278552	0.221132	0.793863	-0.333039	0.238277	0.565049
HIGD2A	0.378315	0.300275	0.793718	-0.333301	0.168848	0.470281
H3F3B	1.76709	1.40245	0.793648	-0.333429	0.00165557	0.0120709
RAB40B	0.236247	0.187457	0.793481	-0.333733	0.271627	0.608422
NUTF2	0.255216	0.202386	0.793	-0.334608	0.251478	0.581809
MRPL22	0.209154	0.165854	0.792976	-0.334651	0.285676	0.623606
PRDX4	0.203763	0.161442	0.792305	-0.335873	0.374856	0.712489
INSIG2	0.202689	0.160502	0.79186	-0.336682	0.27721	0.617814
POMP	0.713719	0.564786	0.791329	-0.33765	0.045279	0.189473
CD9	0.595613	0.47124	0.791185	-0.337913	0.0652736	0.245411
SLBP	0.167457	0.132421	0.790779	-0.338654	0.327157	0.664483
RP11-242D8.1	0.13324	0.10535	0.790676	-0.338842	0.540963	0.839985
HSBP1	0.557923	0.440758	0.789998	-0.340079	0.0839607	0.295191
PSMB1	0.376933	0.297743	0.789908	-0.340243	0.16846	0.47025
KLK7	0.142888	0.112851	0.789791	-0.340456	0.479566	0.805439
DTYMK	0.139557	0.11006	0.788639	-0.342563	0.550839	0.846354
NDUFA2	0.382975	0.301907	0.78832	-0.343146	0.131273	0.402885
ATP5H	0.348481	0.274535	0.787805	-0.34409	0.151651	0.445725
TXNDC17	0.517693	0.407714	0.78756	-0.344538	0.0832774	0.293253
LCN2	0.369151	0.290694	0.787466	-0.34471	0.164229	0.465042
MRPL42	0.209837	0.165079	0.7867	-0.346114	0.285703	0.623606
CBX3	0.40593	0.319198	0.786338	-0.346778	0.142351	0.427439
CKB	0.213133	0.167593	0.786328	-0.346797	0.336205	0.676025
FAU	1.40422	1.10413	0.786296	-0.346855	0.00382062	0.0249689
TIMM17A	0.215261	0.169255	0.786281	-0.346883	0.248777	0.578829
UCP2	0.170318	0.133904	0.786199	-0.347033	0.388901	0.72901
AVPI1	0.193402	0.152002	0.785935	-0.347518	0.310758	0.65265
GNL3	0.171461	0.134652	0.78532	-0.348648	0.389442	0.72901
ATP5I	1.20173	0.943453	0.78508	-0.349088	0.00650538	0.0389621
GMNN	0.181076	0.142124	0.784888	-0.349441	0.347089	0.686454
SKP1	0.565319	0.443698	0.784863	-0.349488	0.0663533	0.246963
CAT	0.21969	0.172281	0.784204	-0.3507	0.295558	0.637601
PHLDA1	0.271702	0.213066	0.784189	-0.350727	0.232091	0.556408
ATP5C1	0.395762	0.310284	0.784018	-0.351042	0.156959	0.455299
PPP3CA	0.190643	0.149457	0.783962	-0.351145	0.260775	0.596135
UQCR11	0.971783	0.761578	0.783692	-0.351642	0.0147961	0.0780924
PPARGC1A	0.142546	0.111697	0.783583	-0.351842	0.479038	0.80516
BIN1	0.181098	0.141883	0.783461	-0.352067	0.347089	0.686454
RSRC2	0.296131	0.231767	0.782652	-0.353557	0.164768	0.465042
SLC6A8	0.153442	0.120031	0.782258	-0.354284	0.305303	0.646079
COX14	0.298837	0.233639	0.781828	-0.355076	0.22146	0.543739
TMEM14A	0.221655	0.173208	0.781432	-0.355807	0.256257	0.590056
BOLA3	0.171727	0.134189	0.781407	-0.355853	0.281611	0.61916
RDX	0.177981	0.138997	0.780967	-0.356666	0.398925	0.738061
S100A4	7.05267	5.50693	0.780829	-0.356921	1.14956e-06	1.57674e-05
LRRC75A	0.171515	0.133918	0.780797	-0.35698	0.389442	0.72901
ZWINT	0.139389	0.108768	0.780324	-0.357856	0.402663	0.74078
HILPDA	0.135593	0.105795	0.780236	-0.358017	0.46756	0.799783
TXN2	0.199761	0.155753	0.779694	-0.359021	0.319315	0.660018
LAMTOR5	0.600006	0.467731	0.779544	-0.359298	0.0580182	0.228575
METAP2	0.201168	0.156776	0.779329	-0.359695	0.320061	0.660944
EIF2S3	0.198274	0.154437	0.778908	-0.360475	0.231182	0.556408
CWC27	0.144899	0.112836	0.778722	-0.36082	0.413886	0.751352
GADD45GIP1	0.304727	0.237216	0.778455	-0.361315	0.170214	0.470345
METTL7A	0.232879	0.181226	0.778198	-0.361791	0.229928	0.555327
PAICS	0.167186	0.130061	0.777941	-0.362268	0.446461	0.783534
GTF3A	0.189591	0.147336	0.777125	-0.363781	0.357277	0.692766
NDUFC1	0.444448	0.345346	0.777022	-0.363973	0.109357	0.355096
YWHAE	0.614901	0.477724	0.776912	-0.364178	0.0469201	0.195237
NDUFB2	0.584394	0.453927	0.776748	-0.364482	0.0622097	0.238739
CCT8	0.274123	0.212917	0.776721	-0.364532	0.203153	0.522088
ATP6V1G1	0.799248	0.620463	0.776308	-0.365299	0.0219608	0.108395
PSMA3	0.265711	0.206267	0.776283	-0.365346	0.226291	0.549939
SDHC	0.263708	0.204647	0.776035	-0.365807	0.165678	0.465042
PBDC1	0.167153	0.129664	0.77572	-0.366391	0.326868	0.664483
ACADM	0.159212	0.12349	0.77563	-0.366559	0.315887	0.659063
MRPS35	0.209817	0.162657	0.775231	-0.367302	0.285703	0.623606
C19orf70	0.268722	0.208276	0.77506	-0.367621	0.264283	0.5998
HMGCS2	0.133989	0.103849	0.775054	-0.367631	0.330919	0.667849
DEGS2	0.177683	0.137635	0.774611	-0.368455	0.290932	0.630683
SRPK1	0.156064	0.120863	0.774446	-0.368764	0.367679	0.703689
CYC1	0.264976	0.205142	0.774192	-0.369237	0.165937	0.465042
TOP2A	0.136895	0.105979	0.774163	-0.369291	0.468982	0.801598
KTN1	0.407016	0.315087	0.77414	-0.369334	0.108115	0.353993
GMDS	0.416509	0.321982	0.773048	-0.37137	0.0976665	0.330312
SRI	0.414725	0.320532	0.772877	-0.37169	0.111413	0.358783
ARPC1B	0.293099	0.226483	0.772719	-0.371984	0.188534	0.501404
CCT2	0.184065	0.142207	0.77259	-0.372224	0.300614	0.643207
POLR2L	1.04306	0.805587	0.772333	-0.372704	0.0077933	0.0453317
CYCS	0.541443	0.417324	0.770762	-0.375642	0.0692686	0.255249
C16orf13	0.247734	0.190901	0.770587	-0.37597	0.244349	0.574542
MPC1	0.204749	0.157763	0.770519	-0.376097	0.278176	0.618001
PRSS22	0.270429	0.208339	0.770403	-0.376315	0.198122	0.515556
FAM134B	0.183018	0.140882	0.769774	-0.377494	0.347964	0.686658
ZNF503	0.150351	0.115594	0.768827	-0.379269	0.357295	0.692766
EIF3D	0.199808	0.153614	0.768808	-0.379304	0.319315	0.660018
LRPAP1	0.214046	0.1645	0.768524	-0.379838	0.248114	0.578829
ALDH1A1	0.602765	0.463238	0.768522	-0.379842	0.02934	0.138067
C12orf49	0.199169	0.153037	0.768376	-0.380116	0.31913	0.660018
SPTSSA	0.212071	0.16288	0.768043	-0.380741	0.207536	0.526421
NEDD8	0.435948	0.33482	0.768027	-0.380772	0.091502	0.317188
HDLBP	0.281139	0.21576	0.767452	-0.381852	0.178161	0.483886
SDHB	0.200039	0.153474	0.767223	-0.382283	0.319315	0.660018
MRPL50	0.197077	0.151114	0.766776	-0.383122	0.269097	0.606343
PFDN4	0.204753	0.156975	0.766658	-0.383345	0.278176	0.618001
NONO	0.259337	0.198796	0.766556	-0.383537	0.160775	0.460957
PKN2	0.222258	0.170292	0.766188	-0.384229	0.256589	0.590208
RPS27L	1.45946	1.11771	0.765837	-0.38489	0.00103483	0.00806804
TMEM141	0.246892	0.189031	0.765643	-0.385256	0.178354	0.483886
CYBA	0.433122	0.331508	0.765392	-0.385729	0.104032	0.343474
SOX4	0.470063	0.359278	0.764318	-0.387755	0.0595661	0.231965
MRPL18	0.19168	0.146406	0.763808	-0.388719	0.310026	0.652346
CNPY2	0.213273	0.162862	0.763632	-0.38905	0.247909	0.578829
ERH	0.476793	0.363986	0.763405	-0.38948	0.0615588	0.237472
SSB	0.238507	0.182064	0.76335	-0.389584	0.171602	0.471324
LINC01420	0.197331	0.150543	0.762899	-0.390436	0.269097	0.606343
GPI	0.284712	0.216999	0.762169	-0.391817	0.155084	0.452227
DDX21	0.239125	0.18213	0.761652	-0.392795	0.236699	0.562306
NDUFA10	0.195156	0.148603	0.761456	-0.393167	0.268321	0.606195
PSMB2	0.243736	0.185527	0.76118	-0.39369	0.206142	0.525884
LMAN1	0.316791	0.241117	0.761123	-0.393799	0.153924	0.450618
USMG5	1.22734	0.933502	0.760588	-0.394813	0.00169647	0.0123188
SRP14	1.05778	0.803544	0.759653	-0.396588	0.0036805	0.0241955
ILF2	0.214535	0.162938	0.759494	-0.39689	0.248114	0.578829
MSI2	0.195171	0.148223	0.759451	-0.396971	0.190085	0.502821
OCIAD2	0.61172	0.464455	0.759261	-0.397332	0.0303675	0.141164
CCT3	0.242579	0.18415	0.759135	-0.397571	0.205753	0.525497
TK1	0.139725	0.106064	0.759087	-0.397662	0.403334	0.74128
STRA13	0.275552	0.209151	0.759023	-0.397784	0.203243	0.522088
EMC10	0.237033	0.179891	0.758928	-0.397966	0.199346	0.515653
ISOC2	0.22499	0.170729	0.758829	-0.398154	0.222059	0.54443
UBE2E3	0.213355	0.161888	0.758775	-0.398257	0.177049	0.481522
MT-ND6	0.180473	0.136854	0.758308	-0.399145	0.347073	0.686454
SRP9	0.351487	0.266243	0.757476	-0.400727	0.0981041	0.330528
OST4	0.913328	0.691801	0.757451	-0.400775	0.00782762	0.0454124
DCTPP1	0.18129	0.137291	0.757301	-0.401062	0.249844	0.580705
COA4	0.193389	0.146414	0.757092	-0.401459	0.22306	0.545258
PHKG1	0.14504	0.109797	0.757011	-0.401614	0.413886	0.751352
TNNC1	0.132118	0.1	0.756897	-0.40183	0.390096	0.72901
STOML2	0.235106	0.177946	0.756875	-0.401873	0.198772	0.515556
UBXN1	0.248445	0.187976	0.756611	-0.402376	0.244737	0.574847
FAM13A	0.165808	0.125436	0.756517	-0.402556	0.380512	0.720799
ATP5G2	0.506361	0.383067	0.75651	-0.40257	0.0387337	0.169892
PRELID1	0.320336	0.242283	0.75634	-0.402894	0.134178	0.410667
MYDGF	0.391339	0.295852	0.755999	-0.403544	0.0747503	0.269635
SSR2	0.378796	0.286317	0.755861	-0.403808	0.0954104	0.326659
TOMM7	0.548402	0.414042	0.754997	-0.405456	0.0405581	0.174991
PAIP2	0.189375	0.142802	0.75407	-0.40723	0.259742	0.594933
CD44	0.144077	0.10858	0.753623	-0.408085	0.292478	0.633255
SUCLG1	0.184324	0.13888	0.753453	-0.40841	0.21345	0.5343
C17orf89	0.192065	0.144699	0.753383	-0.408544	0.222519	0.544535
DSTN	0.988499	0.7441	0.752757	-0.409743	0.0040989	0.0265532
HNRNPC	0.416967	0.313224	0.751194	-0.412742	0.0726244	0.265649
TMEM14B	0.230606	0.172788	0.74928	-0.416423	0.192862	0.508351
SRSF3	0.385377	0.288584	0.748836	-0.417278	0.0722997	0.265099
NDUFB6	0.2648	0.198196	0.748474	-0.417975	0.165766	0.465042
PABPC1	0.939929	0.70323	0.748174	-0.418555	0.00376241	0.024661
NR0B2	0.160718	0.120155	0.747612	-0.419638	0.316465	0.659311
FUCA2	0.217869	0.162782	0.747156	-0.420519	0.21449	0.5343
PLPP2	0.296298	0.221275	0.7468	-0.421206	0.12012	0.38075
POLR2I	0.217409	0.162297	0.746508	-0.42177	0.214316	0.5343
GPR160	0.169076	0.126172	0.746244	-0.422281	0.328183	0.664993
CCAR1	0.212546	0.158553	0.745972	-0.422807	0.286993	0.625808
CCT7	0.199393	0.14872	0.745866	-0.423012	0.23121	0.556408
DCXR	0.236755	0.176536	0.745647	-0.423435	0.141853	0.426519
EMC6	0.212885	0.15873	0.74561	-0.423506	0.177025	0.481522
COX4I1	1.28845	0.958556	0.743959	-0.426704	0.000628201	0.00520844
PYCARD	0.176164	0.131055	0.743936	-0.42675	0.241549	0.570374
TPI1	0.952696	0.708459	0.743636	-0.427331	0.00343893	0.0228099
KNOP1	0.157579	0.11714	0.743369	-0.427849	0.259982	0.594933
GSTA1	0.436891	0.324505	0.74276	-0.429032	0.0683085	0.252129
RBBP7	0.200661	0.148946	0.742278	-0.429968	0.231632	0.556408
SNRPB	0.333919	0.247784	0.742049	-0.430414	0.105039	0.346286
ETHE1	0.184762	0.137079	0.741921	-0.430662	0.21345	0.5343
MDH2	0.29214	0.21669	0.741733	-0.431029	0.099501	0.333471
PGAM1	0.494963	0.366865	0.741195	-0.432074	0.0312195	0.143921
TMEM261	0.173351	0.128437	0.740906	-0.432637	0.239929	0.567151
MRPL33	0.486204	0.360197	0.740834	-0.432777	0.034651	0.155859
MRPL12	0.208931	0.154747	0.74066	-0.433116	0.1709	0.471142
PTRHD1	0.207797	0.153668	0.739512	-0.435355	0.170005	0.470345
PSMA7	0.429283	0.317259	0.739044	-0.436268	0.0658857	0.246047
GATM	0.186934	0.138152	0.739042	-0.436271	0.214787	0.534442
HMGB2	0.184136	0.136067	0.738949	-0.436454	0.213437	0.5343
C19orf48	0.146605	0.108289	0.738643	-0.43705	0.293639	0.634079
ZNF292	0.251497	0.185647	0.738166	-0.437982	0.154199	0.450829
PSMB6	0.290616	0.214356	0.737593	-0.439102	0.115676	0.371432
NPC2	0.466866	0.34415	0.737149	-0.439972	0.0366909	0.162082
RPL28	2.30748	1.70089	0.737121	-0.440027	2.2519e-06	2.96078e-05
SVIP	0.279761	0.206156	0.736902	-0.440455	0.128852	0.399314
TUFM	0.267753	0.197242	0.736657	-0.440935	0.14332	0.429187
NDUFB11	0.445318	0.327976	0.736498	-0.441247	0.0449432	0.188778
CCT5	0.26183	0.192778	0.736272	-0.441689	0.138161	0.418887
SNRPG	0.717141	0.527966	0.736209	-0.441812	0.0098174	0.0554095
SEC62	0.382811	0.281806	0.736149	-0.44193	0.0517514	0.210994
DDRGK1	0.183802	0.135248	0.735835	-0.442545	0.213437	0.5343
IL33	0.142711	0.10501	0.735823	-0.442569	0.344269	0.685323
KRT18	1.9949	1.4673	0.735524	-0.443155	8.41988e-06	0.000101679
CNN3	0.211555	0.155602	0.735516	-0.443171	0.207088	0.525884
PP7080	0.154565	0.113561	0.734714	-0.444745	0.305918	0.646765
EEF1E1	0.198094	0.145535	0.734675	-0.444823	0.269607	0.606343
CDV3	0.225615	0.165616	0.734063	-0.446024	0.158438	0.456614
TMEM205	0.171975	0.126208	0.733876	-0.446391	0.281611	0.61916
MRPL51	0.279468	0.204951	0.733361	-0.447404	0.0911133	0.316334
MZT2A	0.306444	0.224621	0.732993	-0.44813	0.125348	0.393396
COX7B	0.990468	0.725476	0.732457	-0.449184	0.0014545	0.0107372
LSM3	0.309323	0.226336	0.731716	-0.450645	0.108401	0.353993
SH3BGRL	0.179354	0.131183	0.731416	-0.451236	0.205231	0.524767
ATP5J2	0.753474	0.551035	0.731325	-0.451414	0.00641605	0.0386354
EIF3G	0.230895	0.168815	0.731132	-0.451797	0.192862	0.508351
SUB1	0.559483	0.408891	0.730838	-0.452377	0.0198752	0.100142
DDAH1	0.216526	0.158159	0.730437	-0.453169	0.151226	0.445065
NDUFV1	0.206775	0.150942	0.729983	-0.454066	0.169535	0.470345
MT1E	0.233917	0.170627	0.729433	-0.455153	0.165705	0.465042
BIK	0.450903	0.328697	0.728975	-0.456058	0.0392435	0.170979
SF3B5	0.355219	0.258727	0.728358	-0.45728	0.0611376	0.236257
SLC25A39	0.210078	0.152896	0.727809	-0.458369	0.206411	0.525884
SUMF2	0.203115	0.147718	0.727265	-0.459447	0.198391	0.515556
TOMM22	0.225691	0.164087	0.727041	-0.459892	0.158438	0.456614
NDUFS3	0.235648	0.170985	0.725596	-0.462761	0.141445	0.426351
SSR4	0.876244	0.635609	0.725379	-0.463193	0.00265636	0.0183305
SNRPD2	0.435288	0.315538	0.724896	-0.464155	0.0358592	0.159483
NUDT8	0.181453	0.131493	0.72467	-0.464603	0.173023	0.474053
AHCY	0.159169	0.115343	0.724655	-0.464635	0.219321	0.540277
EIF3M	0.251143	0.181961	0.72453	-0.464882	0.108434	0.353993
MRPS26	0.164132	0.118916	0.724512	-0.464919	0.270381	0.607447
SET	0.491018	0.355623	0.724256	-0.465428	0.0301807	0.14059
EPB41L4A-AS1	0.153193	0.110877	0.723774	-0.466389	0.30485	0.645911
PSMA2	0.328174	0.237478	0.723634	-0.466668	0.0727195	0.265649
C14orf2	0.879238	0.636097	0.723464	-0.467007	0.00230634	0.0161662
PTTG1	0.15722	0.113728	0.723364	-0.467207	0.175448	0.47951
BAX	0.38936	0.281591	0.723215	-0.467504	0.0448785	0.188778
CLIC3	0.181322	0.131023	0.722597	-0.468737	0.173023	0.474053
KCNE3	0.220734	0.159464	0.722425	-0.46908	0.184428	0.495526
MTHFS	0.208386	0.150533	0.722377	-0.469176	0.1704	0.470345
PROM1	0.221215	0.159643	0.721667	-0.470595	0.128763	0.399314
PHPT1	0.359099	0.259026	0.721321	-0.471287	0.0526062	0.213508
RPL36	3.67877	2.64908	0.720098	-0.473735	1.12029e-09	1.96007e-08
SMS	0.262576	0.188921	0.719489	-0.474956	0.0972775	0.329704
KIAA1324	0.165298	0.118775	0.718549	-0.476841	0.271303	0.608311
ACP1	0.270582	0.194381	0.718379	-0.477182	0.144179	0.43118
DUT	0.235616	0.169235	0.718269	-0.477403	0.141445	0.426351
MRPS34	0.238549	0.171272	0.717974	-0.477997	0.120758	0.381683
PPM1G	0.195746	0.14051	0.717821	-0.478305	0.129918	0.39983
NUCKS1	0.355146	0.254686	0.71713	-0.479694	0.0429234	0.182712
PRKCDBP	0.185302	0.13287	0.717046	-0.479862	0.213592	0.5343
EIF5A	0.588455	0.421672	0.716575	-0.480811	0.0122465	0.0660479
RPS27	7.44865	5.33021	0.715594	-0.482788	6.16792e-11	1.12337e-09
SERPINB1	0.510112	0.364517	0.714581	-0.48483	0.017517	0.0900989
TIMM10	0.193228	0.137917	0.713754	-0.486501	0.154402	0.450829
TKT	0.441618	0.315086	0.713482	-0.487051	0.0265664	0.127221
REG1A	0.140203	0.1	0.713252	-0.487515	0.282272	0.61916
TAF1D	0.213125	0.151889	0.712675	-0.488684	0.122238	0.385812
HNRNPA2B1	0.784616	0.558255	0.711501	-0.491063	0.00248047	0.0172237
HSPA1B	0.309572	0.22009	0.71095	-0.492179	0.0770549	0.277049
CDK6	0.186375	0.132451	0.710672	-0.492745	0.146558	0.435555
FBL	0.204949	0.145412	0.709502	-0.495121	0.199234	0.515653
IFITM3	0.333896	0.236846	0.709339	-0.495452	0.0531329	0.214657
NFIB	0.200263	0.14201	0.709115	-0.495908	0.162123	0.463415
EIF3B	0.19049	0.134973	0.708559	-0.497041	0.182494	0.491516
HAS3	0.200861	0.142243	0.708167	-0.497839	0.162467	0.463415
HNRNPM	0.322502	0.228254	0.70776	-0.498669	0.059061	0.231045
MIA	0.311367	0.219998	0.706557	-0.501121	0.0657093	0.245801
GSTM3	0.236503	0.167068	0.706411	-0.501419	0.141605	0.426351
SEC11A	0.279539	0.197162	0.705311	-0.503669	0.0627335	0.238852
SNU13	0.390515	0.275198	0.704705	-0.504909	0.0266653	0.12742
CNBP	0.337405	0.237666	0.704394	-0.505546	0.0649447	0.245003
GPX1	0.416853	0.293559	0.704227	-0.505888	0.0267418	0.127511
PSMB5	0.303133	0.213373	0.703894	-0.50657	0.0738223	0.267295
CHCHD10	0.405362	0.285258	0.703711	-0.506944	0.0296117	0.13852
ST13	0.356777	0.251009	0.703546	-0.507283	0.0431151	0.183178
NDUFAB1	0.347024	0.243877	0.702767	-0.508881	0.0406899	0.175219
TNFSF9	0.164293	0.115215	0.701279	-0.511941	0.185354	0.497411
COX7C	1.66758	1.16882	0.700908	-0.512703	4.88251e-06	6.06086e-05
ESD	0.171079	0.119867	0.700654	-0.513226	0.129691	0.399723
BCLAF1	0.208544	0.146101	0.700577	-0.513385	0.116509	0.37196
GAMT	0.17116	0.119712	0.699416	-0.515777	0.129691	0.399723
TOMM20	0.280428	0.196032	0.699047	-0.516538	0.0628841	0.238852
C8orf59	0.237394	0.16586	0.698672	-0.517313	0.0981765	0.330528
NDUFB4	0.495223	0.345822	0.698316	-0.518048	0.0110734	0.0603909
CTSC	0.17615	0.122981	0.698162	-0.518367	0.165456	0.465042
UQCRC1	0.268642	0.187492	0.697925	-0.518856	0.101533	0.339257
SRM	0.14706	0.102578	0.697529	-0.519674	0.29364	0.634079
AC090498.1	0.467648	0.326196	0.697525	-0.519684	0.0185912	0.094747
RBMX	0.225989	0.157454	0.696734	-0.52132	0.10962	0.355096
RP11-1143G9.4	0.207036	0.144102	0.696025	-0.52279	0.115921	0.371684
PFKFB3	0.323813	0.224776	0.694154	-0.526673	0.0407847	0.175287
FTL	3.85902	2.67661	0.693599	-0.527825	1.24628e-11	2.38727e-10
CD24	0.81549	0.565546	0.693505	-0.528022	0.00107559	0.00829845
FADS1	0.165628	0.114814	0.693202	-0.528651	0.186463	0.498581
ERP29	0.474345	0.3287	0.692955	-0.529166	0.0136189	0.0725687
RPL17	0.495196	0.343059	0.692773	-0.529545	0.0110734	0.0603909
ATPIF1	0.636194	0.440644	0.692626	-0.529852	0.0029623	0.0200068
TMED3	0.256232	0.177372	0.692232	-0.530673	0.0521446	0.212207
PA2G4	0.216876	0.150071	0.691969	-0.531222	0.103219	0.342426
TPM2	0.165263	0.114264	0.691409	-0.532388	0.185839	0.498112
SRSF7	0.226886	0.156713	0.690713	-0.533841	0.109951	0.355504
TBCA	0.546857	0.377684	0.690646	-0.533982	0.00778854	0.0453317
MRFAP1	0.280301	0.193562	0.690552	-0.534179	0.0628841	0.238852
YBX3	0.265509	0.183314	0.690424	-0.534446	0.0824897	0.29094
MRPL23	0.25144	0.173193	0.688802	-0.537838	0.0740383	0.267501
COA3	0.243167	0.167412	0.688465	-0.538545	0.0694923	0.255649
NDUFB5	0.237165	0.163029	0.687407	-0.540764	0.0978927	0.330528
MRPL27	0.278229	0.191241	0.687349	-0.540885	0.0418931	0.179012
NPDC1	0.28038	0.192642	0.687075	-0.54146	0.0628841	0.238852
EIF3I	0.228907	0.157166	0.686592	-0.542475	0.0922954	0.318943
GDI2	0.239481	0.164393	0.686454	-0.542766	0.0824665	0.29094
SPCS1	0.344774	0.236551	0.686104	-0.543501	0.032813	0.149407
C12orf75	0.713063	0.488762	0.68544	-0.544897	0.00147395	0.010809
MRPL3	0.191554	0.131211	0.684984	-0.545858	0.102427	0.341459
MPC2	0.291756	0.199219	0.682826	-0.55041	0.0565207	0.223866
ADIRF	0.440296	0.300397	0.682263	-0.5516	0.0127143	0.0682396
MRPL32	0.185032	0.126228	0.682194	-0.551746	0.0958453	0.32729
NDUFB3	0.389499	0.265645	0.682017	-0.55212	0.0216262	0.107023
CD320	0.15697	0.106959	0.681396	-0.553435	0.175023	0.478941
LSM7	0.392472	0.266982	0.680256	-0.555849	0.0182972	0.0934629
PDLIM1	0.251096	0.170754	0.680036	-0.556318	0.073861	0.267295
TMA7	1.15144	0.782098	0.679234	-0.55802	5.20415e-05	0.000553283
MRPS12	0.175203	0.118842	0.678309	-0.559985	0.164505	0.465042
MT1M	0.147477	0.1	0.678072	-0.560489	0.198844	0.515556
ECHS1	0.278812	0.188918	0.677582	-0.561533	0.0625797	0.238852
TSTA3	0.21604	0.146299	0.677183	-0.562381	0.0823725	0.29094
NDUFS8	0.28212	0.190605	0.67562	-0.565717	0.0351333	0.157449
DNPH1	0.274304	0.1853	0.675527	-0.565914	0.0596965	0.231965
[truncated: 225 more rows]
