# Supplementary material for: Helicobacter pylori shows tropism to gastric differentiated pit cells dependent on urea chemotaxis
Source: Nat Commun. 2022 Oct 5;13:5878. doi: 10.1038/s41467-022-33165-4 (PMC9535007; doi:10.1038/s41467-022-33165-4)
Supplement: Supplementary file 7 — Supplementary Dataset 6 [file 41467_2022_33165_MOESM7_ESM.xlsx]

## Sheet: Statistical analysis
Supplementary Data 6. Statistical analyses.
Figure	Panel	Statistical test	Comparison	Significant?	Summary	p-values
4	d	One-way ANOVA with Tukey's multiple comparisons post-hoc test	ENRWFGTiNi vs ENRWFGTi_	Yes	****	< 0.0001
			ENRWFGTiNi vs ENR_FGTi_	Yes	****	< 0.0001
			ENRWFGTi_ vs ENR_FGTi_	No	ns	0.0719
	e	One-way ANOVA with Tukey's multiple comparisons post-hoc test	ENRWFGTiNi vs ENRWFGTi_	No	ns	0.3146
			ENRWFGTiNi vs ENR_FGTi_	Yes	****	< 0.0001
			ENRWFGTi_ vs ENR_FGTi_	Yes	****	< 0.0001
	f	One-way ANOVA with Tukey's multiple comparisons post-hoc test	ENRWFGTiNi vs ENRWFGTi_	No	ns	0.4129
			ENRWFGTiNi vs ENR_FGTi_	Yes	**	0.0016
			ENRWFGTi_ vs ENR_FGTi_	Yes	*	0.0104
	i	One-way ANOVA with Tukey's multiple comparisons post-hoc test	ENRWFGTiNi vs ENRWFGTi_	No	ns	0.5414
			ENRWFGTiNi vs ENR_FGTi_	Yes	**	0.0022
			ENRWFGTi_ vs ENR_FGTi_	Yes	*	0.0104
	j	One-way ANOVA with Tukey's multiple comparisons post-hoc test	ENRWFGTiNi vs ENRWFGTi_	No	ns	0.8971
			ENRWFGTiNi vs ENR_FGTi_	No	ns	0.8948
			ENRWFGTi_ vs ENR_FGTi_	No	ns	> 0.9999
	l	One-way ANOVA with Tukey's multiple comparisons post-hoc test	ENRWFGTiNi vs ENRWFGTi_	No	ns	0.2957
			ENRWFGTiNi vs ENR_FGTi_	Yes	***	0.0007
			ENRWFGTi_ vs ENR_FGTi_	Yes	**	0.0028
	m	One-way ANOVA with Tukey's multiple comparisons post-hoc test	ENRWFGTiNi vs ENRWFGTi_	No	ns	0.9616
			ENRWFGTiNi vs ENR_FGTi_	Yes	*	0.0259
			ENRWFGTi_ vs ENR_FGTi_	Yes	*	0.032
5	a	Multiple t‐test corrected for multiple comparison using the Holm‐Sidak method	ENRWFGTiNi: Fresh vs CM	Yes	*	0.0144
			ENRWFGTi_: Fresh vs CM	Yes	**	0.0019
			ENR_FGTi_: Fresh vs CM	Yes	**	0.0014
			ENRWFGTiNi CM vs ENR_FGTi_ CM	Yes	**	0.0016
	b	Multiple t‐test corrected for multiple comparison using the Holm‐Sidak method	ENRWFGTiNi: Fresh vs CM	No	ns	0.4417
			ENRWFGTi_: Fresh vs CM	Yes	*	0.039
			ENR_FGTi_: Fresh vs CM	No	ns	0.7949
			ENRWFGTiNi CM vs ENR_FGTi_ CM	No	ns	0.4852
	c	Multiple t‐test corrected for multiple comparison using the Holm‐Sidak method	G27 WT ENRWFGTiNi: Fresh vs CM	No	ns	0.1962
			G27 WT ENRWFGTi_: Fresh vs CM	Yes	*	0.0114
			G27 WT ENR_FGTi_: Fresh vs CM	Yes	***	0.0006
			∆tlpB ENRWFGTiNi: Fresh vs CM	Yes	*	0.0124
			∆tlpB ENRWFGTi_: Fresh vs CM	No	ns	0.0571
			∆tlpB ENR_FGTi_: Fresh vs CM	No	ns	0.1011
			TlpB* ENRWFGTiNi: Fresh vs CM	Yes	*	0.0142
			TlpB* ENRWFGTi_: Fresh vs CM	Yes	**	0.0084
			TlpB* ENR_FGTi_: Fresh vs CM	Yes	*	0.0109
	d	One-way ANOVA with Tukey's multiple comparisons post-hoc test	G27 WT: ENRWFGTiNi vs ENRWFGTi_	Yes	****	< 0.0001
			G27 WT: ENRWFGTiNi vs ENR_FGTi_	Yes	****	< 0.0001
			G27 WT: ENRWFGTi_ vs ENR_FGTi_	Yes	**	0.0076
			∆tlpB: ENRWFGTiNi vs ENRWFGTi_	No	ns	> 0.9999
			∆tlpB: ENRWFGTiNi vs ENR_FGTi_	No	ns	0.5211
			∆tlpB: ENRWFGTi_ vs ENR_FGTi_	No	ns	0.342
			TlpB*: ENRWFGTiNi vs ENRWFGTi_	Yes	***	0.0006
			TlpB*: ENRWFGTiNi vs ENR_FGTi_	Yes	****	< 0.0001
			TlpB*: ENRWFGTi_ vs ENR_FGTi_	Yes	***	0.0007
	f	Two‐tailed Student’s t-test	Gland cells vs Pit cells	Yes	****	<0,0001
	g	Two‐tailed Student’s t-test	Gland cells vs Pit cells	Yes	****	<0,0001
	h	One-way ANOVA with Tukey's multiple comparisons post-hoc test	ENRWFGTiNi vs ENRWFGTi_	No	ns	0.2707
			ENRWFGTiNi vs ENR_FGTi_	Yes	*	0.0144
			ENRWFGTi_ vs ENR_FGTi_	No	ns	0.1151
S1	b	Two‐tailed Student’s t-test		Yes	****	0.0001
S2	b	Kruskal-Wallis test with Dunn's multiple comparisons post-hoc test
		MUC5AC	Ex vivo units vs 3D	Yes	**	0.0042
			Ex vivo units vs 2D	No	ns	0.3309
			3D vs 2D	No	ns	0.3309
		MUC6	Ex vivo units vs 3D	No	ns	0.329
			Ex vivo units vs 2D	Yes	**	0.0041
			3D vs 2D	No	ns	0.329
		GKN1	Ex vivo units vs 3D	Yes	**	0.0042
			Ex vivo units vs 2D	No	ns	0.3309
			3D vs 2D	No	ns	0.3309
		GKN2	Ex vivo units vs 3D	Yes	**	0.0042
			Ex vivo units vs 2D	No	ns	0.3309
			3D vs 2D	No	ns	0.3309
S6	a	Two‐tailed Student’s t-test	MUC5AC: Non-infected vs H.pylori	No	ns	0.3143
			MUC6: Non-infected vs H.pylori	No	ns	0.9999
			PSCA: Non-infected vs H.pylori	No	ns	0.3143
			GKN1: Non-infected vs H.pylori	No	ns	0.9999
			GKN2: Non-infected vs H.pylori	No	ns	0.3143
			PGC: Non-infected vs H.pylori	No	ns	0.3143
			PHGR1: Non-infected vs H.pylori	No	ns	0.3143
	c	Kruskal-Wallis test with Dunn's multiple comparisons post-hoc test	MOI 1	Yes	**	0.0016
			MOI 10	No	ns	0.4218
			MOI 30	Yes	*	0.033
			MOI 50	No	ns	0.6703
			MOI 100	No	ns	0.1583
S7	a	Kruskal-Wallis test with Dunn's multiple comparisons post-hoc test
		MUC5AC	ENRWFGTiNi vs ENRWFGTi_	No	ns	0.5173
			ENRWFGTiNi vs ENR_FGTi_	Yes	*	0.0191
			ENRWFGTi_ vs ENR_FGTi_	No	ns	0.5173
		MUC6	ENRWFGTiNi vs ENRWFGTi_	No	ns	0.5173
			ENRWFGTiNi vs ENR_FGTi_	Yes	*	0.0191
			ENRWFGTi_ vs ENR_FGTi_	No	ns	0.5173
		PSCA	ENRWFGTiNi vs ENRWFGTi_	No	ns	0.5173
			ENRWFGTiNi vs ENR_FGTi_	Yes	*	0.0191
			ENRWFGTi_ vs ENR_FGTi_	No	ns	0.5173
		GKN1	ENRWFGTiNi vs ENRWFGTi_	No	ns	0.5173
			ENRWFGTiNi vs ENR_FGTi_	Yes	*	0.0191
			ENRWFGTi_ vs ENR_FGTi_	No	ns	0.5173
		GKN2	ENRWFGTiNi vs ENRWFGTi_	No	ns	0.5173
			ENRWFGTiNi vs ENR_FGTi_	Yes	*	0.0191
			ENRWFGTi_ vs ENR_FGTi_	No	ns	0.5173
		PGC	ENRWFGTiNi vs ENRWFGTi_	No	ns	0.5173
			ENRWFGTiNi vs ENR_FGTi_	Yes	*	0.0191
			ENRWFGTi_ vs ENR_FGTi_	No	ns	0.5173
	b	One-way ANOVA with Tukey's multiple comparisons post-hoc test	ENRWFGTiNi vs ENRWFGTi_	No	ns	0.0933
			ENRWFGTiNi vs ENR_FGTi_	Yes	**	0.0011
			ENRWFGTi_ vs ENR_FGTi_	No	ns	0.1504
	c	One-way ANOVA with Tukey's multiple comparisons post-hoc test	ENRWFGTiNi vs ENRWFGTi_	No	ns	0.0859
			ENRWFGTiNi vs ENR_FGTi_	Yes	***	0.0004
			ENRWFGTi_ vs ENR_FGTi_	No	ns	0.0839
S8	e	Two‐tailed Student’s t-test	WT vs KO	No	ns	0.3427
	f	Two‐tailed Student’s t-test	WT vs KO	No	ns	0.6286
	g	Two‐tailed Student’s t-test	WT vs KO	No	ns	0.1
	h	Multiple t‐test corrected for multiple comparison using the Holm‐Sidak method	0.5 hpi: WT vs KO	No	ns	0.4903
			1hpi: WT vs KO	No	ns	0.3415
			2hpi: WT vs KO	No	ns	0.319
			4hpi: WT vs KO	No	ns	0.2406
			6hpi: WT vs KO	No	ns	0.7919
	j	Two‐tailed Student’s t-test	WT vs KO	No	ns	0.7
	m	Kruskal-Wallis test with Dunn's multiple comparisons post-hoc test	WT vs #1	Yes	*	0.042
			WT vs #2	Yes	*	0.0323
	n	Kruskal-Wallis test with Dunn's multiple comparisons post-hoc test	WT vs #1	No	ns	0.7015
			WT vs #2	No	ns	0.9999
S9	b	One-way ANOVA with Tukey's multiple comparisons post-hoc test	ENRWFGTiNi: Fresh vs CM-Non infected	No	ns	0.9996
			ENRWFGTiNi: Fresh vs CM-H.pylori	No	ns	> 0.9999
			ENRWFGTiNi: CM-Non infected vs CM-H.pylori	No	ns	> 0.9999
			ENRWFGTi_: Fresh vs CM-Non infected	No	ns	0.9988
			ENRWFGTi_: Fresh vs CM-H.pylori	No	ns	0.9968
			ENRWFGTi_: CM-Non infected vs CM-H.pylori	No	ns	> 0.9999
			ENR_FGTi_: Fresh vs CM-Non infected	No	ns	> 0.9999
			ENR_FGTi_: Fresh vs CM-H.pylori	No	ns	> 0.9999
			ENR_FGTi_: CM-Non infected vs CM-H.pylori	No	ns	0.9968
	c	Kruskal-Wallis test with Dunn's multiple comparisons post-hoc test
		ITLN1	ENRWFGTiNi: Non-infected vs MOI 1	No	ns	> 0.9999
			ENRWFGTiNi: Non-infected vs MOI 100	No	ns	> 0.9999
			ENRWFGTiNi: MOI 1 vs MOI 100	No	ns	> 0.9999
			ENRWFGTi_: Non-infected vs MOI 1	No	ns	> 0.9999
			ENRWFGTi_: Non-infected vs MOI 100	No	ns	> 0.9999
			ENRWFGTi_: MOI 1 vs MOI 100	No	ns	> 0.9999
			ENR_FGTi_: Non-infected vs MOI 1	No	ns	> 0.9999
			ENR_FGTi_: Non-infected vs MOI 100	No	ns	> 0.9999
			ENR_FGTi_: MOI 1 vs MOI 100	No	ns	> 0.9999
		OLFM4	ENRWFGTiNi: Non-infected vs MOI 1	No	ns	> 0.9999
			ENRWFGTiNi: Non-infected vs MOI 100	No	ns	> 0.9999
			ENRWFGTiNi: MOI 1 vs MOI 100	No	ns	> 0.9999
			ENRWFGTi_: Non-infected vs MOI 1	No	ns	> 0.9999
			ENRWFGTi_: Non-infected vs MOI 100	No	ns	> 0.9999
			ENRWFGTi_: MOI 1 vs MOI 100	No	ns	> 0.9999
			ENR_FGTi_: Non-infected vs MOI 1	No	ns	> 0.9999
			ENR_FGTi_: Non-infected vs MOI 100	No	ns	> 0.9999
			ENR_FGTi_: MOI 1 vs MOI 100	No	ns	> 0.9999
		REG3G	ENRWFGTiNi: Non-infected vs MOI 1	No	ns	> 0.9999
			ENRWFGTiNi: Non-infected vs MOI 100	No	ns	> 0.9999
			ENRWFGTiNi: MOI 1 vs MOI 100	No	ns	> 0.9999
			ENRWFGTi_: Non-infected vs MOI 1	No	ns	> 0.9999
			ENRWFGTi_: Non-infected vs MOI 100	No	ns	> 0.9999
			ENRWFGTi_: MOI 1 vs MOI 100	No	ns	> 0.9999
			ENR_FGTi_: Non-infected vs MOI 1	No	ns	> 0.9999
			ENR_FGTi_: Non-infected vs MOI 100	No	ns	> 0.9999
			ENR_FGTi_: MOI 1 vs MOI 100	No	ns	> 0.9999
		LCN2	ENRWFGTiNi: Non-infected vs MOI 1	No	ns	> 0.9999
			ENRWFGTiNi: Non-infected vs MOI 100	No	ns	> 0.9999
			ENRWFGTiNi: MOI 1 vs MOI 100	No	ns	> 0.9999
			ENRWFGTi_: Non-infected vs MOI 1	No	ns	> 0.9999
			ENRWFGTi_: Non-infected vs MOI 100	No	ns	> 0.9999
			ENRWFGTi_: MOI 1 vs MOI 100	No	ns	> 0.9999
			ENR_FGTi_: Non-infected vs MOI 1	No	ns	> 0.9999
			ENR_FGTi_: Non-infected vs MOI 100	No	ns	> 0.9999
			ENR_FGTi_: MOI 1 vs MOI 100	No	ns	> 0.9999
		LL37	ENRWFGTiNi: Non-infected vs MOI 1	No	ns	> 0.9999
			ENRWFGTiNi: Non-infected vs MOI 100	No	ns	> 0.9999
			ENRWFGTiNi: MOI 1 vs MOI 100	No	ns	> 0.9999
			ENRWFGTi_: Non-infected vs MOI 1	No	ns	> 0.9999
			ENRWFGTi_: Non-infected vs MOI 100	No	ns	> 0.9999
			ENRWFGTi_: MOI 1 vs MOI 100	No	ns	> 0.9999
			ENR_FGTi_: Non-infected vs MOI 1	No	ns	> 0.9999
			ENR_FGTi_: Non-infected vs MOI 100	No	ns	> 0.9999
			ENR_FGTi_: MOI 1 vs MOI 100	No	ns	> 0.9999
		HBD1	ENRWFGTiNi: Non-infected vs MOI 1	No	ns	> 0.9999
			ENRWFGTiNi: Non-infected vs MOI 100	No	ns	> 0.9999
			ENRWFGTiNi: MOI 1 vs MOI 100	No	ns	> 0.9999
			ENRWFGTi_: Non-infected vs MOI 1	No	ns	> 0.9999
			ENRWFGTi_: Non-infected vs MOI 100	No	ns	> 0.9999
			ENRWFGTi_: MOI 1 vs MOI 100	No	ns	> 0.9999
			ENR_FGTi_: Non-infected vs MOI 1	No	ns	> 0.9999
			ENR_FGTi_: Non-infected vs MOI 100	No	ns	> 0.9999
			ENR_FGTi_: MOI 1 vs MOI 100	No	ns	> 0.9999
		HBD2	ENRWFGTiNi: Non-infected vs MOI 1	No	ns	> 0.9999
			ENRWFGTiNi: Non-infected vs MOI 100	No	ns	> 0.9999
			ENRWFGTiNi: MOI 1 vs MOI 100	No	ns	> 0.9999
			ENRWFGTi_: Non-infected vs MOI 1	No	ns	> 0.9999
			ENRWFGTi_: Non-infected vs MOI 100	No	ns	> 0.9999
			ENRWFGTi_: MOI 1 vs MOI 100	No	ns	> 0.9999
			ENR_FGTi_: Non-infected vs MOI 1	No	ns	> 0.9999
			ENR_FGTi_: Non-infected vs MOI 100	No	ns	> 0.9999
			ENR_FGTi_: MOI 1 vs MOI 100	No	ns	> 0.9999
