# Supplementary material for: Helicobacter pylori shows tropism to gastric differentiated pit cells dependent on urea chemotaxis
Source: Nat Commun. 2022 Oct 5;13:5878. doi: 10.1038/s41467-022-33165-4 (PMC9535007; doi:10.1038/s41467-022-33165-4)
Supplement: Supplementary file 10 — Source Data [file 41467_2022_33165_MOESM10_ESM.xlsx]

## Sheet: Fig. 4b
			MUC5AC							MUC6							GKN1									GKN2
			α-tubulin							α-tubulin							β-actin									β-actin

## Sheet: Fig. 4h
					P-Tyr											CagA
					α-tubulin											α-tubulin

## Sheet: Suppl. Fig. 1b
			P-Tyr							CagA
			α-tubulin							α-tubulin

## Sheet: Suppl. Fig. 8c
			MUC5AC
			α-tubulin

## Sheet: Suppl. Fig. 8i
															CagA
				P-Tyr
				α-tubulin											α-tubulin
